# Supplementary material for: Evolution of BACON Domain Tandem Repeats in crAssphage and Novel Gut Bacteriophage Lineages
Source: Viruses. 2019 Nov 21;11(12):1085. doi: 10.3390/v11121085 (PMC6949934; doi:10.3390/v11121085)
Supplement: Supplementary file 1 [file viruses-11-01085-s001.zip]

Archive with 3 entries (2 files):
- viruses-643817-final check-supplementary/
- viruses-643817-final check-supplementary/Supplementary Figures.pdf
- viruses-643817-final check-supplementary/Supplementary_Tables.xlsx
