# Supplementary material for: Evolution of BACON Domain Tandem Repeats in crAssphage and Novel Gut Bacteriophage Lineages
Source: Viruses. 2019 Nov 21;11(12):1085. doi: 10.3390/v11121085 (PMC6949934; doi:10.3390/v11121085)
Supplement: Supplementary file 1 [file viruses-11-01085-s001.zip › viruses-643817-final check-supplementary/Supplementary_Tables.xlsx]

## Sheet: crAss-BACON containing contigs
contig_name	contig_length	ORF_number	ORF_length	domain_amount	avg_dom_length	health_status	location	species	project	name	ecosystem	crAss-like_genus	cluster	reference	accession_number	AA_sequence
CS_ms_17	101317	8	176	2	44.5	Healthy	Ireland	human	other	unknown	Large intestine	7	7	10.1016/j.chom.2018.10.002	NA	MSSKPSWITTSTTSSKVTISASDNSGSARSGKVVLTQSGSGKTLTINVSQEAKAADEYYLGVRKSGETSSYESITFNNVPAKTTNWSGDYTYVSRKNGVFFDNVSFSANVSWITVDSNGGYTVAHNTSGLPRQGTITLTQAESGLKCYINIYQIEYNATHGMRISPSSIRVSSSA*
CS_ms_17	101317	9	114	2	28	Healthy	Ireland	human	other	unknown	Large intestine	7	7	10.1016/j.chom.2018.10.002	NA	MGENTSTSSRTATIKATHGGKSATCTVTQAGATPSTTYTFSINPYKVNVGSSGGSGSVTISSYKTVGSSTYDVDYSIDSSTLPSWASFNKSTSTFTIQSTTSTTGRTAKVYFD*
CS_ms_20	97607	22	1295	8	43.875	Healthy	Ireland	human	other	unknown	Large intestine	1	1	10.1016/j.chom.2018.10.002	NA	MAIYQGDIGIHDIKLGSINVFEIYQGSKLVYPENTEITITFKLNVSGTVTINGYTPVISENNTKFVFTIPVKTDYTANITAEHYKSQTISGNSGYLPITHNVELEWEQRFISYTVTFPTDGVKVLFDGIEKGVITNGKLVVQIDDTVAKDSYTVTFSGSKASTYNTSGLKVVDSSIAATGGSYDLKLPTSSVKSGYKRTDYASSTGSITKGSTYAGTWIETVVNLTASFTSSTTLGSISNNVLTIPNNESTNTKSGTLTVIFTLENKQTKEVSAALNQAAGAKVYTNWVLDLQTDGTSVEAKGGTRTITANVARRTYKWNNTGTVYSETATPTLSISGSASLSGNQIKFTSNESVSARSATLTASYVGLSKTVTITQQAGAKVYSAWSAWTVSISASTQ…
CS_ms_21	97421	11	316	1	47	Healthy	Ireland	human	other	unknown	Large intestine	2	2	10.1016/j.chom.2018.10.002	NA	MNKDFVEVANDSGSNNGSFDVVCGQNSGDERSTILTVSGGKVSKTVAVKQAGGSYKNKTFVIALGNNLIECTCINDATASGTRTILLQANNIALANDVTKEGLLDTSKFFVGVQSVDGDTSVASKFAFMQKIRIDLYNSLLTKTNVITGFSCLYFADDRDPLVYNLANVMAYPSKSISITGADFNLNIIFTDITIEYWCLSGALFMNKQKGTSGDLALITYSYTLEEHKLVFWRGVNTVNSGDGVQIVGNDIIPIAKTIQHPNNCKEYVLNDAVDYLNLHQFALQVLQYQDSPIPMSLSTTTNNKQFEFELHLYK*
CS_ms_21	97421	86	45	1	40	Healthy	Ireland	human	other	unknown	Large intestine	2	2	10.1016/j.chom.2018.10.002	NA	MAKPSWISISPTSGTNNGSFDVTANDNYINPAREGAVTVTGEGN*
CS_ms_21	97421	87	228	2	56.5	Healthy	Ireland	human	other	unknown	Large intestine	2	2	10.1016/j.chom.2018.10.002	NA	MVSNSSLDERAIAVEIGGLVDGVGAPVMRAAYSLKAKPSWITLSAVKGTGNSRVDVTAPIYKGREGRSGSITVAVEDLTEEVAIQQSGSNIWDVTTQSLAFVKTGEAKKFTGNSNLASITFAVNSDASNWLTAGKLVVATKQYNSGAAIEGDPGASNVYAFEITFTAAANPTVNTRSGHITVNGQKYTVTQAAGDATLSVSPTSLTFAASGETKQITITTNTAWTIS*
CS_ms_24	95730	12	206	1	47	Healthy	Ireland	human	other	unknown	Large intestine	2	2	10.1016/j.chom.2018.10.002	NA	MDKAFITVTPDTGQNNGTLSVNADKNENYVSRYATFKVEGGGITKSVSIEQDPNPYIYIDCGYIFSNANIQEPYRLNHYNGITSLTFNVKFANFILSSRHLFIIKNVSSLQVEFNNPVISSINLSSAGYNLGDIALNGFTTKVVPNSEGEGTVLSIIDITPAKLNEIIAKINSARDASTTGGIVISIFIKTTGTQENLIIAINVL*
CS_ms_24	95730	88	228	2	56.5	Healthy	Ireland	human	other	unknown	Large intestine	2	2	10.1016/j.chom.2018.10.002	NA	MVKDSALNERAIAVEIGGLVDGVGAPVMRAGYALKTKPSWITLSAVEGTGNSQVDVTAPVYKGRSGRSGLITVAVEDLTEDVTLQQEGSTIWDVTTQSLAFIKTGEDKKFTGNSNLASITFAVDSNASSWLTAGKLVVNEKEYNSGADIEGDPGADNVYAFEITFTAAANPTVNTRTGNITVNGQKYTVTQAAGDATLSVSPTALTFTAAGETKHITITTNTAWTIS*
CS_ms_24	95730	89	866	1	47	Healthy	Ireland	human	other	unknown	Large intestine	2	2	10.1016/j.chom.2018.10.002	NA	MDGFIIRGGGIKMAIASWLTPAAKSGTGNKTVGLTASKNTGASRTTIVTVSVSGITKTINCTQTEADKFTIKISSSTTNSSGITITNVGDCSIGSSATGGIKEGTYYRDTSVTLTTKAAPTGYDFVGWYEGSNLVSTSLSFAVILTANRTLVAKYKIKSYTVNATSEDINKGTVSPAGQTVEHGANATVVATPKAAYNFAGWYNGTTKVSSNASYTFAVTANISLTAKFTIKTFTTTTANSTGGTASVNKSSVEYGGSAIWTATPSTGYNFSKWSNGSTANPLTVSNITANTHITPVFVLKSYTVTWNPNGGSVSPTSTTKTHGSTLGTLPTPTRAADVQYTYTFKGWFTAATGGTQVSASTTVTKNVTYYAQWTATLRSYTATFNGNGGGTPNPSTIT…
CS_ms_29	91497	26	1083	5	45.8	Healthy	Ireland	human	other	unknown	Large intestine	1	1	10.1016/j.chom.2018.10.002	NA	MAIYQGDIRIHDIKLGSINVFEIYQGSKLVYPENTETTITFKLNVSGTVTINGYTPVISENNTKFVFTIPVKTDYTANITAEHYKSQTISGNSGYLPITHNVELEWEQRFISYTVTFPTDGVKVLFDGVEKGVITNGKLVVQIDDTVAKDSYTVTFSGSKASTYNTSGLKVVDTSITATGCVYDLKIPTSSVKGEYKGTDYASSTGSITKGSTYAGTWIETVVNLTASFTSSTTLGSISNNVLTIPNNESTNAKSGTLTVIFTLENKQTKEVSAALNQAAGTKVYTNWVLDLQTDGTSVEAKGGTRTITANIARRTYKWNNTGTVYSETATPTLSISGSASLSGNQIKFTSNESVSARSATLTASYVGLSKTVTITQQAGAKVYSAWSAWTVSISASTK…
CS_ms_46	71093	22	213	1	44	Healthy	Ireland	human	other	unknown	Large intestine	5	5	10.1016/j.chom.2018.10.002	NA	MATIPSYLSWVPKTGTGNAQIKINSVSPYTGRADRSTQVPGKIVGKSNAVTVTVLEKAADEFITPDGLTINVAKDGKTIHVTGKSNSKLLTFTWKTNFGIANVTSFKVNGSTTATSGTAITGDPGATGEYTYDATIVVPKNETIKARSATLEIKGGGSTVLKTITITQALGDSYLYLNSQGTTTATVTIPKGGGEQTLNVLSNDEWTFEPAE*
CS_ms_46	71093	23	689	1	45	Healthy	Ireland	human	other	unknown	Large intestine	5	5	10.1016/j.chom.2018.10.002	NA	MSAITNKWNDGSGDSINIESPSFQGNQTVKISSPVQKGTSKRSMQFIGKCKKDSSKQVILTVEQEASVYTYDLILSSDNTEIAAKGGTATITAVLKTYRNGNLVSTDNVTPVLSGSATGFSISGTKVTASNRTTTVGTERSINVTGKFSNTFDGQTVSANIVIKQEANSQTLREITNRYTSSNPLTGQNTVKANGGTVWVYTFAIYDYTSGDSSETNVSDECTFGNVTFGTWDSAKHTWTCPSAGTTVYSKDIGASIKVTWGSQKTTYYLYQEKNLESIKSTSGGVYTYGDIVTGAISNKTIPASGGSATATAGNGSQTWNKSATITTYEYTSGATKDVTTEAASSGTANVVPNVASITATASSKGTTVSAQTTVKSQAVTWSANGKSASETMYIYQEA…
Eld173-T3_s_1	87977	22	213	1	44	Elderly	Ireland	human	other	unknown	Large intestine	5	5	10.1016/j.chom.2018.10.002	NA	MATIPSYLSWVPKTGTGNVQIKINSVSPYTGRVDRSTQVPGKIVGKSNAVTVTVLEKAADEFITPDGLTINVAKGGETIHVTGNSNSKLLTFTWKTNFGIANVTSFKVNGSTTATSGTAITGDPGATGKYTYDATIVVPKNGTINARSATLEIKGEGSTVVKTITITQALGDSYLYLNSQGTTTATVTIPKGGGEQTLNVLSNDEWTFEPAE*
Eld173-T3_s_1	87977	23	911	1	45	Elderly	Ireland	human	other	unknown	Large intestine	5	5	10.1016/j.chom.2018.10.002	NA	MSAITNKWNDGSGDSINIESPSFQGNQTVKISSPVQKGTSKRSMKFIGKCKKDSSKQVVLIVEQEASVYTYDLILSSDNTKIAAKGGTANITAVLKTYRNGNLVSTDTVTPVLSGNATGFSISGTKVTASNRTTVVGAERSITVTGKSSNTFDGQIATANIVIKQEANTVSYSDITITKETPINLSATMHINIKVSDGLSYSQKATYTSGATTDITTGANTTYSVQNPVTGFTLSNNILRVTSNKSLNPRNGFVVRINILLNSKTAIKDITYNQAAGYYTYANPVVTLTCNDVPASGGSVKTGNVTYSQTYGWNGATTGAGVITEGEAYISWTGGVDNIPSLGTTVKSRTKVGVLGVTVNINGKSGNANADIYQAENKVTNSNYNPRITAYGTPTVSIG…
Eld195-T0_s_2	98974	47	1302	8	43.875	Elderly	Ireland	human	other	unknown	Large intestine	1	1	10.1016/j.chom.2018.10.002	NA	MAIYQGDIRIHDIKLGSINVFEIYQGSKLVYPENTEVTITFKLNVSGTVTINGYTPVISENNTKFVFTIPVKTDYTANITAEHYKSQTISGSSGYLPITHNVELEWEQRFISYTVTFPTDGVKVLFDGIEKGVITNGKLVVLIDDTEAKDSYTVTFSGSKASIYNTSGLKVVDSSITATGGSYDLKLSTSSVKSGYKRTDYASSTGSITKGSTYAGTWIETVVNLTASFTSSTTLGSISNNVLTIPNNESTNAKSGTLTVIFTLENKQTKEVSAALNQAAGAKVYTDWVLDLQTDGTSVEAKGGTRTVTANIARRTYKWNNTGTVYSETATPTLSISGSASLSGNQIKFTSNESVSARSATLTASYVGLSKTVTITQQAGAKVYSSWSAWAVSISASTQ…
Eld195-T0_s_3	89615	21	213	1	44	Elderly	Ireland	human	other	unknown	Large intestine	5	5	10.1016/j.chom.2018.10.002	NA	MATIPSYLSWVPKTGTGNAQIKINSVSPYTGRADRSTQVPGKIVGKSNAVTVTVLEKAADEFITPDGLTINVAKGGETIHVTGKSNSKLLTFTWKTNFGIANITSFKVNGSTTATSGTAITGDPGATGEYTYDVTVVVPKNETIKARSATLEIKGEGASVVKTITITQALGDSYLYLNSQGTTTATVTIPKGGGEQTLRVLSNDEWTFEPAE*
Eld195-T0_s_3	89615	22	679	1	45	Elderly	Ireland	human	other	unknown	Large intestine	5	5	10.1016/j.chom.2018.10.002	NA	MSVITNKWNDGSGDSINIESPSFQGNQTVKISSPVQKGTSKRSMKFIGKCKKDSSKQVILTVEQEASIYTYDLTLNSDNTEIAAKGGTTTITAVLKTYRNGNLVSTDNVTPVLSGSATGFSISGTKVTASNRTTTVGSRRSIVVTGKYSNTFDGQTVSSTITIYQEANEASYGALTGGSVLASDIPASGGTSSTSISNMSQTISYTSGSTRAGTVTYSKTDEITVSSLGTTVKARTKVGQVTVTYTGEGGATANKTVDIYQSENKVTNSNYNPRITVYGTPTISIGSGLTAAGGSATVSASVTNTETYNALYSSGAIGPNQTRSVGGSLSISMTANGNSRFSLSGNTITHSSMGTNETTDTITIKAVNDGDSSKSATASKSITNSKTVKSTSGGIYTYG…
Eld229-T3_s_2	95118	61	1401	9	43.6667	Elderly	Ireland	human	other	unknown	Large intestine	1	1	10.1016/j.chom.2018.10.002	NA	MAIYQGNIGIHDIKLGSIDVFEIYQGSKLVYPENTEVTITFKLNVSGTVTINGYTPVISENNTKFVFTIPIKTDYTANITAEHYKSQTISGSSGYLPITHNVELEWEQRFISYTVTFPTDGVKVLFDGIEKGVITNGKLIVSIDDTEAKDSYTVTFKGSKASIYDTSTLTVIDSSIANTGGSYDLKLPTSSVKSGYKRIDYASSTGSITKGSTYAGTWIETVVSLIASFTSSTTLGSISNNVLTIPNNESTNTKSGTLTVIFTLENKQTKEVSAALNQAAGAKVYTNWVLDLQTDGTSVEAKGGTRTITANVARRTYKWNNTGTVYSETATPTLSISGSASLSGNQIKFTSNESVSARSATLTASYVGLSKTVTITQQAGAKVYSAWSAWTVSISASTQ…
Eld235-T6_s_1	99699	154	70	1	46	Elderly	Ireland	human	other	unknown	Large intestine	7	7	10.1016/j.chom.2018.10.002	NA	MSSKPSWITTSTTSSKVTISASDNSGSARSGTIVLTQSGSNKTLRINVSQAAYSATVEWRYKIGFANGA*
Eld241-T0_s_2	96458	89	388	1	42	Elderly	Ireland	human	other	unknown	Large intestine	1	1	10.1016/j.chom.2018.10.002	NA	MQYGGNKVTGSWTSWQVTISASPMNIAASGGSSTITCSAVRTRNYTWNGVGTTYTETENGSPTLSKSGDGTLSGTTSGSKLTYGNRTTTTSRSTTVTATYSGVSKSINITQSAGAKSYGAKVYHTKYYGTNPDGSGLDFTGYPYTNEIDTVADANTISISVYYRLYTTQLWTWNGVAGSGGTEIVYYNPDDVNVTNKVNCDVSVANAFNYASMIIITFKLSANNSDTAREYKIEWNWLNHNVITKGTQRANPMRGRLVIKNDYFTSQNVALPIYLDSENVDSIYKGEVSYNDIKKTPIGVYVYIPTNISIMNAGKLQFWFENKDGGVSKYTCTLSSVSTPSNSVSVSNSNNIISVTANTTTSSFTILCQFTMTSNSTVFNVRVLIEP*
Eld245-T3_s_2	89424	21	213	1	43	Elderly	Ireland	human	other	unknown	Large intestine	5	5	10.1016/j.chom.2018.10.002	NA	MATIPSYLSWVPKTGTGNAQIKINSVNPYTGRANRSTQVPGKIVGKSNAVTVTVLEKAADEFITPDGLTINVAKGGQTIHVTGKSNSKLLTFTWKTNFGIANVTSFKVNGSTTATSGTAIAGDPGATGEYTYDATIVVPKNETIEARSATLEIKGEGASVVKTITITQALGDSYLYLNSQGTTTATVTIPKGGGKQTLSVLSNDEWTFEPAE*
Eld245-T3_s_2	89424	22	689	1	45	Elderly	Ireland	human	other	unknown	Large intestine	5	5	10.1016/j.chom.2018.10.002	NA	MSVITNKWNDGSGDSINIESPSFQGNQTVKISSPVQKGTSKRSMQFIGKCKKDSSKQVILTVEQEASVYTYDLILSSDNTEIAAKGGTANITAVLKTYRNGNLVSTDNVTPVLSGSATGFSISGVTVTASNRTTIVGTERSITVTGKFSNTFDGQTVSANIVIKQEANSQTLREITNRYTSSNPLTGQNTVKANGGTVWVYTFAIYDYTSGDSSETNISNECTFGNVTFGTWDSAKHTWTCPSAGTTVYSEHRGASIKVTWGSKKTTYYLYQEKNLESIKSTSGGVYTYGDIVTGAISNKTIPASGGSATATAGNGSQTWNKSATITTYEYTSGATKDVTTEAASSGTANVVPNVASITATASSKGTTVSAQTTVKSQAVTWSANGKSASETMYIYQEA…
Eld251-T3_s_1	95396	23	874	4	46.5	Elderly	Ireland	human	other	unknown	Large intestine	1	1	10.1016/j.chom.2018.10.002	NA	MAIYQGDIGIHDIKLGSIDVFEIYQGSKLVYPENTEVTITFKLNVSGIVTINGYTPVISENNTKFVFTIPIKTDYTANITAEHYKSKTVSGNSGYLPITHNVELEWEQRFISYTVTFPTDGVKVLFDGIEKGVITNGKLVVLIDDTEAKDSYTVTFKGSKTSIYDTSTLTVVDSTIANTGGIYDLKLPTSSIKSGYKRTDYASSTGSITKGSTYAGTWIETVVSLTASFTSSTTLGSISNNVLTIPNNESTNAKSGTLTAVFTLENSQTKEVSAALNQAAGAKVYTDWVLDLQTDGTSVEAKGGTITVTTNIARRTYKWNNTDTVYSETATPTLSISGSASLSGNQIKFTSNESVSARSATLTASYVGLSKTVTITQQAGAKVYSAWSVSDVYISASTQ…
Eld251-T3_s_3	89801	64	213	1	46	Elderly	Ireland	human	other	unknown	Large intestine	5	5	10.1016/j.chom.2018.10.002	NA	MATIPSYLSWVPKTGTGNAQIKINSVSPYTGRADRSTQVPGKIVGKTNAVTVTVLEKAADEFITPDGLTINVAKGGETIHVTGKSNSKLLTFTWKTNFGIANVTSFKVNGSTTATSGTAITGDPGATGKYTYDATIVVPKNETIKARSATLEIKGEGSTVVKTITITQALGDSYLYLNSQGTTTATVTIPKGGGEQTLKILSNDEWTFEPAE*
Eld251-T3_s_3	89801	65	568	1	45	Elderly	Ireland	human	other	unknown	Large intestine	5	5	10.1016/j.chom.2018.10.002	NA	MSVITNKWNDESGDSISIESPSFQGNQTVKISSPVQKGTSKRSMQFIGKCKKDSSKQVILTVEQEASVYTYDLILSSDNTEIAAKGGTANITAVLKTYRNGNLVSTDNVTPVLSGSATGFSISGVTVTASNRTTIVGTERSINVTGKFSNTFDGQTVSANIVIKQEANSQTLREITNRYTSSNPLTGQNTVKANGGTVWVYTFAIYDYTSGDSSETNVSDECTFGNVTFGTWDSAKHTWTCPSAGTTVYSKDRGASIKVTWGSKKTTYYLYQEKNLESIKSISGGIYTYGNIVAGTISNKTIPASGGSATATAGNGSQTWNKSATITTYEYTSGATKDVTTEAASNGTANVVPNVSSITATASSKGTTVSAQTTVKSQAVTWSANGKSASGTIYIYQAA…
Eld298-T0_s_4	95205	57	131	2	38.5	Elderly	Ireland	human	other	unknown	Large intestine	7	7	10.1016/j.chom.2018.10.002	NA	MSSKPSWITTSTTSSKVTISASDNSGSARSGKVVLTQSDSGNTLTVNVSQGAKPAENVYVFTITPNTYDASYSNASFIPRTVSTKNGSNIGYSLTSGGTDWVVVSTTGKITVEILKNTTSSTRSTTLVFT*
Eld314-T0_s_2	95036	24	1295	8	43.875	Elderly	Ireland	human	other	unknown	Large intestine	1	1	10.1016/j.chom.2018.10.002	NA	MAIYQGDIGIHDIKLGSINVFEIYQGSKLVYPENTEVTITFKLNVSGTVTINGYTPVISENNTKFVFTIPVNTDYTANITAEHYKSQTISGSSGYLPITHNVELEWEQRFISYTVTFPTDGVKVLFDGIEKGVITNGKLVVLIDDTEAKDSYTVTFEGSKASTYDTSTLTVVDSAIANTGGSYDLKLSTSSVKSGYKRTDYASSTGSITKGSTYAGTWIETVVNLTASFTSSTTLGSISNNVLTIPNNESTNTKSGTLTVIFTLENKQTKEVSAALNQAAGAKVYTNWILDLQTDGTSVEAKGGTRTVTANVARRTYKWNNTGTVYSETATPTLSISGSASLSGNQIKFTSNESVSARSATLTASYVGLSKTVTITQQAGAKVYSAWSAWVVSISASTQ…
Eld314-T0_s_3	92035	76	1040	4	42.5	Elderly	Ireland	human	other	unknown	Large intestine	3	1	10.1016/j.chom.2018.10.002	NA	MEDTVLNNIRVPIDWVCSYRQIQFLLVEYGVSAIQGCDNVCAPKNKSIIQLWNLFKNAAFLYEKGYTDKANTIYEFVKRALTKYENVDVGNSEIHVEDTIVTIECIGNDYEFDDIKEVYTFEINDEEQLNIQDNGLGQTIAFNVISKKTISIGSKVEELFIDYNFALDNVSDYSWIIWNKSNHSITIKENKVSVRTAKFRLIQNESNNVLNGVINQELSKLTYRYTITIFPERIELPSEGGRETFVVNSYKELTNESGEVIGDKILVPYKATSSNKYFVVNGNSVSAEANTSFPRSGFIIIEREEVGVEGNKKIEVSQDSLNKEIRYTLNANVDRNTIDVNGTNPVKLTVESYKETYVNGEAQGDKVAVNYTVRSEKGLLKNNTSDKTKWYMSANTSTE…
ERR843913_ms_1	89014	28	514	1	48	IBD	USA	human	other	unknown	Large intestine	3	1	10.1016/j.chom.2018.10.002	NA	MSKIGFLNVNPVSGNTIPTTITIVPDAYTSKKQQTLVFRNTKGKIARCLVTCTPKVKRTYIVTPHYKRTDKTGYVYWFTIPNTTDEDISFLVQASNSKTYVPQHSTTETGATAAYFNSNIFTSIDLSLNTFRFYDYRKINALEIEGKGNYLSSNMDYVADAIYQVYIINGTVDEPKEYILGLSDKDALLKYKASGVLKTDTDGTKYIEFIVTKNETSSINITYTGNSVPAFYIYGEPQDVTIQAGHTSSLQYQADWGYDLSSTVKQTIDLISVDESVDVILNSTLAEPWSFIIQKSNRVSWDITIGSFKCYTNTVTAFSSNSSWLTPTTESPINTDYEISYSVARNKSTDNRTGKIVCTDFWEFEVTQERPITILTLYRNVKCVDKLKGYGDDPETVIG…
ERR843915_ms_2	70305	1	829	5	43	IBD	USA	human	other	unknown	Large intestine	1	1	10.1016/j.chom.2018.10.002	NA	MDSVTKDTTVTQNAGSKTYSSWGAWSISLSANVTTIAAAGGNATLSTSATRSRTWQWNGTGTTYTENASGSPTLSKVNGAASLSGSTVSYGNNTSTSSRSSVFRATIDSTTKDITTKDITISQSAGAKQYSAWSAWTVNISNSGNVAASGGSSNITTSASRTRTWTWNGVNGSGGTETGTGTPTLSKISGAGSFASNKVTYDNNTSTSARSTVIRATMDSVTKDTTVTQNAGSKTYSSWGAWSISLSANVTTIAAAGGNATLSTSATRSRTWQWNGTGTTYTENASGSPTLSKVNGAASLSGSTVSYGNNTSTSSRSSVFRATIDSTTKDITISQSAGSKSYGSWSSWSVYCNASSYTVAASGGSVTIYYGASRSRTWTWNGVAGSGGTETENATPSLS…
ERR843917_ms_1	94303	66	1296	8	43.875	Healthy	USA	human	other	unknown	Large intestine	1	1	10.1016/j.chom.2018.10.002	NA	MAIHQGDIGIHDIKLGSIDVFEIYQGSKLVYPENTETIITFKLNVSGTVTINGYTPVISENNTKFVFTIPVKTDYTANITAEHYKSQTISGNSGYLPITHNVELEWEQRFISYTVTFPTDGVKVLFDGIEKGVITNGKLVVLIDDTEAKDSYTVTFKGSKASIYDTSTLTVVDSAIANTGGSYDLKLPTSSVKSGYKRIDYASSTGSITKSSTYAGTWIETVVNLTASFTSSTTLGSISNNVLTIPNNESTNAKSGTLTVIFTLENKQTKEVSAALNQAAGAKVYTDWVLDLQTDGTSVEAKGGTRTVTANIARRTYKWNNTGTVYSETATPTLSISGSASLSGNQIKFTSNESVLARSATLTASYVGLSKTVTITQQAGAKVYSAWSAWAVSISASTQ…
ERR843920_ms_4	70643	65	834	5	44	IBD	USA	human	other	unknown	Large intestine	1	1	10.1016/j.chom.2018.10.002	NA	MDSVTKDTTVTQNAGSKTYSSWGAWSISLSANVTTIAAAGGNATLSTSATRSRTWQWNGTGTTYTENASGSPTLSKVNGAASLSGSTVSYGNNTSTSSRSSVFRATIDSTTKDITTKDITISQSAGAKQYSAWSAWTVNISNSGNVAASGGSSNITTSASRTRTWTWNGVNGSGGTETGTGTPTLSKISGAGSFASNKVTYDNNTSTSARSTVIRATMDSVTKDTTVTQNAGSKTYSSWGAWSISLSANVTTIAAAGGNATLSTSATRSRTWQWNGTGTTYTENASGSPTLSKVNGAASLSGSTVSYGNNTSTSSRSSVFRATIDSTTKDITTKDITISQSAGSKSYGSWSSWSVYCNASSYTVAASGGSVTIYYGASRSRTWTWNGVAGSGGTETENA…
ERR843922_ms_1	96704	29	954	6	44.5	Healthy	USA	human	other	unknown	Large intestine	1	1	10.1016/j.chom.2018.10.002	NA	MAIYQGDIGIHDIKLGSIDVFEIYQGSKLVYPENTEITITFKLNVSGTVTINGYTPVISENNTKFIFTIPVKTNYTAIIEADHYQSQTVTGNSGYLPITHNVELVWNTEYVSYTVTFPTDGVKVLFDGVEKGVITNGKLVVQIDDTVAKDSYTVTFSGSKASIYNTSGLKVVDNSIAATGGSYDLKLSTSSVKTAYTRTDYASSTGSITKGSTYAGTWIETVVNLTASFTSSTTLGSISNNVLTIANNESTNTKSGTLTVTFTLENSQTKQASGALNQAAGSKVYTDWVLDLQTDGTSVEAKGGTRTVTANIARRTYKWNNTGTVYSETATPTLSISGSASLSGNQIKFTSNESVSARSATLTASYVGLSKTVTITQQAGAKVYSAWSAWTVSISASTQ…
ERR843924_ms_3	103160	74	98	1	39	IBD	USA	human	other	unknown	Large intestine	6	6	10.1016/j.chom.2018.10.002	NA	MSAQKVSIPWGTDETDAIHLTWDDSDLPGAVVVTITSDVNTTGATRRKNLTFTTLSSSGPQKQDNLAVIQDIESLVIVKYNGIVSTFNDTKAGFKQK*
ERR843924_ms_3	103160	75	210	1	42	IBD	USA	human	other	unknown	Large intestine	6	6	10.1016/j.chom.2018.10.002	NA	MADVIKNKIIVTPGSGSGNTTLQVKASSANIGNRVAQSSSFTVTAPGVSPDKTFTATLSPAVEFVSFDDGAEMAVAKAGGTVVLEGVSNSEELTFSKGSGSIISTDIARSEYKVNSSINARSGTAITGDPGALAKFSFQLTLTTTGNDTVSERTQQITVTTSGGKSATITLKQTAGDPYLTITPTEITIPQDGSAVQVEVNTNTTFSIS*
ERR843936_ms_1	92913	88	398	1	42	Healthy	USA	human	other	unknown	Large intestine	1	1	10.1016/j.chom.2018.10.002	NA	MDSVTKDTTVTQNAGSKTYSSWGAWSISLSANVTTIAAAGGSSTITCSAVRTRNYTWNGVGTTYTETENGSPTLSKSGDGTLSGTTSGSKLTYGNRTTTTSRSTTVTATYNGVSKSINITQSAGSKVTGKMTYHTDIYDRNSSNYTDYTSYPVIHDIEGEPVIFEGDTIITYCRLRKTQPWTWNGVSGSGGTDTTYASAKDVAIVSQSNCTTTVKDIGSNNIIMFSSVVPANLSSSARTWYFNWRWLGSNNTTIRDTQAQNTLRGRFVIKNDYFTSQNVALPIYLDSQNVDSIYRGEASYNDIKKTPIGVYVYIPTNISIMNAGKLQFWFENKDGSLSKYTCTLSNVSTPSNSVFVSNSNNIISVTANTTTSSFTILCQFTITSNSTVFNVRVLIEP*
ERR843966_ms_1	92180	24	1090	6	44.5	IBD	USA	human	other	unknown	Large intestine	1	1	10.1016/j.chom.2018.10.002	NA	MAIYQGNIGIHDIKLGSIDVFEIYQGSKLVYPENTEITITFKLNVSGIVTINGYTPVISENNTKFVFTIPVKTDYTANITAEHYKSQIISGNSGYLPITHNVELEWEQRFISYTVTFPTDGVKVLFDGIEKGVITNGKLVVLIDDTEAKDSYTVTFKGSKASIYDTSTLTVVDSSIANTGGSYDLKLPTSSVKTGYKRTDYASSTGSITKGSTYAGTWIETVVNLTASFTSSTTLGSISNNVLTIPNNESTNTKNGTLTVIFTLENKQTKEVSAALNQAAGAKVYTNWVLDLQTDGTSVEAKGGTRTITANVARRTYKWNNTGTVYSETATPTLSISGSASLSGNQIKFTSNESISARSATVTASYVGLSKTVTITQQAGAKVYSAWSAWTVSISASTQ…
ERR843979_ms_2	96575	26	1295	8	43.875	Healthy	USA	human	other	unknown	Large intestine	1	1	10.1016/j.chom.2018.10.002	NA	MAIYQGDIGIHDIKLGSIDVFEIYQGSKLVYPENTEITITFKLNVSGTVTINGYTPVISENNTKFVFTIPVKTDYTANITAEHYKSQTISGNSGYLPITHNVELEWEQRFISYTVTFPTDGVKVLFDGIEKGVITNGKLVVLIDDTEAKDSYTVTFKGSKASIYDTSTLTVVDSSIANTGGVYDLKLPTSSVKTGYKRTDYASSTGSITKGSTYAGTWIETVVNLTAGFTSSTTLGSISNNVLTIPNNESTNAKSGTLTVIFTLENKQTKEVSAALNQAAGTKVYTNWVLDLQTDGTSVEAKGGTRTVTANIARRTYKWNNTGTVYSETATPTLSISGSASLSGNQIKFTSNESVSARSATLTASYVGLSKTVTITQQAGAKVYSAWSAWAVSISASTQ…
ERR843983_ms_1	98411	25	1082	6	45	IBD	USA	human	other	unknown	Large intestine	1	1	10.1016/j.chom.2018.10.002	NA	MAIYQGDIGIHDIKLGSIDVFEIYQGSKLVYPENTEVTITFKLNVSGTVTINGYTPVISENNTKFVFTIPVKTDYTANITAEHYKSQTISGNSGYLPITHNVELEWEQRFISYTVTFPTDGVKVLFDGIEKGVITNGKLVVLIDDTEAKDSYTVTFKGSKASIYDTSTLTVVDSSIANTGGVYDLKLPTSSVKTGYKRTDYASSTGSITKGSTYAGTWIETVVNLTASFTSSTTLGSISNNVLTIPNNESTNTKSGTLTVIFTLENKQTKKVSAALNQAAGAKVYTNWVLDLQTDGTSVEAKGGTRTITANIARRTYKWNNTGTVYSETATPTLSISGSASLSGNQIKFTSNESVSARSATLTASYVGLSKTVTITQQAGAKVYSAWSAWTVSISASTQ…
ERR843994_ms_1	97792	25	1295	8	43.875	IBD	USA	human	other	unknown	Large intestine	1	1	10.1016/j.chom.2018.10.002	NA	MAIYQGDIGIHDIKLGSIDVFEIYQGSKLVYPENTEITITFKLNVSGTVTINGYTPVISENNTKFVFTIPVKTDYTANITAEHYKSKTVSGNSGYLPITHNVELEWEQRFISYTVTFPTDGVKVLFDGIEKGVITNGKLVVLIDDTEAKDSYTIMFKGSKASIYDTSTLTVVDSSIANTGGSYDLKLPTSSVKSGYKRTDYASSTGSITKGSTYAGTWIETVVNLTASFTSSTTLGSISNNVLTIPNNESTNAKSGTLTVIFTLENKQTKEVSAALNQAAGAKVYTNWVLDLQTDGTSVEAKGGTRIVTANIARRTYKWNNTGTVYSETATPTLSISGSASLSGNQIKFTSNESVSARSATLTASYVGLSKTVTITQQAGAKVYSAWSAWTVSISASAQ…
ERR844000_ms_1	94663	25	1295	8	43.75	Healthy	USA	human	other	unknown	Large intestine	1	1	10.1016/j.chom.2018.10.002	NA	MAIYQGDIGIHDIKVGNIDVFEIYQGTKLVYPENTNVTITFNLNVSGTVTINGYTPVISENNTKFVFTIPIKTDYTANITAEHYKSQTISGNSGYLPITHNVELEWEQRFISYTVTFPTDGVKVLFDGIEKGVITNGKLVVLIDDTEAKDSYTVTFKGSKASIYDTSTLTVVDSSIANTGGSYDLKLSTSSVNTGYKRTDYASSTGSITKGSTYAGTWIETVVNLTASFTSSTTLGSISNNVLTIPNNESTNTKNGTLTVIFTLENKQTKEVSAALNQAAGAKVYTDWVLDLQTDGTSVEAKGGTRTVTANIARRTYKWNNTGTVYSETATPTLSISGSASLSGNQIKFTSNESVSARSATLTASYVGLSKTVTITQQAGAKVYSAWSAWTVSISASTQ…
ERR844008_ms_2	74171	34	1295	8	44.25	IBD	USA	human	other	unknown	Large intestine	1	1	10.1016/j.chom.2018.10.002	NA	MAIYQGDIGIHDIKLGSINVFEIYQGSKLVYPENTEITITFKLNVSGTVTINGYTPVISENNTKFVFTIPVKTDYTANITAEHYKSQTISGHSGYLPITHNVELEWEQRFISYTVTFPTDGVKVLFDGIEKGVITNGKLVVLIDDTEAKDSYTVTFKGSKASTYDTSTLTVVDSSIANTGGVYDLKLPNSSVKNGYKRTDYASSTGSITKGSTYAGTWIETVVNLTASFTSSTTLGSISNNVLTIPNNESTNTKSGTLTVIFTLENKQTKKVSAALNQAAGAKVYTNWVLDLQTDGTSVEAKGGTRTITANVARRTYKWNNTGTVYSETATPTLSISGSASLSGNQIKFTSNESVSARSATLTASYVGLSKTVTITQQAGAKVYSAWSAWAVSISASTQ…
ERR844012_ms_2	79728	31	213	1	46	CF	USA	human	other	unknown	Large intestine	5	5	10.1016/j.chom.2018.10.002	NA	MAIIPSYLSWVPKTGTGNAQIKINSANPYTGRTDRSTSVPGKIVGKSNSVTVTVLEKAADEFIAPNGLTINVAKGGETIHVTGNSNSKLLTFTWKTNFGIADVTSFKVNGSITATSGTAITGDPGATGKYTYDVTVVVPKNETIKARSATLEIKGEGVSVVKTITITQALGDSYLYLNSQGTTIATVTIPKGGVEQTLMVLSNDEWTFEPTE*
ERR844016_ms_1	100408	60	114	2	28	Healthy	USA	human	other	unknown	Large intestine	7	7	10.1016/j.chom.2018.10.002	NA	MGENTSTSSRTATIKATHGGKSATCTVTQAGATPSTTYTFSINPYKVNVGSSGGSGSVTISSYKTVGSSTYDVDYSIDSSTLPSWASFNKSTSTFTIQSTTSTTGRTAKVYFD*
ERR844017_ms_1	95244	85	611	3	42	IBD	USA	human	other	unknown	Large intestine	1	1	10.1016/j.chom.2018.10.002	NA	MDSVTKDTTVTQNAGSKTYSSWEAWSISLSANVTTIAAVGGNATLFTSATRSRTWQWNGTGTTYTENASGAPTLSKVDGAASLSGSTVSYGNNTSTSSRSSVFRATIDSATKDITISQSAGSKSYGSWSSWSVYCNASSYTVAASGGSVTIYYGASRSRTWTWNGVAGSGGTETENATPSLSAGSGGGTLSGSTLSYSNNTSTSVRRTRVTANYNGAINFCDIEQRAGSKVYGSWGAWSVNISASPTNIAAAGGSSTITCSAVRSRQYTWNGVGQNFPETENGSPTLSKSGDGTLSGTTSGSKLTYGNRTTTTSRSTTVTATYSGVSKSINITQSAGAKSYGAKVYHTKYYGTNPDGSGLDFTGYPYTNEIDTVADANTISISIYYRLYTTQLWTWNGV…
ERR844018_ms_1	95525	85	609	3	42	Healthy	USA	human	other	unknown	Large intestine	1	1	10.1016/j.chom.2018.10.002	NA	MDSVTKDTTVTQNAGSKTYSSWEAWSISLGANVTTIAAVGGNATLFTSATRSRTWQWNGTGTTYTENASGAPTLSKVDGAASLSGSTVSYGNNTSTSSRSSVFRATIDSATKDITISQSAGSKSYGSWYSWSVYCNASSYTVAASGGSVTIYYGASRSRTWTWNGVAGSGGTETENATPSLSAGSGGGTLSGSTLSYSNNTSTSVRRTRVTANYNGAINFCDIEQRAGSKVYGSWGAWSVNISASPTNIAAAGGSSTITCSAVRSRQYTWNGVGQNFPETENGSPTLSKSGDGTLSGTTSGSKLTYGNRTTTTSRSTTVTATYSGVSKSINITQSAGAKSYGAKVYHTKYYGTNPDGSGLDFTGYPYTNEIDTVADANTISISIYYRLYTTQLWTWNGV…
ERR844022_ms_1	96576	61	1294	8	43.875	Healthy	USA	human	other	unknown	Large intestine	1	1	10.1016/j.chom.2018.10.002	NA	MAIYQGDIGIHDIKLGSIDVFEIYQGSKLVYPENTEITITFKLNVSGTVTINGYTPVISENNTKFVFTIPVKTDYTANITAEHYKSQTISGNSGYLPITHNVELEWEQRFISYTVTFPTDGVKVLFDGIEKGVITNGKLVVLIDDTEAKDSYTVTFKGSKASIYDTSTLTVVDSAIANTGGSYDLKLSTSSVKNGYKRTDYASSTGSITKGSTYAGTWIETIVNLTASFTSSTTLGSISNNVLTIPNNESTNAKSGTLTVIFTLENKQTKEVSAALNQAAGAKVYTNWVLDLQTDGTSVEAKGGTRTITANIARRTYKWNNTGTVYSETATPTLSISGSASLSGNQIKFTSNESVSARSATLTASYVGLSKTVTITQQAGAKMYSAWSAWTVSISASTQ…
ERR844029_ms_1	99429	155	185	2	38	Healthy	USA	human	other	unknown	Large intestine	7	7	10.1016/j.chom.2018.10.002	NA	MSQDGDDVSSYGEWTISVSANPTSVSSSGGTSTITASAKRTVYWESGDVTEETGNPTLSTNLGSLSSTSSPSTLTLGENTSTSSRTATIKATHGGKSATCTVTQAAGESTIEYVFTITPNTYDAPYSNTSFIPRTVSTKNGSNIGYSLTSGGTDWVVVSTTGKITVEILKNTTSSTRSTTLVFT*
ERR844032_ms_1	95716	65	1295	8	44.25	Healthy	USA	human	other	unknown	Large intestine	1	1	10.1016/j.chom.2018.10.002	NA	MAIYQGDIGIHDIKLGSIDVFEIYQGSKLVYPENTEITITFKLNVSGTVTINGYTPVISENNTKFVFTIPVKTGYTANITAEHYKSQTISGNSGYLPITHNVELEWEQRFISYTVTFPTDGVKVLFDGIEKGVITNGKLVVLIDDTEAKDSYTVTFKGSKASIYDTSTLTVVDSSIANTGGSYDLKLSTSSVKSGYKRTDYASSTGSITKGSTYAGTWIETVVNLTASFTSSTTLGSISNNVLTIPNNESTNAKSGTLTVIFTLENSQTKEVSAALNQAAGAKVYTNWVLDLQTDGTSIEAKGGTRTVTANIARRTYKWNNTGTVYSETATPILSISGSASLSGNQIKFTSNESVSARSATLTASYVGLSKTVTITQHAGAKVYSAWSVWIVSISASTQ…
ERR844035_ms_4	97607	25	1295	8	43.875	Healthy	USA	human	other	unknown	Large intestine	1	1	10.1016/j.chom.2018.10.002	NA	MAIYQGDIGIHDIKLGSIDVFEIYQGSKLVYPENTEITITFKLNVSGTVTINGYTPVISENNTKFVFTIPVKTDYTANITAEHYKSQTISGHSGYLPITHNVELEWEQRFISYTVTFPTDGVKVLFDGIEKGVITNGKLVVLIDDTEAKDSYTVTFKGSKASIYDTSTLTVVDSSIANTGGSYDLKLSTSSVKNGYKRTDYASSTGSITKGSTYAGTWIETVVNLTASFTSSTTLGSISNNVLTIPNNESTNAKSGTLTVIFTLENKQTKEVSAALNQAAGAKVYTDWVLDLQTDGTSVEAKGGTRTITANVARRTYKWNNTGTVYSETATPTLSISGSASLSGNQIKFTSNESVSARSATLTASYVGLSKTVTITQQAGSKVYSAWSAWAVSISASTQ…
ERR844036_ms_4	95246	65	205	1	47	Healthy	USA	human	other	unknown	Large intestine	2	2	10.1016/j.chom.2018.10.002	NA	MKKDFVEVTPASGSNNGSFDVTCDENTGDARSTVITVEGRGISRTINISQSVRLYPIIDLGFIINGPTGGTDFEKRYTESSKTLEAVFNYPKTALILSNYTYFGVFNLGAFTPEVVITTGWFIDTIEITVVGNSPETFTYTPDGSTFVNAGSTGGQLVYKNPYNYNLVKTMLDSIRSLGGEIIVTMKSSTVDPTICICDCIINP*
ERR844036_ms_4	95246	76	854	1	47	Healthy	USA	human	other	unknown	Large intestine	2	2	10.1016/j.chom.2018.10.002	NA	MAIASWLTPAAKSGTGNKTVGLTASKNTAESRTTVVTVTAGGITKTINCTQTEADKFTIKISSLTTNSSGTTITNVGDCSIGSSATGGVKEGTYYRDTSVTLTAKAAPTGYDFVGWYEGSNLVSTSLSFAVTLTANRTLVAKYKIKSYTVNAISEDTNKGTVSPAGQTVEHGANATVVATPKTAYNFEGWYNGSTKVSSNASYTFAVTANISLTAKFTIKTFTTTTANSTGGTASVNKSSVEYGGSAIWTATPSTGYNFSKWSNGSTTNPLTVSNITANTHITPVFVLKSYTVTWNPNGGSVSPTSTTKTHGSTLGTLPTPTRAADAQYTYTFKGWFTAATGGTQVSASTTVTENVTYYAQWTANVRSYTATFNGNGGGTPSPSTITKTYGSELGTLPT…
ERR844036_ms_4	95246	77	228	2	56.5	Healthy	USA	human	other	unknown	Large intestine	2	2	10.1016/j.chom.2018.10.002	NA	MVKDSALNERATAVEIGGLVDGVGAPVMRAGYALKAKPSWITLGAVEGTGNSQVDVTAPVYKGRNGRSGLITVTVEDLTEDVTLQQEGSTIWDVTTQSLAFVKTGEAKKFTGNSNLASITFAVDSDASSWLTAGKLMVNEKEYNSGAEIEGDPGADDIYAFEITFTAAANPTVNTRTGNITVNGQKYTVTQAAGDATLSVSPTSLTFAAAGETKQITITTNTAWTIS*
ERR844036_ms_4	95246	79	171	1	48	Healthy	USA	human	other	unknown	Large intestine	2	2	10.1016/j.chom.2018.10.002	NA	MAKPDWITVTPASGSNNGSFDVVAAKNTGVARNGIITVVGRGVSKTCDIVQKSGKAIFAISDISIASEAVLSDVNPKYGELIDRDVEVHLMVGSSGLIDMQITFEGVYRIVSAKGDNEGMGMSTTIQGFKVIVEIDDIWMYDGGAYITVTGYDKANTPFECYISLMAQMM*
ERR844037_ms_1	91421	31	1296	8	43.75	Healthy	USA	human	other	unknown	Large intestine	1	1	10.1016/j.chom.2018.10.002	NA	MAIYQGDIRIHDIKVGNINVFEIYQGTKLVYPENTEVTITFKLNVSGTVTIDGYTPVISENNTKFVFTIPVKTNYTAIIEADHYQSQTVTGNSGYLPITHNVELVWNTEYVSYTVTFPTDGVKVLFDGVEKGVITNGKLVVQIDDTVAKDSYTVTFSGSKASTYNTSGLTISNILVPASGGTYDLKLTSNNYVKSGYTRTDYSSSTGSITKGSTYAGSWIETVVNLIASFASSTTLGSISNNVLTIVNNESTNAKSGTLTVTFTLENNQTKQSSNVVNQSAGVKYYTDWVLDLQTDGTNVEAKGGTRTVTANIARRTYTWNQTGTVYSETATPTLSISGSASLSGNQIKFTSNESVSARSATLTASYVGLSKTVTITQQAGAKVYSAWSAWTVSISAST…
ERR844038_ms_2	93203	25	1079	6	44.6667	Healthy	USA	human	other	unknown	Large intestine	1	1	10.1016/j.chom.2018.10.002	NA	MAIYQGDIGIHDIKLGSIDVFEIYQGSKLVYPENTEITITFKLNVSGTVTINGYTPVISENNTKFVFTIPVKTDYTANITAEHYKSQTISGNSGYLPITHNVELEWEQRFISYTVTFPTDGVKVLFDGIEKGVITNGKLVVLIDDTETKDSYTVTFKGSKASIYDTNTLTVVDSSIANTGGSYDLKLSTSSVKSGYKRTDYASSTGSITKGSTYAGTWIETVVNLTASFTSSTTLGSISNNVLTIPNNESTNTKSGTLTVIFTLENKQTKEVSAALNQAAGTKVYTNWVLDLQTDGTSVEAKGGTRTVTANIARRTYKWNNTGTVYSETATPTLSISGSASLSGNQIKFTSNESVSARSATLTASYVGLSKTVTITQQAGAKVYSAWSAWTVSISASTQ…
ERR844040_ms_1	89339	25	1040	4	42.75	Healthy	USA	human	other	unknown	Large intestine	3	1	10.1016/j.chom.2018.10.002	NA	MEDTVLNNIRVPIDWVCSYRQIQFLLVEYGISAIQGCDNVCAPKNKSIIQLWNLFKNAAFLYEKGYTDKANTIYEFVKRALTKYENVDVGNSEIHVEDAIVTIKCIGNDYEFDDIKEVYTFEINDEEQLNIQDNGLGQTIAFNVISKKTVSIGSKVEELFIDYDFALDNVSDNSWISWNKSNHSITIKENKVSVRTAKFRLIQNESNNVLNGIINQELSKLSYRYTITIFPERIELPSEGGRETFVVNSYKELTNESGEVIGDKILVPYKATSSNKYFVVNGNSVSAEANTSFPRSGSIIIEREEVGVEGNKKIEVSQDSLNKEIRYTLNANVDRNTINVNGTNPVKLTVESYKETYVNDEAQGDKVAVNYTVRSEKGLLKNNTSDKTKWYMSANTSTE…
ERR844044_ms_3	95647	64	351	1	42	Healthy	USA	human	other	unknown	Large intestine	1	1	10.1016/j.chom.2018.10.002	NA	MLVVLVLGLGMEWGTTYTETENGSPTLSKSGDGTLSGTTSGSKLTYGNRTATTSRSTTVTANYSGVSKSINITQSAGVKTNITSSTKVLFLYEGASNYVEAINNSVYINNARDNNGNHNGAVSYDIRFKVIITESYKWNNTGNTISSESYGSINRHKDISFNTSTFLHKDIDNSYYGSFSIVSKNTADEEEYSAQYITNNNIIITLYVRRPRLYWQIWCNEILEQKDQPFTVNVNNVTRTKLYNNNTITEGCAGSGEQYLYLFSTSNMMTSRSITVKLIRNNNPNDACKLTGFTDINTHTKTSVGLEEDKTVIRTFVTSYIQTLPINLCEVTFEYAELKFRVFIAKGTGN*
ERR844045_ms_1	98332	31	1295	8	43.875	Healthy	USA	human	other	unknown	Large intestine	1	1	10.1016/j.chom.2018.10.002	NA	MAIYQGDIGIHDIKLGSINVFEIYQGSKLVYPENTEITITFKLNVSGTVTINGYTPVISENNTKFVFTIPVKTDYTANITAEHYKSQTISGNSGYLPITHNVELEWEQRFISYTVTFPTDGVKVLFDGIEKGVITNGKLVVLIDDTEAKDNYTVTFKGSKASIYDTSTLIVVNSSIANTGGVYDLKLPTSSVKSGYKRTDYASSTGSITKGSTYAGTWIETVVNLTASFTSSTTLGSISNNVLTIPNNESTNAKSGTLTIIFTLENKQTKEVSAALNQAAGAKVYTNWVLDLQTDGTSVEAKGGTRIVTANIARRTYKWNNTGTIYSETATPTLSISGSASLSGNQIKFTSNESVSARSATLTASYVGLSKTVTITQQAGSKVYSAWSAWTVSISASTQ…
ERR844046_ms_1	100476	153	437	5	39.6	Healthy	USA	human	other	unknown	Large intestine	7	7	10.1016/j.chom.2018.10.002	NA	MSLKSTVISGSGFSLSGTTVSASANEITSNRTGTVTITQNESNKTVTISLSQDGDDVSSYGEWTISVSANPTSVSSSGGTSTITASAKRTVYWVSGDVTEETGNPTLSTNLGSLSSTSSPSTLTLGENTSTSSRTATITATYSGKSATCTVTQAAGESPDVWDYVFSVNPYQVSVGSGGGSGTVTITSYETLNGSWYRDVSYSIDSSTLPSWATYDGGGSFTISANTSSSSRSAQVYFVQDESGNRDYADLSQSGYAPPADNYVFTWDDGSTSDTSANFPWDFSANGTAANIPVISTKNGSSQSWSVSSKPSWITTSTTSSKVTISASDNSGSARSGEVVLTQSGSGKTLTINVSQEAKAAENVYVFTITPNTYNATYSSASFIPRTTSTKNGSSIGYS…
ERR844050_ms_1	98278	68	1296	8	43.875	Healthy	USA	human	other	unknown	Large intestine	1	1	10.1016/j.chom.2018.10.002	NA	MAIYQGDIEIHDIKLGSIDVFEIYQGSKLVYPENTEVTITFKLNVSGTVTINGYTPVISENNTKFIFTIPIKTNYTAIIEADHYQSQTVTGNSGYLPITHNVELVWNTEYVSYTVTFPTDGVKVLFDGIEKGVITNGKLVVLIDDTEAKDSYTVTFKGSKASIYDTSTLTVVDSSIANTGGVYDLKLPTSSVKSGYKRTDYASSTGSITKGSTYAGTWIETVVNLTASFTSSTTLGSISNNVLTIPNNESTNAKSGTLTVIFTLENKQTKEVSAALNQAAGAKVYTDWVLDLQTDGTSVEAKGGTRTVTANIARRTYKWNNTGTVYSETATPTLSISGSASLSGNQIKFTSNESVSARSATLTASYVGLSKTVTITQQAGAKVYSAWSAWTVSISASTQ…
ERR844054_ms_1	97296	155	151	1	46	IBD	USA	human	other	unknown	Large intestine	7	7	10.1016/j.chom.2018.10.002	NA	MSSKPSWITTSTTSSKVTISASDNSGSARSGTIVLTQSGSNKTLRINVSQAAYSATVEWRYKFGFSNGARDNISIAIRDMKEYDGASVTFASYKSKYVDGVEDVSSRQYVDFSMGDCASWATVTKVSSSIANEGKFKFTVSSNFNNKSNR*
ERR844054_ms_2	94855	28	1295	8	43.875	IBD	USA	human	other	unknown	Large intestine	1	1	10.1016/j.chom.2018.10.002	NA	MAIYQGDIGIHDIKLGSIDVFEIYQGSKLVYPENTEITITFKLNVSGTVTINGYTPVISENNTKFVFTIPVKTNYTANITAEHYKSQTISGNSGYLPITHNVELEWEQRFISYTVTFPTDGVKVLFDGIEKGVITNGKLVVLIDDTEAKDSYTVTFKGSKASIYDTSTLTVVDSSIANTGGSYDLKLSTSSVKSGYKRTDYASSTGSITKGSTYAGTWIETVVNLTASFTSSTTLGSISNNVLTIPNNESTNAKSGTLTVIFTLENKQTKEVSAALNQAAGAKVYTDWVLDLQTDGTSVEAKGGTRTVTANIARRTYKWNNTDTIYSETATPTLSISGSASLSGNQIKFTSNESVSARSATLTASYVGLSKTVTITQQAGSKVYSAWSAWAVSISASTQ…
ERR844061_ms_3	99463	116	130	2	38.5	IBD	USA	human	other	unknown	Large intestine	7	7	10.1016/j.chom.2018.10.002	NA	MSSKPSWITTSTTSSKVTISASDNSGSARSGEVVLTQSGSGKTLTINVSQDAYVADTYVFTITPNTHDVSYSNTTLILRTVSTKNGSNIGYSLTSGGTDWVVVSTTGKTTIEILKNTTSSTRSTTLVFT*
ERR844062_ms_1	97070	90	364	1	42	IBD	USA	human	other	unknown	Large intestine	1	1	10.1016/j.chom.2018.10.002	NA	MNIAAAGGSSTILCNASRYRNYTWNGVGTDYPETENGSPTLTKSGDGTLSGTTSSSKLTYGNRTATTSRSTTVTATYNGVSKSINITQSAGAKSYGAKVYHTDIYDRDSSNYTDYTGYPLTHDVGGQPTIAAGDSVVTYCRLRITQPWTWNGVSGSGGTDTTYMSAKDVSITSQSNCTTTVKDVGNNNLIMFTSVVPANPNDSARTWSFTWKWNNWSITIRDTQAPNPVRGRLVIKNDYFTSQNVALPIYLDSENVDSIYKGEASYNDIKKTPIGVYVYIPTNTAIMNAGKLQFWFEDKNGSINKYTCTLSNVSTPSNSVSVSNSNNIISVTANTTTSSFTILCQFTMTSNSTVFNVRVLIEP*
ERR844063_ms_1	79121	36	514	1	48	IBD	USA	human	other	unknown	Large intestine	3	1	10.1016/j.chom.2018.10.002	NA	MSKIGFLNVNPVSGNTIPTTITIVPDAYTSKKQQTLVFRNTKGKIARCLVTCTPKVKRTYIVTPHYKRTDKTGYVYWFTIPNTTDEDISFLVQASNSKTYVPQHSTTETGATAAYFNSNIFTSIDLSLNTFRFYDYRKINALEIEGKGNYLSSNMDYVADAIYQVYIINGTVDEPKEYILGLSDKDALLKYKASGVLKTDTDGTKYIEFIVTKNETSSINITYTGNSVPAFYIYGEPQDVTIQAGHTSSLQYQADWGYDLSSTVKQTIDLISVDESVDVILNSTLAEPWSFIIQKSNRVSWDITIGSFKCYTNTVTAFSSNSSWLTPTTESPINTDYEISYSVARNKSTDNRTGKIVCTDFWEFEVTQERPITILTLYRNVKCVDKLKGYGDDPETVIG…
ERR844065_ms_2	96737	30	1296	8	44	IBD	USA	human	other	unknown	Large intestine	1	1	10.1016/j.chom.2018.10.002	NA	MAIYQGDIGIHDIKLGSINVFEIYQGSKLVYPENTEVTITFKLNVSGTVTINGYTPVISENNTKFVFTIPVKTDYTANITAEHYKSQTISGNSDYLPITHNVELEWEQRFISYTVTFPTDGVKVLFDGIEKGVITNGKLVVLIDDTEAKDSYTVTFKGSKTSIYNTSTLTVVDSAIANTGGVYDLKLPNSSVKTGYKRTDYASSTGSITKGSTYTGSWIETVVNLTASFTSSTTLGSISNNVLTIPNNESTNTKSGTLTVIFTLENKQTKEVSAALNQAAGAKVYTNWVLDLQTDGTSVEAKGGTRTVTANIARRTYKWNNTGTVYSETATPTLSISGSASLSGNQIKFTSNESVSARSATLTASYVGLSKTVTITQQAGAKVYSAWSAWTVSISASTQ…
ERR844070_ms_1	104393	23	210	1	42	IBD	USA	human	other	unknown	Large intestine	6	6	10.1016/j.chom.2018.10.002	NA	MADVIKNKIIVTPGSGSGNTTLQVKASSANIGNRVAQSSSFTVTAPGVSPDKTFTATLSPAVEFVSFDDGAEMAVAKAGGTVVLEGVSNSEELTFSKGSGSIISTDIARSEYKVNSSINARSGTAITGDPGALAKFSFQLTLTTTGNDTVSERTQQITVTTSGGKSATITLKQTAGDPYLTITPTEITIPQDGSAVQVEVNTNTTFSIS*
ERR844070_ms_1	104393	24	98	1	39	IBD	USA	human	other	unknown	Large intestine	6	6	10.1016/j.chom.2018.10.002	NA	MSAQKVSIPWGTDETDAIHLTWDDSDLPGAVVVTITSDVNTTGATRRKNLTFTTLSSSGPQKQDNLAVIQDIESLVIVKYNGIVSTFNDTKAGFKQK*
ERR844076_ms_1	90460	11	228	2	56.5	Healthy	USA	human	other	unknown	Large intestine	2	2	10.1016/j.chom.2018.10.002	NA	MIGDSALNERATAVEIGGLVDGVGAPVMRAGYALKAKPSWITLSAVEGTGNSQVNVTAPVYKGRNGRSGLITVAVEDLTEDVTLQQEGSTIWDVTTQSLAFVKTGEAKKFTGNSNLAAITFAVDSDASSWLTAGKLIVAKQQYNSGAEIEGDPGADDVYAFEITFTAAANPTVNTRSGHVTVNGQKYTVTQAAGDATLSVSPTALTFAAAGETKQITITTNTAWTIS*
ERR844076_ms_1	90460	12	854	1	47	Healthy	USA	human	other	unknown	Large intestine	2	2	10.1016/j.chom.2018.10.002	NA	MAIASWLTPAAKSGTGNKMVGLTASKNAGASRTTIVTVSVSGITKTINCTQVEADKFTIKISALTTNSSGTTITNVGDCSIGSSATGGVKEGTYYRDTQVTLTAKAAPTGYDFVGWYEGSNLVSTSLSFAVTLTANRTLVAKYKIKSYTVNATSEDTNKGTVSPAGQTVEHGANATVVATPKAAYNFAGWYNGTTKVSSNASYTFAVTANISLTAKFTIKTFTTTTANSTGGTASVNKSSVEYGGSAIWTATPSTGYNFSKWSNGSTANPLTVSNITANTHITPVFVLKSYTVTWNPNGGSVSPTSTTKTHGSTLGTLPTSTRAADVQYTYTFKGWFTAATGGTQVSASTTVTRNVTYYAQWTATPRSYTATFNGNGGGTPSPSTITKTYGSELGTLPT…
ERR844076_ms_1	90460	24	206	1	47	Healthy	USA	human	other	unknown	Large intestine	2	2	10.1016/j.chom.2018.10.002	NA	MDKAFITVTPDTGQNNGTLSVSADKNENYVSRHATFKVEGGGITKSVSIEQDPNPYIYIDCGYIFSNANIQEPYKLTHEGAITVLTFDVKFANFILSSRHLFIIKNVSSLQVEFNNPVISSIDLTSAGQSLGNITLNGFTTEVVPNSEDEGTVLSIIDITPAKLSEIVAKINSARDASTTGGMKIAIFIKTTGTQDNLAIIINVI*
ERR975089_s_1	98791	40	1295	8	43.875	Healthy	Malawi	human	other	unknown	Large intestine	1	1	10.1016/j.chom.2018.10.002	NA	MAIYQGDIGIHDIKLGSIDVFEIYQGSKLVYPENTEITITFKLNVSGTVTINGYTPVISENNTKFVFTIPVKTDYIANITAEHYKSQTISGNSGYLPITHNVELEWEQRFISYTVTFPTDGVKVLFDGIEKGVITNGKLVVLIDDTEAKDSYTITFKGSKASIYDTSTLTVVDSAIANTGGSYDLKLPTSSVKSGYKRTDYASSTGSITKGSTYAGTWIETVVNLTASFTSSTTLGSISNNVLTIPNNESTNTKSGTLTVIFTLENKQTKEVSAALNQAAGAKVYTDWVLDLQTDGTSVEAKGGTRTVTANVARRTYKWNNTGTIYSETATPTLNISGSASLSGNQIKFTSNESVSARSATLTASYVGLSKTVTITQQAGAKVYSAWSAWTVSISASTQ…
Fferm_ms_1	73579	65	45	1	40	Healthy	Ireland	human	other	unknown	Large intestine	2	2	10.1016/j.chom.2018.10.002	NA	MAKPSWISISPTSGTNNGSFDVTANDNYINPAREGAVTVTGEGN*
Fferm_ms_1	73579	66	228	2	56.5	Healthy	Ireland	human	other	unknown	Large intestine	2	2	10.1016/j.chom.2018.10.002	NA	MVSNSSLDERAIAVEIGGLVDGVGAPVMRAAYSLKAKPSWITLSAVKGTGNSRVDVTAPIYKGREGRSGSITVAVEDLTEEVAIQQSGSNIWDVTTQSLAFVKTGEAKKFTGNSNLASITFAVNSDASNWLTAGKLVVATKQYNSGAAIEGDPGASNVYAFEITFTAAANPTVNTRSGHITVNGQKYTVTQAAGDATLSVSPTSLTFAASGETKQITITTNTAWTIS*
Fferm_ms_2	86501	24	213	1	44	Healthy	Ireland	human	other	unknown	Large intestine	5	5	10.1016/j.chom.2018.10.002	NA	MATIPSYLSWVPKTGTGNAQIKINSTTPYKGRSNRTTNISGKIVGKSNSVTVTVVETAAAEYIAPDSLSINVAKGGETIHVTGKSNSKILTFTWKTNFGISSVTSYKVNSSVSATSGTAITGDPGATGEYTYNVTIVVPKNGTITTRSATLEIKGEGSTVVKTITITQALGDSYLYLDSQGTTTATVTIPRDGGEQTLSVLSNDKWTFEPAE*
Fferm_ms_2	86501	25	679	1	44	Healthy	Ireland	human	other	unknown	Large intestine	5	5	10.1016/j.chom.2018.10.002	NA	MSAITNKWNDGSGDSINIESPSFQGNQTVKISSPVQKGTSKRSMKFIGKCKKDSSKQVVLIVEQEASVYTYDLILSSDNTKIAAKGGTANITAVLKTYRNGNLVSTDTVTPVLSGSATGFSISGTKVTASNRTTTVGSRRSIVVTGKYSNTFDGQTVSSTITIYQEANEASYGALTGGSISASDIPASGGTSSTSVTNMSQTISYTSGSTRAGTVTYSKTSEITVSSLGTTVKARTKVGQVTVTYTGEGSVTANKTVDIYQAENKVTNSNYNPRITAYGTPTVSIGSGLTAAGGSAKVSASVTNTETYNALYSSGATGPNQTRSVGGSLSISMTVNGNSRFSLSGNTITHSSMGTNETTDTITIKAVNDGDSSKSATASKSITNSKTVKSTSGGIYTYG…
Fferm_ms_6	91345	57	1083	5	45.8	Healthy	Ireland	human	other	unknown	Large intestine	1	1	10.1016/j.chom.2018.10.002	NA	MAIYQGDIGIHDIKLGSINVFEIYQGSKLVYPENTETTITFKLNVSGTVTINGYTPVISENNTKFVFTIPVKTDYTANITAEHYKSQTISGNSGYLPITHNVELEWEQRFISYTVTFPTDGVKVLFDGVEKGVITNGKLVVQIDDTVAKDSYTVTFSGSKASTYNTSGLKVVDTSITATGCVYDLKTPTSSVKCEYKGTDYAPSTGSITKGSTYAGTWIETVVNLTASFTSSTTLGSISNNVLTIPNNESTNAKSGTLTVIFTLENKQTKEVSAALNQAAGTKVYTNWVLDLQTDGTSVEAKGGTRTITANIARRTYKWNNTGTVYSETATPTLSISGSASLSGNQIKFTSNESVSARSATLTASYVGLSKTVTITQQAGAKVYSAWSAWTVSISASTQ…
HvCF_A10_ms_12	72465	34	679	1	45	Healthy	Ireland	human	other	unknown	Large intestine	5	5	10.1016/j.chom.2018.10.002	NA	MSVITNKWNDGSGDSINIESPSFQGNQTVKISSPVQKGTSKRSMKFIGKCKKDSSKQVILTVEQEASVYTYDLILSSDNTEIAAKGGTATITAVLKTYRNGNLVSTDNVTPVLSGSATGFSISGTTVTASNRTTTVGSKRSIVVTGKYSNTFDGQTVSSTITIYQEANMASYGALEGGSLSASDIPASGGTSSTSISNMSQTISYTSGSTRAGTVTYSKTSEITVSSLGTTVKARTKVGQVTVTYTGEGGATANKTVDIYQAENKVTNSNYNPRITAYGTPTISIGSGLTAAGGSASVSASVTNTETYNTLYSSGATGPNQTRSVGGSLSISMTANGNSRFTLSENTIIHSSMGTNETTDTITIKAVNDGDSSKSATASKSITNSKTVKSTSGGIYTYG…
HvCF_A10_ms_12	72465	35	213	1	44	Healthy	Ireland	human	other	unknown	Large intestine	5	5	10.1016/j.chom.2018.10.002	NA	MATIPSYLSWVPKTGTGNAQIKINSVNPYTGRTDRSTSVPGKIVGKSNSVTVTVLEKAADEFITPDSLTINVAKGGETIHVTGKSNSKLLTFTWKTNFGIANVTSFKVNGSTTATSGTAITGDPGATGEYTYDVTIVVPKNETIKARSATLEIKGEGTSVVKTITITQALGDSYLYLNSQGTTTATVTIPKGGGEQTLSVLSNDEWTFEPAE*
HvCF_A11_ms_1	98883	27	1295	8	43.875	Healthy	Ireland	human	other	unknown	Large intestine	1	1	10.1016/j.chom.2018.10.002	NA	MAIYQGDIGIHDIKLGSIDVFEIYQGSKLVYPENTDVTITFKLNVSGTVTINGYTPVISENNTKFVFTIPIKTDYTANITAEHYKSQTISGNSGYLPITHNVELEWEQRFISYTVTFPTDGVKVLFDGIEKGVITNGKLVVLIDDTEAKDSYTVTFKGSKASIYDTSTLTVVDSAIANTGGSYDLKLSTSSVKSGYKRTDYASSTGSITKGSTYAGTWIETVVNLTASFTSSTTLGSISNNVLTIPNNESTNAKSGTLTVVFTLENKQTKEVSAALNQAAGAKVYTNWALDLQTDGTSVEAKGGTRTVTANIARRTYKWNNTGTVYSETATPTLSISGSASLSGNQIKFTSNESVSARSATLTASYVGLSKTVTITQQAGAKVYSAWSAWAVSISASTQ…
HvCF_A12_ms_1	96265	72	43	1	39	CF	Ireland	human	other	unknown	Large intestine	2	2	10.1016/j.chom.2018.10.002	NA	MAKPDWITITPASGSNNGSFDVVAAKNTGVARNDIITVAGGG*
HvCF_A12_ms_1	96265	73	220	1	48	CF	Ireland	human	other	unknown	Large intestine	2	2	10.1016/j.chom.2018.10.002	NA	MSKPNWVNTSPNSGNGNGSIEVTAQANESDARQGSVAVAGGGLSKTIAVNQDARLLVIGGFGQNSIKYGLWTTLQVTAIGIKGIAYCIMSDSSVVEKELNNIVNVTESEHCISVFLEGRRINDASKVVTFNMQTTLDFIGHADILCELFTDIDFNSTKKNTQLDVTPFYESLVYEINDCLMTRYPDNHMLINFNIVDFDEAAKERIRSMVTCDRFVVAF*
HvCF_A12_ms_1	96265	74	228	2	56	CF	Ireland	human	other	unknown	Large intestine	2	2	10.1016/j.chom.2018.10.002	NA	MIGNSALNERATAVEIGGLVDGVGAPVMRAGYALKAKPSWITLSAVEGTGNSQVDVTAPVYKGRNGRSGLITVAVEDLTEDVTLQQEGSTIWDVTTQSLAFVKGGEAKKFIGNSNLAAITFAVDSDASEWLTAGKLIVNEKQYNSGAEIEGDPGADDVYAFEITFTAAANPTVNTRTGNITVNGQKYTVTQAAGDATLTVSPTVLTFAAAGETKQITITTNTAWTIS*
HvCF_A12_ms_1	96265	75	854	1	47	CF	Ireland	human	other	unknown	Large intestine	2	2	10.1016/j.chom.2018.10.002	NA	MAIASWLTPAAKSGTGNKTVGLTASKNAGASRTTIVTVSVSGITKTINCTQVEADKFTIKISALTTNSSGTTITNVGDCSIGSSATGGVKEGTYYRDTQVTLTAKAAPTGYDFVGWYEGSNLVSTSLSFAVTLTANRTLIAKYKIKSYTVNATSENTNKGTVSPAGQTVEHGANATVLATPKPAYNFAGWYNGTTKVSSNVSYTFAVTVNISLTAKFTIKTFTTTTANSTGGTASVNKSSVEYGGSAIWTATPSTGYNFSKWSNGSTINPMTVSRITANTHITPVFVLKSYTVTWNPNGGSVSPTSTTKTHGSTLGTLPTPTRAADAQYTYTFKGWFTATTGGTQISASTTVTGNVTYYAQWTATLRSYTATFNGNGGGTPSPSTITKTYGSELGTLPT…
HvCF_A12_ms_1	96265	85	217	1	47	CF	Ireland	human	other	unknown	Large intestine	2	2	10.1016/j.chom.2018.10.002	NA	MNKDFVEVANDSGTNNGSFDVVCEQNSGDERSTILTVSGGGVNKTINITQKASNLGSIEIAGGVYSSNGTLVTIGSFGMSTDIRVSITSPQMGRFIFPTPIQEIDRVNGNPASFLRIKVNAEIPSHYKGEKVVAFLESINGKTIYTPKKDLTVDVYSELGKNVFDLNLAGGITLGNTEIININSALNNRPNIAIMLTNNKKIEFFNFIWKAVYHDS*
HvCF_A12_ms_2	84518	84	212	1	46	CF	Ireland	human	other	unknown	Large intestine	5	5	10.1016/j.chom.2018.10.002	NA	MAIPSNLIVTPFEGNGNKTISVTSKTKPTGRNDVRSSITGKIVGQSNSVTINVTEKGKAEFVTFSVKDKTVHVGENGETIEIIGTSNSSKLTFSWSTNEISIPNVTSFTVNSNTSATSGTAITGDPGATAQYTFKVSIVVPKNNTTDNRDSVLKVTCNTTSITDNFTISQMAGAAYLYLNLTGTTTASITIPQNGTSQTVNVLSNTNWTFE*
HvCF_A3_ms_37	97340	75	1083	5	45.6	CF	Ireland	human	other	unknown	Large intestine	1	1	10.1016/j.chom.2018.10.002	NA	MAIYQGDIRIHDIKLGSIDVFEIYQGSKLVYPENTETTITFKLNVSGTVTINGYTPVISENNTKFIFTIPVKTNYTAIIEADHYQSQTVTGNSGYLPITHNVELVWNTEYVSYTVTFPTDGVKVLFDGVEKGVITNGKLVVQIDDTVAKDSYTVTFSGSKASTYNTSGLKVVDSSIAATGGSYDLKLSTSSVKTAYTRTDYASSTGSITKGSTYAGTWIETVVNLTASFTSSTTLGSISNNVLTIPNNESTNTKSGTLTVIFTLENKQTKEVSAALNQAAGAKVYTDWVLDLQTDGTSVEAKGGTRTITANIARRTYKWNNTGTVYSETATPTLSISGSASLSGNQIKFTSNESISARSATVTASYVGLSKTVTITQQAGAKVYSAWSAWTVSISASTQ…
HvCF_A5_ms_3	89781	22	1049	3	41.3333	Healthy	Ireland	human	other	unknown	Large intestine	3	1	10.1016/j.chom.2018.10.002	NA	MEDTVLHDIKVPIDWVCTYRQIQSLLIDYGVSAIAGCDNVCNNKNKDIIQLWNLFKNAVYVYYREDVDKANRIYDFVVRGLKKYTDVNVGTSTIHVEDSEVEVTCTGDDYKFADTKTSYNFQANDESQLDIQDDGLGQTLYFNIKSQKIVAIGTKEEIFSIGYDFVLNNPEDATWLGYTSANNTLIIRENKSKLRVAKFKLVQYESGNILEGKVTQDVNDYTYRYTINVEPTSIEIPAEGGTKVFTVESYKELVDSDGSVIGDKINVPYNAYSSSIYFKVNGNQVSAEANTEEIRSAAIIIERDEVGVSGNKKIDLYQDSLNKEIRYRLVATVDTNTIDSDGTNPVTLTVESYKETYVNGVSQGDRTDIPYTAISDKGLLKNNTSDKTKWYMSANDTTN…
HvCF_A8_ms_1	95053	29	954	6	44.5	CF	Ireland	human	other	unknown	Large intestine	1	1	10.1016/j.chom.2018.10.002	NA	MAIYQGYIGIHDIKLGSIDVFEIYQGSKLVYPENTEITITFKLNVSGTVTINGYTPVISENNTKFVFTIPVKTDYTANITAEHYKSQTISGNSGYLPITHNVELEWEQRFISYTVTFPTDGVKVLFDGIEKGVITNGKLVVLIDDTEAKDSYTVTFKGSKASIYDTSTLTVVDSSIANTGGVYDLKLPTSSVKNGYKRTDYASSTGSITKGSTYAGTWIETVVNLTASFTSSTTLGSISNNVLTIPNNESTNAKNGTLTVIFTLENKQTKEVSAALNQAAGAKVYTNWVLDLQTDGTSVEAKGGTRTVTANIARRTYKWNNTGTVYSETATPTLSISGSASLSGNQIKFTSNESVSARSATLTASYVGLSKTVTITQQAGAKVYSAWSAWAVSISASTQ…
HvCF_A9_ms_6	90288	66	213	1	44	Healthy	Ireland	human	other	unknown	Large intestine	5	5	10.1016/j.chom.2018.10.002	NA	MATIPSYLLWVPKTGTGNAQIKINSVRPYTGRADRSTQVPGKIVGKTNAVTVTVLEKAADEFITPDGLTINVAKGGETIHVTGKSNSKLLTFTWKTNFGIANVTSFKVNGSTTATSGTAITGDPGATGEYTYDVTIVVPKNNTITARSATLEIKGEGASVVKTIRITQALGDSYLYLNSQGTTTATVTIPKGGGEQTLNVLSNDEWTFEPAE*
HvCF_A9_ms_6	90288	67	792	1	44	Healthy	Ireland	human	other	unknown	Large intestine	5	5	10.1016/j.chom.2018.10.002	NA	MSAITNEWNDGSGDSINIESPSFQGNQTVKISSPVQKGTSKRSMKFIGKCKKDSSKQVVLIVEQEASVYTYDLILSSDNTKIAAKGGTANITAVLKTYRNGNLVSTDTVTPVLSGNATGFSISGTKVTASNRTTVVGAERSITVTGKSSNTFDGQIATANIVIKQEANTVSYSDITITKETPINLSATMHINIKVSDGLSYSQKATYTSGATTDITTGANTTYSVQNSVTGFTLSDNILTVTSNKSLNPRNGFVVRINILLNSKTAIKDITYNQAAGYYTYANPVVTLTCNDVPASGGSVKTGNVTYSQTYGWNGVTTGAGVITEGEAYISWTSGVDNIPSLGTTVKSRTKVGVLGVTVNINGKSGNANADIYQAENKVTNSNYNPRITAYGTPTVSIG…
HvCF_B1_ms_9	91399	44	213	1	44	CF	Ireland	human	other	unknown	Large intestine	5	5	10.1016/j.chom.2018.10.002	NA	MATIPSYLSWVPKTGTGNAQIKINSVSPYTGRADRSTQVPGKIVGKTNAVTVTVLEKAADEFITPNGLTINVAKGGETIHVTGKSNSKLLTFTWKTNFGIANVTSFKVNGSTTATSGTAITGDPGATGEYTYDVTVVVPKNETIEARSATLEIKGEGASIVKTITITQALGDSYLYLNSQGTTTATVTIPKGGGEQTLSVLSNDEWTFEPAE*
HvCF_B1_ms_9	91399	45	798	1	45	CF	Ireland	human	other	unknown	Large intestine	5	5	10.1016/j.chom.2018.10.002	NA	MSVITNKWNDGSGDSINIESPSFQGNQTVKISSPVQKGTSKRSMKFIGKCKKDSSKQVILTVEQEASTYTYDLTLNSDNTEIAAKGGTATITAVLKTYRNSNLVSTDNVTPVLSGSATGFSISGTKVTASNRTTTVGSRRSIVVTGKYSNTFDGQTVSSTITIYQEANEASYGALTGGSVLASDIPASGGTSSTSISNMSQTISYTSGSTRAGTVTYSKTSEITVSSLGTTVKARTKVGQVTVTYTGEGGATANKTVDIYQAENKVTNSNYNPRITAYGTPTVSIGSGLTAAGGSAKVSASVTNTETYNALYSSGATGPNQTRSVGGSLSISMTVNGNSRFSLSGNTITHSSMGTNETTDTVTIKAVNDGDSSKSATASKSIVNIKTVKSTSGGVYTYG…
HvCF_B11_ms_1	97435	1	611	3	42	Healthy	Ireland	human	other	unknown	Large intestine	1	1	10.1016/j.chom.2018.10.002	NA	MDTVTKDTTVTQNAGSKTYSSWGAWSISLSANVTTIAAAGGNATLSTSATRSRTWQWNGTGTTYTENASGSPTLSKVNGAASLSGSTVSYGNNTSTSSRSSVFRATIDSATKDITINQSAGSKSYGSWSSWSVYCNASSYTVAASGGSVTIYYGASRSRTWTWNGVAGSGGTETENATPSLSAGSGGGTLSGSTLSYSNNTSTSVRRTRVTANYNGAIDFCDIEQRAGNKVYSSWGAWSVSISASPTNIAAAGGSSTITCSAVRSRQYTWNGVGQNFPETENGSPTLSKSGDGTLSGTTSGSKLTYGNRTTTTSRSTTVTATYSGVSKSINITQSAGVKTNITSSTKVLFLYDGASDYVEAINNSVYINNARDNNGNYNGAVKYNIRFKVIITESYKWN…
HvCF_B12_ms_1	76280	73	714	4	42	CF	Ireland	human	other	unknown	Large intestine	1	1	10.1016/j.chom.2018.10.002	NA	MDSVTKDTTVTQNAGSKTYSSWGAWTITLTANPTTIAAAGGNSTLSTSATRSRTWQWNGTGTTYTEQDSGTPTLSKVSGAATLNSKTVNYGNNTSTNSRSSVFRATIDSVSKSITITQSAGAKVYSNWSSWTVNISADKTSIGATGGTATISTSASRTRSYTWNGVAGSGGTETGNGSPTLSKVSGTGNWTSPKVTYGNNTSTSGKSTVIRATIDSTTKDITISQSAGAKVYSAWSAWTVNISNSGNVAASGGSSNITTSANRTRTWTWNGVNGSGGTETGTGTPTLSKVSGAGSFASNKVTYDNNTSTSARSTVIRATMDSVTKDTTVTQNAGSKTYSSWGAWTITLTANPTTIAAAGGNSTLSTSATRSRTWQWNGTGTTYTEQDSGTPTLSKVSGA…
HvCF_B5_ms_2	94533	15	49	1	44	Healthy	Ireland	human	other	unknown	Large intestine	2	2	10.1016/j.chom.2018.10.002	NA	MNKDFVEVANDSGSNNGSFDVVCGQNSGDERSTILTVSGGGVSKNCSC*
HvCF_B5_ms_2	94533	27	854	1	47	Healthy	Ireland	human	other	unknown	Large intestine	2	2	10.1016/j.chom.2018.10.002	NA	MAIASWLIPAAKSGTSNKTVGLTASKNTGASRTTIVTVSVSGITKTINCTQVEADKFTIKISALTTNSSGTTITNVGDCSIGSSATGGVKEGTYYRDTQVTLTAKAAPTGYDFVGWYEGSNLVSTSLSFVVTLTANRTLVAKYKIKSYTVNATSEDTNKGTVSPAGQTVEHGANAIVLATPKSAYNFAGWYNGTTKVSSNASYTFAVTANISLTAKFTIKTFTTTTANSTGGTASVNKSSVEYGGSAIWTATPSTGYNFSKWSNGSTINPMTVSRITANTHITPVFVLKSYTVTWNPNGGTVDPTSTTKTHGSTLGTLPTPTRAADAQYTYTFKGWFTATTGGTQISASTTVTGNVTYYAQWTATPRSYTATFNGNGGGTPSPSTITKTYGSELGTLPT…
HvCF_B5_ms_2	94533	28	228	2	56.5	Healthy	Ireland	human	other	unknown	Large intestine	2	2	10.1016/j.chom.2018.10.002	NA	MIEDSALNERVTAVEIGGLVDGVGAPVMRAGYALKAKPSWITLSAVKGTGNSQVDVTAPVYKGRNGRSGLITVAVEDLTEDVTLQQEGSTIWDVTTQSLAFVKTGEAKKFTGNSNLASITFAVDSNASSWLTAGKLVVNEKTYNSGAKIEGDPGADDVYAFEITFTAAANPTVKTRSGHITVNGQKYTVTQAAGDATLSVSPTSLTFAAAGETKQITITTNTAWTIS*
HvCF_B5_ms_2	94533	29	189	1	49	Healthy	Ireland	human	other	unknown	Large intestine	2	2	10.1016/j.chom.2018.10.002	NA	MAKPSWISVSPTSGTNNGSFDVTANDNYINPAREGAVTVTGGGINKTIDVSQKSNRLILQRVRQQGQVYPPTKVIDTRGGKEYNLTSSNQYSAEINTDFGAIIEMTYPGIGTGGTDFLFQFNIDIDEIKLEMNDGSDRSPHIGGTIITTDSKRVLLNLGNGYPEISNTKLILSIKAGTQTMYIYYTNR*
HvCF_B6_ms_3	94387	52	228	2	56.5	Healthy	Ireland	human	other	unknown	Large intestine	2	2	10.1016/j.chom.2018.10.002	NA	MVKDSALNERAIAVEIGGLVDGVGAPVMRAGYALRAKPSWITLSAVEGTGNSQVDVTAPVYKGRNGRSGLITVTVEDLTQDVTLQQEGSTIWDVTTQSLAFVKTGEAKKFTGNSNLASITFAVDSDASSWLTAGKLIVNEKEYNSGAEIEGDPGADDIYAFEITFTAAANPTVSTRTGNITVNGQKYTVTQAAGDATLSVSPTALTFAAAGETKQITITTNTAWTIS*
HvCF_B6_ms_3	94387	53	866	1	47	Healthy	Ireland	human	other	unknown	Large intestine	2	2	10.1016/j.chom.2018.10.002	NA	MDGFIIRGGGTKMAIASWLTPAAKSGTGNKTVGLTASKNTGASRTTIVTVSVSGITKTINCTQTEADKFTIKISALTTNSSGTTITNVGDCSIGSSATGGVKEGTYYRDTSVTLTAKAAPTGYDFVGWYEGSNLVSTSLSFAVTLTANRTLVAKYKIKSYTVNATSEDTNKGTVSIAGQTVEHGANATVVATPKPAYNFAGWYNGATKVSSNASYTFAVTANISLTAKFTIKTFTTTTANSTGGTASVNKSSVEYGGSAIWTATPSTYYNFSKWSNGSTINPMTVSRITANTHITPVFVLKSYTVTWNPNGGTVDPTSTTKTHGSTLGTLPTPTRAADVQYTYTFKGWFTAATGGTKVSASIIVTGNVTYYAQWTATPRSYTATFNGNGGGTPSPSTIT…
HvCF_B6_ms_3	94387	64	206	1	49	Healthy	Ireland	human	other	unknown	Large intestine	2	2	10.1016/j.chom.2018.10.002	NA	MKKSFITVTPDTGQNNGTLSVNADKNENYVSRYATFKVEGGGITKSVSIEQNPNPYIYIDCGYIFSNANIEEPYELTHEGAITVLKFNVKFTNFILSSKHLFIIKNVSSLQVEFNNPVISSIGLTSDGQSFGYITLNGFTTQVVPNSEDEGTVLSIIDITPAKLNEIVANINSARDASTTGKIAISIFIRTTGTQDNLLILIDVI*
HvCF_B6_ms_4	91453	70	1049	3	41.3333	Healthy	Ireland	human	other	unknown	Large intestine	3	1	10.1016/j.chom.2018.10.002	NA	MEDTVLHDIKVPIDWVCTYRQIQSLLIDYGVSAIAGCDNVCNNKNKDIIQLWNLFKNAVYVYYREDVDKANRIYDFVVRGLKKYTDVNVGTSTIHVEDSEVEITCTGDDYKFADTKTNYNFQANDVSQLDIQDDGLGQTLYFNIKSQKIVAIGTKEEIFSVGYDFVLDNPEDATWLGYTSVNNTLIIRENKSKLRVATFKLVQAESGNILEGKVTQDVNDYTYRYTINVEPTSIEIPAEGGTKVFTVESYKELVDSDGSVIGDKINVPYNAYSSSIYFKVNGNQVSAEANTEEIRSAAIIIERDEVGVSGNKKIDLYQDSLNKEIRYRLITTVDTNTIDSDGVNPVTLTVESYKETYVNGVSQGDRTDIPYTAISDKGLLKNNTSDKMKWYMSANDTTN…
HvCF_C1_ms_5	95653	61	171	1	48	Healthy	Ireland	human	other	unknown	Large intestine	2	2	10.1016/j.chom.2018.10.002	NA	MAKPDWITITPASGSNNGSFDVVAAKNTGAARNGIITVAGGGVSKTCNIVQKSGKAIFAISNISIASEAVLSDVNPKYGEPIDRDVEVHLMVGSSGLIDMQITFEGVYRIMSAEGDNEGTGMSTTIQGFNVIVEIDNIWIYDGGGHITVTGYDKANTPFECYISLMAQMM*
HvCF_C1_ms_5	95653	62	220	1	48	Healthy	Ireland	human	other	unknown	Large intestine	2	2	10.1016/j.chom.2018.10.002	NA	MSKPNWVNTSPNSGNGNGSIQVTAQANEGDARQGSVAVAGGGLSKTIAVNQDAKLLVIGDFGRNSNEYGLWTTLQVTAIGIKGVAYCTMADSSVVEKDLNNTVNVAESEHCMFVSLEGRRMDNASKVVTFNMQTTLDFIGHADTLCKLFTDIDFNSTKKNTQLDVTPFYKSLVYEINDCLMTRYPDNHMLINFNIVDFDEAAKELIRSMVTCDRFVVAF*
HvCF_C1_ms_5	95653	63	228	2	56.5	Healthy	Ireland	human	other	unknown	Large intestine	2	2	10.1016/j.chom.2018.10.002	NA	MIGDSALNERATAVEIGGLVDGVGAPVMRAGYALKAKPSWITLSAVEGTGNSQVDVTAPVYKGRNGRSGLITVAVEDLTEDVTLQQEGSTIWDVTTQSLAFVKGGEAKKFIGNSNLAAITFAVDSDASSWLTAGKLVVAGQQYNSGAEIEGDPGADDVYAFEITFTAAANSTVNTRTGHITVNGQKYTVTQAAGDATLSVSPTALTFAAAGETKQITVTTNTAWTIS*
HvCF_C1_ms_5	95653	64	854	1	47	Healthy	Ireland	human	other	unknown	Large intestine	2	2	10.1016/j.chom.2018.10.002	NA	MAIASWLTPAAKSGTGNKTVGLTASKNTAESRTTVVTVTAGGITKTINCTQTEADKFTIKISALTTNSSETTITNIGDCSIGSSATGGVKEGTYYRDTQVTLTAKAAPTGYDFVGWYEGSNLVSTSLSFSVTLTANRTLVAKYKIKSYTVNATSEDTNKGTVSPAGQTVEHGANAIVVATPKPAYNFAGWYNGTTKVSSNASYTFAVTANISLTAKFTIKTFTTTTANSTGGIASVNKSSVEYGGSAIWTATPSTGYNFSKWSNGSTINPMTVSRITANTHITPVFVLKSYTVTWNPNGGTVDPTSTTKTHGSTLGTLPTPTRAADAQYTYTFKGWFTAATGGIQVSASTTVTGNVTYYAQWTANIRSYTATFNGNGGGTPSPSTITKTYGSELGTLPT…
HvCF_C1_ms_5	95653	76	46	1	41	Healthy	Ireland	human	other	unknown	Large intestine	2	2	10.1016/j.chom.2018.10.002	NA	MNKDFVEVANDSGTNNGSFDVVCEQNSGNKRSTILTVSGGGLIKQ*
HvCF_C12_ms_12	71026	22	213	1	43	CF	Ireland	human	other	unknown	Large intestine	5	5	10.1016/j.chom.2018.10.002	NA	MATIPSYLSWVPKTGTGNARIKINSVSPYTGRADRSTQVPGKIVGKSNAVTVTVLEKAADEFITPDGLTIKVAKGGETIHVTGKSNSKLLTFTWKTNFGIANVTSFKVNGSTTATSGTAIIGDPGATGEYTYDVTVVVPKNETIEARSATLEIKGGGASVVKTITITQALGDSYLYLNSQGTTTATVTIPKGGGEQTLSVLSNDEWTFEPAE*
HvCF_C12_ms_12	71026	23	689	1	45	CF	Ireland	human	other	unknown	Large intestine	5	5	10.1016/j.chom.2018.10.002	NA	MSVITNKWNDGSGDSISIESPSFQGNQTVKISSPVQKGTSKRSMQFIGKCKKDSSKQVILTVEQEASVYAYDLILSSDNTEIAAKGGTANITAVLKTYRNGNLVSTDNVTPVLSGSATGFSISGVTVTASNRTTIVGTERSITITGKFSNTFDGQTVSANIVIKQEANSQTLREITNRYTSSNPLTGQNTVKANGGTVWVYTFAIYDYTSGDSSETNISNECTFGNVTFGTWDSAKHTWTCPSAGTTVYSKNRSASIKVTWGSKKTTYYLYQEKNLESIKSTSGGVYTYGDIVTGAISNKTIPASGGSATATAGNGSQTWNKSATITTYEYTSGATKDVTTEAASSGTANVVPNVASITATASSKGTTVSAQTTVKSQAVTWSANGKSASETMYIYQEA…
HvCF_C4_ms_1	91427	63	691	1	44	Healthy	Ireland	human	other	unknown	Large intestine	5	5	10.1016/j.chom.2018.10.002	NA	MSAITNKWNDGSGDSISIESPSFQGNQTVKISSPVQKGTSKRSMQFIGKCKKDSSKQVILTVEQEASVYTYDLILSSDNTEIAAKGGTANITAVLKTYRNGNLVSTDNVTPVLSGSATGFSISGVTVTASNRTTIVGTERSITVTGKFSNTFDGQTVSANIVIKQEANSQTLREITNRYTSSNPLTGQNTVKANGGTVWVYTFAIYDYTSGDSSETNISNECTFGNVTFGTWDSAKHTWTCPSAGTTVYSEHRGASIKVTWGSKKTIYYLYQEKNLESIKSTSGGVYTYGDIVTGAISNKTIPASGGSATATAGNGSQTWNKSATITTYEYTSGATKDVTTEAASSGTANVVPNVASITATASSKGTTVSAQTTVKSQAVTWSANGKSASETMYIYQEA…
HvCF_C4_ms_1	91427	64	213	1	44	Healthy	Ireland	human	other	unknown	Large intestine	5	5	10.1016/j.chom.2018.10.002	NA	MATIPSYLSWVPKTGTGNAQIKINSVSPYTGRADRSTQVPGKIVGKTNAVTVTVLEKAADEFITPDGLTINVAKGGETIHVTGKSNSKLLTFTWKTNFGIANVTSFKVNGSTTATSGTAITGDPGATGEYTYDATIVVPKNETIKARSATLEIKGEGSTVLKTITITQALGDSYLYLNSQGTTTATVTIPKGGGEQTLNVLSNDEWTFEPAE*
HvCF_C7_ms_6	92211	1	228	2	56.5	Healthy	Ireland	human	other	unknown	Large intestine	2	2	10.1016/j.chom.2018.10.002	NA	MVKDSALNERATTVEIGGLVDGVGAPVMRAAYNLKAKPSWITLSAIEGTGNSQVSVTAPVYKGRNGRSGLITVTVEDLTEDVTLQQEGSTIWDVTTQSLAFVKTGEAKKFTGNSNLASITFAVDSDASSWLTAGKLVVAEKQYNSGATIEGDPGADDVYAFEITFTAAANPTVNTRSGNITVNGQKYTVTQAAGDATLSVSPTSLTFVAAGETKQITITTNTAWTIS*
HvCF_C7_ms_6	92211	79	217	1	47	Healthy	Ireland	human	other	unknown	Large intestine	2	2	10.1016/j.chom.2018.10.002	NA	MNKDFVEVANDSGTNNGSFDVVCGQNSGDIRSTILTVSGGGVNKTMTIVQKASNSGSIEIAGGFYYSDGTLGSIRCFGMSADIGVSMTNPQTGRFIFPTPIQEMDLFDGNCDSFLRITVNKEIPSYYKGEKVVAFLENPNGNRIYTPKKELTVDVYSLAGKNVFDLNIAGGVNIGNTEIININSALNNRQNIVILLANNKQIQFINFIWKAVHYES*
HvCF_C9_ms_3	97469	59	1295	8	43.875	Healthy	Ireland	human	other	unknown	Large intestine	1	1	10.1016/j.chom.2018.10.002	NA	MAIYQGDIGIHDIKLGSIDVFEIYQGSKLVYPENTEVTVTFKLNVSGTVTINGYTPVISENNTKFVFTIPVKTDYTANITAEHYKSQTISGNSGYLPITHNVELEWEQRFISYTVTFPTDGVKVLFDGIEKGVITNGKLVVLINDTEAKDSYTVTFKGSKTSIYDTSTLTVVNSSIANTGGVYDLKLPTSSVKSGYKRTDYASSTGSITKGSTYAGTWIETVVNLTASFTSSTTLGSISNNVLTIPNNESTNTKSGTLTVIFTLENKQTKEVSAALNQAAGAKVYTDWVLDLQTDGTSVEAKGGTRTITANVARRTYKWNNTGTVYSETATPTLSISGSANLSGNQIKFTSNESVSARSATLTASYVGLSKTVTITQQAGAKVYSAWSAWTVSISASAQ…
HvCF_D1_ms_1	96001	54	1295	8	43.75	CF	Ireland	human	other	unknown	Large intestine	1	1	10.1016/j.chom.2018.10.002	NA	MAIYQGDIGIHDIKLGSIDVFEIYQGSKLVYPENTEITITFKLNVSGTVTINGYIPVISENNTKFVFTIPVKTDYTANITAEHYKSQTISGNSGYLPITHNVELEWEQRFISYTVTFPTDRVKVLFDGIEKGVITNGKLVVLIDDTEAKDSYTVTFKGSKASIYDTSTLTVVDSAIANTGGSYDLKLPTSSVKSGYKRIDYASSTGSITKGSTYAGTWIETVVNLTASFTSSTTLGSISNNVLTIPNNESTNTKSGTLTIIFTLENKQTKEVSAALNQAAGAKVYTNWVLDLQTDGTSVEAKGGTRTVTANIARRTYKWNNTGTVYSETATPTLSISGSASLSGNQIKFTSNESVSARSATLTASYVGLSKTVTITQQAGAKVYSAWSVWAVSISASTQ…
HvCF_D10_ms_2	99186	11	1295	8	42.875	CF	Ireland	human	other	unknown	Large intestine	1	1	10.1016/j.chom.2018.10.002	NA	MAIYQGDIGIHDIKLGSIDVFEIYQGSKLVYPENTEVTVTFKLNVSGTVTINGYTPIISENNTKFVFTIPIKTDYTANITAEHYKSQTISGNSGYLPITHNVELEWEQRFISYTVIFPTDGVKVLFDGIEKGVITNGKLVVLIDDTEAKDSYTVTFEGSKASTYDTSTLTVVNSSIANTGGVYDLKLPTSSVKSGYKRTDYASSTGSITKDSTYAGTWIETVVNLTASFTSSTTLGSISNNVLTIPNNESTNTKSGTLSVVFTLENKQTKEASAALNQAAGAKVYTDWILDLQTDGTSVEAKGGTRTITANVARRTYKWNNTGTVYSETATPTLSISGSATLSGNQIKFTSNESVSARSATLTASYVGLSKTIMITQQAGAKVYSAWSAWAVSISASTQ…
HvCF_D3_ms_2	93197	31	853	6	42.8333	CF	Ireland	human	other	unknown	Large intestine	1	1	10.1016/j.chom.2018.10.002	NA	MAIYQGDIRIHDIKVGNINVFEIYQGTKLVYPENTNVTITFNLNVSGTVTIDGYTPVISENNTKFIFTIPVKTNYTAIIEADHYQSQTVTGNSGYLPITHNVELVWNTEYVSYTVTFPTDGVKVLFDGVEKGVITNGKLVVQIDDTVAKDSYTVTFSGSKASTYNTSGLKVVDSSIAATGGSYDLKLSTSSVKTAYTRTDYASSTGSITKGSTYAGSWIETVVNLTASFTSSTTLGSISNNVLTIANNESTNTKSGTLTVTFTLENSQTKQASGALNQAAGSKVYTDWVLDLQTDGTSVEAKGGTRTITANVARRTYKWNNTGTVYSETATPTLSISGSASLNGNSIIFTSNESVSARSAVLTASYVGLSKTVTITQAAGSKVYSAWSAWTVSISASTQ…
HvCF_D4_ms_4	99848	11	176	2	44.5	Healthy	Ireland	human	other	unknown	Large intestine	7	7	10.1016/j.chom.2018.10.002	NA	MSSKPSWITTSTTSSKVTISASDNSGSARSGKVVLTQSGSGKTLTINVSQEAKAADEYYLGVRKSGETSSYESITFNNVPAKTTNWSGDYTYVSRKNGVFFDNVSFSANVSWITVDSNGGYTVAHNTSGLPRQGTITLTQAESGLKCYINIYQIEYNATHGMRISPSSIRVSSSA*
HvCF_D4_ms_4	99848	12	114	2	28	Healthy	Ireland	human	other	unknown	Large intestine	7	7	10.1016/j.chom.2018.10.002	NA	MGENTSTSSRTATIKATHGGKSATCTVTQAGATPSTTYTFSINPYKVNVGSSGGSGSVTISSYKTVGSSTYDVDYSIDSSTLPSWASFNKSTSTFTIQSTTSTTGRTAKVYFD*
HvCF_D6_ms_5	98602	64	1295	8	43.875	Healthy	Ireland	human	other	unknown	Large intestine	1	1	10.1016/j.chom.2018.10.002	NA	MAIYQGDIGIHDIKLGSIDVFEIYQGSKLVYPENTEVTITFKLNVSGTVTINGYTPVISENNTKFVFTIPVKTDYTANITAEHYKSQTISGNSGYLPITHNVELEWEQRFISYTVTFPTDGVKVLFDGIEKGVITNGKLVVLIDDTEAKDSYTVMFKGSKASIYDTSTLTVVDSAIVNTGGSYDLKLPTSSVKSGYKRTDYASSTGSITKGSTYAGTWIETVVNLTASFTSSTTLGSISNNILTIPNNESTNTKSGTLTVIFTLENKQTKEVSAALNQAAGAKVYTNWVLDLQTDGTSVEAKGGTRTVTANIARRTYKWNNTGTVYSETATPTLSISGSASLSGNQIKFTSNESVSARSATLTASYVGLSKTVTITQQAGTKVYSAWSAWTVSISASTQ…
HvCF_E4_ms_5	98551	44	201	2	49.5	Healthy	Ireland	human	other	unknown	Large intestine	6	6	10.1016/j.chom.2018.10.002	NA	MAKPSWLTPTPTTGSGSGSVSCVVPAYTGRTNRTGTVTVTTAGGKTATVSVTQTGKALFVTARSNQSAAATATTATVTFTTNAEKFKLTPASGATISSVKANGAAVTAASGIYTPSGDPGRSAQYTVEVAVTFSANTTVSSRSFTVKCEDSATASISGTVTITQAAGASTISVSPTTLTFSAAGETRSFTVTSNDSWTVS*
HvCF_E4_ms_5	98551	45	209	1	50	Healthy	Ireland	human	other	unknown	Large intestine	6	6	10.1016/j.chom.2018.10.002	NA	MEDYINVSPTSGTGNRTVSVTANPNPKFSSRSTTLTVKSGGGGQSRAVTATQLGMPFMIQMGVVNNVVPTGTSNYPQCGWKPNTYNNSGPDGSPVAKGVFYAMRQNLNESEITVEFLLLIHKDLLVGDKDGPYEPVLNAVLGANSGKIVWEDSNPFSKDNVDQGDYAQYSFSFGSSMIEDADYFTANIGVGRGVDIFTYLYNYELAKY*
HvCF_E4_ms_5	98551	78	224	1	48	Healthy	Ireland	human	other	unknown	Large intestine	6	6	10.1016/j.chom.2018.10.002	NA	MLADSINQLKVSNMNKDFLEVSPNSGAGNGSVNVAPSVNPNLGVRTTSVNVKTGSQSRAVSVQQYGLPFFGTLGIFVNDIVSNTTLDFMLIPEGHSTDQDENGNEFLVQAVGYRLPNISDFSDTMWKMSVNATILTKLLDEYLNNGDDYEVRAFLGYRDSAIRVENLKLLTAGSNGGYQSFANKFTTTLGSGGQGFPAYIHVYLTFGDQSLDRCLFGYSFSQI*
HvCF_E4_ms_5	98551	80	48	1	36	Healthy	Ireland	human	other	unknown	Large intestine	6	6	10.1016/j.chom.2018.10.002	NA	MKKDFAEVTPASGSGNQVVTVTVPANTGAARSTTLNVRTGGGQLGKW*
HvCF_E5_ms_1	96989	66	1295	8	43.875	CF	Ireland	human	other	unknown	Large intestine	1	1	10.1016/j.chom.2018.10.002	NA	MAIYQGDIGIHDIKLGSIDVFEIYQGSKLVYPDNTDVTITFKLNVSGTVTINGYTPVISENNTKFVFTIPIKTDYTATITAEHYKSQTISGNSGYLPITHNVELEWEQRFISYTVTFPTDGVKVLFDGIEKGVITNGKLVVLIDDTEAKDSYTVTFKGSKASIYDTSTLTVVDSAIANTGGSYDLKLPTSSVKSGYKRTDYASSTGSITKGSTYAGTWIETVVNLTASFTSSTTLGSISNNVLTIPNNESTNAKSGTLTVIFTLENKQTKEVSAALNQAAGAKVYTNWVLDLQTDGTSVEAKGGTRTVTANIARRTYKWNNTGTVYSETATPTLSISGSASLSGNQIKFTSNESVSARSATLTASYVGLSKTVTITQQAGAKVYSAWSAWTVSISASTQ…
HvCF_E8_ms_1	97687	9	1295	8	43.875	CF	Ireland	human	other	unknown	Large intestine	1	1	10.1016/j.chom.2018.10.002	NA	MAIYQGDIGIHDIKLGSIDVFEIYQGSKLVYPENTEITITFKLNVSGTVTINGYTPVISENNTKFVFTIPVKTDYTANIIAEHYKSQTISGNSGYLPITHNVELEWEQRFISYTVTFPTDGVKVLFDGIEKGVITNGKLVVLIDDTEAKDSYTVTFKGSKASIYDTSTLTVVDSSIANTGGSYDLKLSTSSVKSGYKRTDYASSTGSITKGSTYAGTWIETVVNLTASFTSSTTLGSISNNVLTIPNNESTNTKSGTLTVIFTLENKQTKEVSAALNQAAGAKVYTNWVLDLQTDGTSVEAKGGTRTVTANIARRTYKWNNTGTVYSETATPTLSISGSASLSGNQIKFTSNESVSARSATLTASYVGLSKTVTITQQAGAKVYSAWSAWAVSILASTQ…
HvCF_F2_ms_2	98964	31	1295	8	44	Healthy	Ireland	human	other	unknown	Large intestine	1	1	10.1016/j.chom.2018.10.002	NA	MAIYQGDIGIHDIKLGSIDVFEIYQGSKLVYPENTENTITFKLNVSGTVTINGYTPVISENNTKFVFTIPVKTDYTAIITAEHYKSQTISGNSGYLPITHNVELEWEQRFISYTVTFPTDGVKVLFNGIEKGVITNGKLVVLIDDTEAKDSYTVTFKGSKASTYDTSTLTVVDSAIANTGGSYDLKLPTSSVKSGYKRTDYASSTGSITKGSTYAGTWIETVVNFTASFTSSTTLGSISNNVLTIPNNESTNTKSGTLTVIFTLENKQTKEVSAALNQAAGAKVYTNWVLDLQTDGTSVEAKGGTRTVTANIARRTYKWNNTGTVYSETATPTLSISGSASLSGNQIKFTSNESVSARSATLTASYVGLSKTVTITQQAGAKVYSAWSAWTVSISASTQ…
Inf008_s_1	97976	20	1295	8	42.875	Infant	Ireland	human	other	unknown	Large intestine	1	1	10.1016/j.chom.2018.10.002	NA	MAIYQGDIRIHDIKLGSIDVFEIYQGSKLVYPENTEVTVTFKLNVSGTVTINGYTPIISENNTKFVFTIPIKTDYTANITAEHYKSQTISGNSGYLPITHNVELEWEQRFISYTVIFPTDGVKVLFDGIEKGVITNGKLVVLIDDTEAKDSYTVTFEGSKASTYDTSTLTVVNSSIANTGGVYDLKLPTSSVKSGYKRTDYASSTGSITKDSTYAGTWIETVVNLTASFTSSTTLGSISNNVLTIPNNESTNTKSGTLSVVFTLENKQTKEASAALNQAAGAKVYTDWILDLQTDGTSVEAKGGTRTITANVARRTYKWNNTGTVYSETATPTLSISGSATLSGNQIKFTSNESVSARSATLTASYVGLSKTIMITQQAGAKVYSAWSAWAVSISASTQ…
Inf058_s_2	97086	43	1302	8	43.875	Infant	Ireland	human	other	unknown	Large intestine	1	1	10.1016/j.chom.2018.10.002	NA	MAIYQGDIGIHDIKLGSIDVFEIYQGSKLVYPENTEITITFKLNVSGTVTINGYTPVISENNTKFVFTIPVKTDYTANITAEHYKSQTISGHSVYLPITHNVELEWEQRFISYTVTFPTDGVKVLFDGIEKGVITNGKLVVLIDDTEAKDSYTVTFKGSKASIYDTSTLTVVDSSIANTGGSYDLKLPTSSVKSVYKRTDYASSTGSITKGSTYAGTWIETVVNLTASFTSSTTLGSISNNVLTISNNESTNAKSGTLTVIFTLENKQTKEVSAALNQAAGAKVYTDWVLDLQTDGTSVEAKGGTRTVTANIARRTYKWNNTGTVYSETATPTLSISGSASLSGNQIKFTSNESVSARSATLTASYVGLSKTVTITQQAGAKVYSAWSAWTVSISASTQ…
Inf107_s_1	99193	76	1296	8	43.875	Infant	Ireland	human	other	unknown	Large intestine	1	1	10.1016/j.chom.2018.10.002	NA	MAIYQGDIGIHDIKLGSIDVFEIYQGSKLVYPENTDVTVTFKLNVSGTVTINGYTPVISENNTKFVFTIPIKTDYTANITAEHYKSQTISGNSGYLPITHNVELEWEQRFISYTVTFPTDGVKVLFDGIEKGVITNGKLVVLIDDTEAKDSYTVTFKGSKASTYDTSTLTVVDSAIANTGGSYDLKLPTSSVKSGYKRTDYASSTGSITKGSTYAGTWIETVVNLTASFTSSTTLGSISNNVLTIPNNESTNAKSGTLTVIFTLENKQTKEVSAALNQAAGAKVYTNWVLDLQTDGTSVEAKGGTRTVTANIARRTYKWNNTGTVYSETATPTLSISGSASLSGNQIKFTSNESVSARSATLTASYVGLSKTVTITQQAGAKVYSAWSAWTVSISASTQ…
Inf117_s_1	95378	65	1295	8	43.875	Infant	Ireland	human	other	unknown	Large intestine	1	1	10.1016/j.chom.2018.10.002	NA	MAIYQGDIGIHDIKLGSIDVFEIYQGSKLVYPENTEITITFKLNVSGTVTINGYTPVISENNTKFVFTIPVKTDYTANITAEHYKSQTISGTSGYLPITHNVELEWEQRFISYTVTFPTDGVKVLFDGIEKGVITNGKLVVLIDDTEAKDSYTVTFKGSKASIYDTSTLTVVDSSIANTGGSYDLKLPTSSVKSGYKRTDYASSTGSITKGSTYAGTWIETVVNLTASFTSSTTLGSISNNVLTIPNNESTNTKSGTLTVIFTLENKQTKEVSAALNQAAGAKVYTNWVLDLQTDGISVEAKGGTRTITANVARRTYKWNNTGTVYSETATPTLSISGSASLSGNQIKFTSNESVSARSATLTASYVGLSKTVTITQQAGAKVYSAWSAWAVSISASTQ…
Inf125_s_2	102169	12	187	2	37	Infant	Ireland	human	other	unknown	Large intestine	7	7	10.1016/j.chom.2018.10.002	NA	MSQSGDTASSYGEWVITVSANPTSVSSSGGTSTITASAKRTVYWESGDVTEETGNPTLSTNLGSLSSSSSPSTLTLGENTSTSSRTATITASYSGKSATCTVTQAGAEPTIEYVFTISPWQVNVGASGGTGDIGFTSYKLVNGNQISLGYSIDSSTLPSWATYSNGRFTISSNSSTSSRSANVYFT*
Sib1_ms_4	95815	75	206	1	47	Healthy	Ireland	human	other	unknown	Large intestine	2	2	10.1016/j.chom.2018.10.002	NA	MDKAFITVTPDTGQNNGTLSVNADKNENYVSRYATFKVEGGGITKSVSIEQNPNPYIYIDCGYIFSNANIQEPYKLTQEGAVTVLMFDVKFANFILSSRHLFIIKNVSSLQVEFNDPVISSINLTSDGQSFGYITLNGFTTKIIPNSEDEGTVLSIIDITPAKLNEIVANINSARDASTTGKIAIAIFIKTTGTQDNLLILINVI*
Sib1_ms_4	95815	86	866	1	47	Healthy	Ireland	human	other	unknown	Large intestine	2	2	10.1016/j.chom.2018.10.002	NA	MDGFIIRGGGTKMAIASWLTPAAKSGTGNKTVGLTASKNTGASRTTIVTVSVSGITKTINCTQTEADKFAIKISALTTNSSGTTITNVGDCSIGASATGGVKEGTYYRDTSVTLTAKAAPTGYDFVGWYEGSNLVSTSLSFAVTLTANRTLVAKYKIKSYTVNATSEDTNKGTVSLAGQTVEHGANATVVATPKPAYNFAGWYNGATKVSSNASYTFAVTANISLTAKFTIKTFTTTTANSTGGTASVNKSSVEYGGSAIWTATPSTGYNFSKWSNGSTINPMTVSRITANTHITPVFVLKSYTVTWNPNGGTVDPTSTTKTHGSTLGTLPTPTRAADAQYTYTFKGWFTATTGGTQISASTTVTGNVTYYAQWTATLRSYTATFNGNGGGTPSPSTIT…
Sib1_ms_4	95815	87	228	2	56.5	Healthy	Ireland	human	other	unknown	Large intestine	2	2	10.1016/j.chom.2018.10.002	NA	MVKDSALNERATAVEIGGLVDGVGAPVMRAGYALRSKPSWITLGAVEGTGNSQVDVTAPVYKGRNGRSGLITVTVEDLTEDVTLQQEGSTIWDVTTQSLAFVKTGEAKKFTGNSNLASITFAVDSDASSWLTAGKLIVNEKEYNSGAAIEGDPGADDIYAFEITFTAAANPTVNTRTGNITVNGQKYTVTQAAGDATLSVSPTALTFTAAGETKQITITTNTAWTIS*
Sib1_ms_5	92132	21	213	1	44	Healthy	Ireland	human	other	unknown	Large intestine	5	5	10.1016/j.chom.2018.10.002	NA	MATIPSYLSWVPKTGTGNAQIKINSVNPYTGRADRSTQVPGKIVGKSNIVTVTVLEKAADEFITPDGLTINVAKGGETIHVTGKSNSKLLTFTWKTNFGIANVTSFKVNGSTTATSGTAITGDPGATGEYTYDATIVVPKNETIKARSATLEIKGEGSTVVKTITITQALGDSYLYLNSQGTTTATVTIPKGGGEQTLRVLSNDSWTFEPSN*
Sib1_ms_5	92132	22	677	1	45	Healthy	Ireland	human	other	unknown	Large intestine	5	5	10.1016/j.chom.2018.10.002	NA	MSVITNKWNDGSGDSISIESPSFQGNQTVKISSPVQKGTSKRSMRFIGKCQKDPSKQVVLIVEQEASVYTYDLILSSDNTKIAAKGGTATITAVLKTYRNGNLVSTDTVTPVLSGNATGFSISGTKVTASNRTTTVGSRRSIVVTGKYSNTFDGQTVSSTITIYQEANEASYGALTGGSVLASDIPASGGTSSTNVTNMSQTISYTSGSTRAGTVTYSKTSEITVSSLGTTVKARTKVGQVTVTYTGEGSVTANKTVDIYQAENKVTNSNYNPRITAYGTPTVSIGSGLTAAGGSAKVSASVTNTETYNTLYSSGATGPNQIRSIGGSLSISMTVNGNSRFSLSGNTITHSSMGTNETIDTITIKSVNDGDSSKSATASKSITNSKTVKSTSGGIYTYG…
Sib2_ms_3	91837	2	1049	3	41.3333	Healthy	Ireland	human	other	unknown	Large intestine	3	1	10.1016/j.chom.2018.10.002	NA	MEDTVLHDIKVPIDWVCTYRQIQSLLIDYGVSAIAGCDNVCNNKNKDIIQLWNLFKNAVYVYYREDVDKANRIYDFVVRGLKKYTDVNVGTSTIHVEDSEVEVTCTGDDYKFADTKTSYNFQANDESQLDIQDDGLGQTLYFNIKSQKIIAIGTKEEIFSIGYDFVLNNPEDATWLGYTNVNNTLIIRENKSKLRVAKFKLVQYESGNILEGKVTQDVNDYTYRYTINVEPTSIEIPAEGGTKVFTVESYKELVDSDGSVIGDKINVPYNAYSSSIYFKVNSNQVSAEANTEEIRSAAIIIERDEVGVSGNKKIDLYQDSLNKEIRYRLVAIVDTNTIDSDGVNPVTLTVESYKETYVNGVSQGDRTDIPYTAISDKGLLKNNTSDKMKWYMSANDTTN…
Sib2_ms_4	89677	75	213	1	46	Healthy	Ireland	human	other	unknown	Large intestine	5	5	10.1016/j.chom.2018.10.002	NA	MATIPSYLSWVPKTGTGNAQIKINSVNPYTGRTDRSTSVPGKIVGKSNVVTVTVLEKAADEFITPDGLTIKVAKGGETIHVTGKSNSKLLTFTWKTNFGIANVTSFKVNGSTTATSGTAITSDPGATGEYTYDVTVVVPKNETIKARSATLEIKGEGASVVKTITITQALGDSYLYLNSQGTTTATVTIPKGGGEQTLSVLSNDEWTFEPAE*
SRR073434_s_1	71499	26	548	3	47.6667	Healthy	USA	human	other	unknown	Large intestine	1	1	10.1016/j.chom.2018.10.002	NA	MAIYQGNIGIHDIKLGSIDVFEIYQGSKLVYPENTEITITFKLNVSGTVTINGYTPVISENNTKFVFTIPVKTDYTANITAEHYKSQTISGHSGYLPITHNVELEWEQRFISYTVTFPTDGVKVLFDGIEKGVITNGKLVVLIDDTEAKDSYTVTFKGSKASIYDTSTLTVVDSSIANTGGSYDLKLSTSSVKSGYKRTDYASSTGSITKGSTYAGTWIETVVNLTASFTSSTTLGSISNNVLTIPNNESTNAKSGTLTVVFALENNQTKEVSAALNQAAGAKVYTDWVLDLQTDGTSVEAKGGTRTVTANIARRTYKWNNTGTIYSETATPTLSISGSASLSGNQIKFTSNESVSARSATLTASYVGLSKTVTITQQAGSKVYSAWSAWAVSISASTQ…
SRR073436_s_1	95749	62	217	1	39	Healthy	USA	human	other	unknown	Large intestine	2	2	10.1016/j.chom.2018.10.002	NA	MNKGFVEVANDSGTNNGSFDVVCEQNSVNERSTILTVSGGGVNKTINITQKASNLESIEIAGGIYSSNGTLVTIGHFGMSTDIKVLMTSPQMGRFIFPTPIQQMGRFNGNHVSFLRIKVSEEIPSHYKGEKVVAFLESANGNPIYTPKKELTVNVYRDLGKNVFDLNIAGGITIGNTEIININSALNNRPNIAILLTNNKKIELFNLIWKAVYYES*
SRR073436_s_1	95749	72	854	1	46	Healthy	USA	human	other	unknown	Large intestine	2	2	10.1016/j.chom.2018.10.002	NA	MAIAFWLTPAAKSGTGNKTVGLTASKNAGASRTTIVTVSVSGITKTINCTQVEADKFTIKISALTTNSSGTTITNVGDCSIGSSATGGVKEGTYYRDTQVTLTAKAAPTGYDFVGWYEGSNLVSTSLSFAVTLTANRTLVAKYKIKSYTVNATSEDTNKGTVSPAGQTVEHGDNAIVLATPKPAYNFAGWYNGTTKVSSNVSYTFAVTANISLTAKFTIKTFTTTTANSTGGTASVNKSSVEYGGSAIWTATSSTGYNFSKWSNGSTINPMTVSRITANTHITPIFVLKSYTVTWDPNGGTVDPTSTTKTHGSTLGTLPTPTRAADAQYTYTFKGWFTATTGGTQISASTTVTGNVTYYAQWTANIRSYTATFNGNGGGTPSPSTITKTYGSELGTLPT…
SRR073436_s_1	95749	73	228	2	56.5	Healthy	USA	human	other	unknown	Large intestine	2	2	10.1016/j.chom.2018.10.002	NA	MIGDSALNERATAVEIGGLVDGVGAPVMRAGYALKAKPSWITLSAVEGTGNSQVDVTAPVYKGRNGRSGLITVAVEDLTEDVTLQQEGSTIWDVTTQSLAFVKTGEAKKFAGNSNLASITFAVDSNASSWLTAGKLVVNEKEYNSGAEIEGDPGADDVYAFEITFTAAANPTINTRTGYIIVNGQKYSVTQAAGDATLTVSPTALTFAAAGETKQITITTNTAWTIS*
SRR073436_s_1	95749	76	44	1	39	Healthy	USA	human	other	unknown	Large intestine	2	2	10.1016/j.chom.2018.10.002	NA	MAKPDWITITPASGSNNGSFDVVAAKNTGAARNDIITVAGGGE*
SRR073438_s_1	98031	49	1295	8	43.875	Healthy	USA	human	other	unknown	Large intestine	1	1	10.1016/j.chom.2018.10.002	NA	MAIYQGDIGIHNIKLGSINVFEIYQGSKLVYPEDTEITITFKLNVSGTVTINGYTPVISENNTKFVFTIPVKTDYTANITAEHYKSQTISGNSGYLPITHNVELEWEQRFISYTVTFPTDGVKVLFDGIEKGVITNGKLVVLIDDTEAKDSYTVTFKGSKASIYDTSTLTVVDNSIANTGGVYDLKLPTSSVKTGYKRTDYASSTGSITKGSTYAGTWIETVVNLTASFTSSTTLGGISNNVLTIPNNESTNTKSGTLTVIFTLENKQTKEVSAALNQAAGAKVYTDWVLDLQTDGTSVEAKGGTRTVTANIARRTYKWNNTGTVYSETATPTLSISGSASLSGNQIKFTSNESVSARSATLTASYVGLSKTVTITQQAGAKVYSAWSAWAVSISASTQ…
SRR073439_s_1	96429	75	1295	8	4.3875	Healthy	USA	human	other	unknown	Large intestine	1	1	10.1016/j.chom.2018.10.002	NA	MAIYQGDIGIHNIKLGSINVFEIYQGSKLVYPENTEITITFKLNVSGTVTINGYTPVISENNTKFVFTIPVKTDYTANITAEHYKSQTISGNSGYLPITHNVELEWEQRFISYTITFPTDGVKVLFDGIEKGVITNGKLVVLIDDTEAKDSYTVTFKGSKASIYDTSALTVVDSSIANTGGVYDLKLPNSSVKTGYKRTDYASSTGSITKGSTYAGTWIETVVNLTASFTSSTTLGSISNNVLTIPNNESTNTKSGTLTVIFTLENKQTKEVSAALNQAAGTKVYTNWVLDLQTDGTSVEAKGGTRTVTANIARRTYKWNNTGTVYSETATPTLSISGSASLSGNQIKFTSNESVSARSATLTASYVGLSKTVTITQQAGAKVYSAWSAWAVSISASTQ…
SRR4295172_ms_8	95215	1	395	1	42	Healthy	USA	human	other	unknown	Large intestine	1	1	10.1016/j.chom.2018.10.002	NA	MQYGGNKVTGSWTSWQVTISASPMNIAASGGSSTITCSAVRTRNYTWNGVGTTYTETENGSPTLSKSGDGTLSGTTSGSKLTYDNRTATTSRSTTVTATYNGVSKSINITQSAGVKTNITSNTRVLFGYGYKNSDYNFDNYTEAINNTVYINNAKDWNEINNGEFRINIAFKVIIIESYKWNGVGNTISSDYYGSIQHNKNNSFAGYTDLLEDTTEHKWYGGIYLVGRNNADAEEFSATYKTSNNIVITLYVRRPQLYWQIYCNAILEQTNEPFTVQVNSVERTKLYNNNTITEGCAGTGEQFLYLFSTSNMMTSGSITVKVLRGNNTNDVCQLNNFNNTSTGFKTDVNLEGNKTVIRTFVISYIQGLSNNMCDVTFTYVNLKFKVSIFKGSGH*
SRR4295173_ms_22	77496	62	43	1	38	Healthy	USA	human	other	unknown	Large intestine	2	2	10.1016/j.chom.2018.10.002	NA	MKKDFVEVTPASGSNNGSFDVVCDENTGDARSTVITAGGGGI*
EV_2061766007.a:rumenHiSeq_NODE_3000532_len_137336_cov_4_708875	137386	14	918	4	33.75	unknown	USA	cow	EV	Bovine rumen microbial communities fromthe University of Illinois at Urbana-Champaign, USA, that are switchgrass associated - Sample 470 (HiSeq_Scaffolds_Complete_Set)	Stomach	NA	6	10.1038/nature19094	NA	MSVLSGNSNTNLSTILYGANKTVQEVYLGNALVWSAQSTSFSFSPTTLYNLSNGGGSVDITFTPGISDYVAGTWPAWVSSVTPTVVSGVTTKITVTYGENASTSTRDGNLTFFAGGENRTVPMSQQAADVTVTSELNFVGVGGTQKIYITGSFSSWRINSAPLWVDYASSTGTTSPIDITADSNDTGSSRGGTISLTVDGHLYSVGVIQAAIEVHKFKINPTPSNATVLIDGQQRTNNEAYFAPTTVIPWSVSATGYETKTGQLPMGYTDYTMDVTLVAATYTLSVSPTSREFDYDEYSSSDGKSISITSNQSWTISVPTGFAISRSTSGSGNATFNVYPTSYNSGTTNKTGTLTITGNDSQFVNVQLTQKALILTIDPTELNVSASGGSYSVSVGDPN…
EV_2061766007.a:rumenHiSeq_NODE_3677746_len_40941_cov_0_968394	40991	4	930	4	48.5	unknown	USA	cow	EV	Bovine rumen microbial communities fromthe University of Illinois at Urbana-Champaign, USA, that are switchgrass associated - Sample 470 (HiSeq_Scaffolds_Complete_Set)	Stomach	NA	2	10.1038/nature19094	NA	MAXXXXXXXXXWKITWVNSGEKTGVTEGGSSGSPIFNSAGRVFGTLSGGASSCSASSSSRYDLYGKMSFHWDNSANGSTNAYKLKPWLDPNNTGATTCDYYDPANTNALTVSPNAVTLPSGGGSQTVSVRAGTSSANWTATSSASWLTVSPTSGSGSQATTSVTLTASTNTGSSRTATVTFSHGGTTATVTVTQSDDSDQCVTANEDIMADDSLGYRGWXXXXXXTKFAQKINVTGTYTLDKITMYDILNTATSNSITIKVWSATSAGLPSTELYSQTINISTLNSALTQGQMVGGATCYYGNYEHTLSSPITVTGPFFVGWDVASVGAAGDNDVNEIILSSTSNGTVMTNSLYTYYSNAWRLVSTIFQNPPTNVAAAFLPHICPSDAPSNNLTVSSSS…
EV_2061766007.a:rumenHiSeq_NODE_3677746_len_40941_cov_0_968394	40991	5	1324	2	50.5	unknown	USA	cow	EV	Bovine rumen microbial communities fromthe University of Illinois at Urbana-Champaign, USA, that are switchgrass associated - Sample 470 (HiSeq_Scaffolds_Complete_Set)	Stomach	NA	2	10.1038/nature19094	NA	MRKILSMALLVIFTLPIFAKHVDVETAKVVASTFWSQNVGKLTRAPFSDVTSQTEFTNFYIFNTSDGFVIVSADDIATPILGYSENGAFSPENIPVNMYEWLQGYENEIQMGIENGVSASAEIAADWGKLTDGQGLAPKRSRAVNALVQTRWNQGSPYNNLCPYDSGEGERTVTGCVATAMAQIMKYWNYPTQGNGSVTYNATGYGNQTANFGNTTYDWNNMLNTYSNSATSAQKNAVATLMYHCGVAVQMSYGVSSTGGSGAVTVGPSNGTAEYAMKNYFLYKSTLAGRYKSNYNETAWKNMMYADLDASRPIIYTGRGDGGGHCFICDGYNSSSQFHFNWGWGGYCDGFYAINSLEPGTGGIGSGNGTYNESQSAIFGIEPNAGLFAIPSALTFSGL…
EV_3300002641.a:loc_106146456	16958	13	910	2	44	unknown	New Zealand	sheep	EV	Sheep Tag 1363 Rumen Sampled June13, New Zealand	Stomach	NA	1	10.1038/nature19094	NA	MADNIKNLGKVCITPEGVWDVNKEYDRLSLVVTKDSDTQRVLSYISRKHVPKGNISIHDREYWQLFTTELRLEDITIDENGNIKMGDVVIYQISLGDALGEIVVDKIKEDLTNHIMTEIRSYMTSMVQELINSFSNQISRLINTGIEIRNKVSGGMTNHNVDEITHYGNINLNHNGRVEEILSGNVGVNAKVSGSIYVDGDEPAPTPKYLVTINANPSDAVVTLNGIQGNSGEFEEGSTVSVVVSKSGYVTKTENITNLQQDTTLDITLVAETVQYFFRINPTEKSVGAVSSEFTVNVESVKNNQRYEYEYTVEDSDNIIQSITKVTGGVKIVTTGNALDRTKTATIYFRQHRPEEEVQNVTIPFVITQETDTPSSYIFTSNLINNWNDESVNNYLGGV…
EV_3300002703.a:draft_10000313	55504	43	107	1	41	unknown	Canada	unknown	EV	Wastewater microbial communities from Syncrude, Ft. McMurray, Alberta - Biofilm from sections of failed pipe of Encana Pipeline	Industrial wastewater	NA	5	10.1038/nature19094	NA	MIPTTHGILQQKQVVAAYLSVSPTIVRHSYTAGTSTFNIIASGSWYLAEFGKILWISENYVSGTGNTTVTITFIANTVGDTREADITVTQGGLTATVHVIQDAFPI*
EV_3300003155.a:Ga0052270_10307359	87116	62	686	3	35	unknown	UK	chicken	EV	Broiler Chicken cecum microbial communities from the University of Birmingham, UK	Ceca	NA	b	10.1038/nature19094	NA	MGEIATWSAVKTKVGLGKDSNECPTKAELLALSPTGTGESYIGLEISNASSYGDNETIQLSDIHKVTYKYILALTNKTLNFTALGGAPTPAGFDLVTQKQKYLDGVAQSGVIPVSYNLSAHPDWIYSENGLKATENLNTQERYGSVTFTQSESGKSIDGAVSQAAASQRFEYTFSSKYPGINFNALGGVSSANRILDITSTRQEYRNNHTYGNLVQISFTNTGLPSWLINTNESWSAQENKSLSSRSHSMTYTQNESGKKFTVTFNQAAGTQTYGDITINPTSGIADIPAAGGTSGVFTYSYSQPWGWNGKTNDGGTITSGATVNWSNAISGSNLGTTQKARTRLGSRTLTLSQNGKSASKSVDVYQAANQIVNVTQGAWVVSIFANPTTLTEQGGTSE…
EV_7000000032.a:SRS024132_Baylor_scaffold_10780	65689	1	228	2	55.5	unknown	USA	human	EV	Human stool microbial communities from NIH, USA - visit 2 of subject 159207311	Large intestine	NA	2	10.1038/nature19094	NA	MIKDSALNERATAVEIGGLVDGVGAPVMRAGYALKAKPSWITLSAVEGTGNSQVDVTAPVYKGRNGRSGLITVAVEDLTEDVTLQQEGSTIWDVTTQSLAFVKTGEAKKFTGHSNLASITFAVDSDASSWLTAGKLVVNKKEYNSGAEIEGDPGADDVYAFEITFTAAANPTVNTRTGNITVNGQKYTVTQAAGDATLSVSPTLLTFAAAGETKQITITTNTAWTIS*
EV_7000000032.a:SRS024132_Baylor_scaffold_18173	33732	22	1348	5	41.2	unknown	USA	human	EV	Human stool microbial communities from NIH, USA - visit 2 of subject 159207311	Large intestine	NA	b	10.1038/nature19094	NA	MGEIATWSAVKTKVGLGKDSNECPTKAELLALSPTGTGENYVGLEISNASSYGNNETVQLSDIHKVTYRYAFTVVDTVLNFPALGGYPTPRWFGLGTTKQKQIDGVAIGDTISVGYTQSAYPDWIVYDEGYKASGNTTLNQRSASLTFTQNESGKQITVQFTQDAGVETWEYTFTSKNNSLVFNAIGGKGTPTELTITSNKQKYINGKAVGSPVNVDYSRPSLPSWLSVESGYYEALENKSESSRSYTDTLTQAESGKKLTPVLSQAAGVKTYGTPTVYLGSIADIPASGGTAATPTYTYSQLWGWNGKTNDGGTISSGASVVWSENISGSNLGTTAKARTKLGSRTLTVTLNGKSGNASIDIYQAENKITNVTQGTWVVSISANPSTFTEQGGTSQIS…
EV_7000000032.a:SRS024132_Baylor_scaffold_2126	132851	101	1504	3	39.3333	unknown	USA	human	EV	Human stool microbial communities from NIH, USA - visit 2 of subject 159207311	Large intestine	NA	a	10.1038/nature19094	NA	MKVGNCWANIDKKEGSLNSKVNISFDENDTGANRSVKIRVSSRDGSVSEECTVVHKRKEQVVYRNKRQSALFTKEGCNPETEKGEELEYVVEAGKYTSIISQSDADDKAMRDIEQNGQNWVNEHGRCITILWYNVKKSKSFRKNDCDPDTEEGSLVTMTIEAGQFSSSISQEDADRRAEAELNAKGQDYANSHGTCNTIKWYNDRKSKMFQKTDCEVTEVGSMVEYVVEAGRFSSSVSKEDANQKALEALEAEGPGYANEHGTCETNLWYNVEKSKVFYKNDCEDGFIGAPYTYTVEAGKYTSDVSQEDADQKALDDIEKNGQDQANLSGECVTDPNYFVGKASARVQKNDCDAESQTGSFVDLTEKDLAGYPDAFVSRESQEAANALAQAAMEEQKQD…
EV_7000000032.a:SRS024132_Baylor_scaffold_22951	80203	2	569	3	39.6667	unknown	USA	human	EV	Human stool microbial communities from NIH, USA - visit 2 of subject 159207311	Large intestine	NA	7	10.1038/nature19094	NA	MANKVASKRWIYSNFSVGSSSNECATKTEILGFGLYITNDSSYASNQLVREEDIYLPAWTYSFSVSNWDKNVGESGGTTSSISISSSKSRLGTTESVGWSIDSSTVPSWITWNSSSMTFTVASNSSTSSRTANIYFEQDESGKRDYARVTQAGHTQVTTYNYVFWTSTSGGTSTSGSFGQSGSSIQPQIYSYRETIVDGTVTSRDAISFSYTDKPSWITGEAVSTGYNPPNSPTYYAKMTASENTSVDARSYDVVITQSGSDKEITISVSQPGKANEYTFEIRKSDEEYTGKTSITFDVPASTVGWSGNYAYRSRKNGEQFANVSFSSSASWLHVESSGAYTVDHNTGSSSRSGAITLTQAESGLKCYVYINQSGYTPTYTFNVSPTNLSVTAAETNET…
EV_7000000038.a:C4277467	15341	1	197	2	42	unknown	USA	human	EV	Human stool microbial communities from NIH, USA - visit 1, subject 160400887	Large intestine	NA	b	10.1038/nature19094	NA	MSGTVTGFTTTPGMGTITPGATGGYNITVTASKNSSTSSRGFTLGFTQKNSNKKVDIIVSQSGVSVTYNYYLRFVSNGTRNLEKIVVALANVTENIVAEAYTRRVVDGVEETTKNPSGLSLVSKPSWVSKVTIGLNADIDGTYNIKLTVDENTSSTAREGKVVIKPDDNDDEGWILTITVKQNAATITYEYVFEIF*
EV_7000000040.a:SRS043411_WUGC_scaffold_44831	49333	3	213	1	46	unknown	USA	human	EV	Human stool microbial communities from NIH, USA - visit 2 of subject 763759525	Large intestine	NA	5	10.1038/nature19094	NA	MATIPSYLSWVPKTGTGNAQIKINSVNPYTGRTNRSTSVPGKIVGKSNSVTVTVLEKAADEFITPDSLTINVAKGGETIHVTGKSNSKLLTFTWKTNFGIANVTSFKVNGSTTATSGTAITGDPGATGKYTYDVTVVVPKNETIKVRSATLEINGEGSTVVKTITITQALGDSYLYLNLKGTTTATVTIPKGGGEQTLNILSNDEWTFEPAE*
EV_7000000040.a:SRS043411_WUGC_scaffold_5329	104388	59	487	2	40.5	unknown	USA	human	EV	Human stool microbial communities from NIH, USA - visit 2 of subject 763759525	Large intestine	NA	6	10.1038/nature19094	NA	MTVVTDGIDGQMKVFVTESLYGDVEYYKGLGIVIEPGHTYNIGQFKEWAFKALVKLISYPEGFGEEGAVLSDVQEVVEYVLETKEPTLNFPAKGGDDMCVVTSSKQTFKNGQPVGHPEGVPVEFSISGAGFKVDGGGQVTVDENPDNTTRKAVVTVKQNESGKTLQITCNQAASTVTYEYALTVDPTAVTFDGAGGEKLVTVTSTRTKVLNGVKQQAESYPTDIELAGEGFSYEVSGNNYNLKAEENTGTSQRTGKATISQEGGKTVQMNLTQNAATVTYDYALTANSQTIQFVALGETKSLQVVSTRQKKVNGKPSGDVEKVDTTAQITGTGFSETSSETTNGENYSIVAAENKAEAANNGSITITQTGSNKTVKVTLTQLAATVTYEYTLTTDPTTL…
EV_7000000071.a:SRS065504_LANL_scaffold_22483	21082	14	1504	3	39.6667	unknown	USA	human	EV	Human stool microbial communities from NIH, USA - visit 2, subject 764062976	Large intestine	NA	a	10.1038/nature19094	NA	MEVGNCWANIDKKEGSLNSKVNIYFDENDTGANRSVKIRVSSRDGSVSEECTVVHKKKEQVVYRNKRQSALFTKEGCNPETEKGEELEYVVEAGKYTSIISQSDADDKAMRDIEQNGQNWVNEHGRCITILWYNVKKSKSFRKNDCDPDTEEGSLVTMTIEAGQFSSSISQEDADRKAEAELNAKGQDYANSHGTCNTIKWYNDRKSKMFQKTDCEVTEVGSMVEYVVEAGRFSSSVSKEDANQKALEALEAEGPGYANEHGTCETNLWYNIEKSKVFYKNDCEDGFIGAPYTYTVEAGKYTSDVSQEDADQKALDDIEKNGQDQANLNGECVTDPNYFVGKASARVQKNDCDAESQTGSFVDLTEKDLAGYPDAFVSRESQEAANALAQAAMEEQKQD…
EV_7000000077.a:SRS064645_LANL_scaffold_7103	49715	35	203	1	50	unknown	USA	human	EV	Human stool microbial communities from NIH, USA - visit 2, subject 686765762	Large intestine	NA	6	10.1038/nature19094	NA	MAKPSWLTVSPMSGSGNDTLRNTATVYKGRKTRSGTVTVTGSGVAQPKTYKVTQEAEPEYISIDNGSSMAADKTGGKVTVNGKSNSAALSFAWVGEAKEATISPQYTAGGKPTNNTEAIEGDPGATGEVVWSVDLTLPANTTIEQIDRTLKVSNGSTVQQQIVIEQTAGDANLSLSETDITIPADGSAVTVLVTSNTQWTVS*
EV_7000000081.a:SRS017307_Baylor_scaffold_11895	32204	18	951	3	46	unknown	USA	human	EV	Human stool microbial communities from NIH, USA - visit 1, subject 159632143	Large intestine	NA	6	10.1038/nature19094	NA	MKKRFFYLFPLFILLLFVVCSCKDDNNEPTPPEPSPEITIPSSENLNPVLSQEGGTVSISFTTTADWTASLVNTRAESWITVTPNSGSKGKNEITITATTNETYDERNATVVLKCGSDSKNIVVTQKQKDALTVTSSKYEVASKGGNISVEVKANINFEVEVRADWIKQVKSSNTRALTTSNLNFTIEPNETGDKREGEIIIKSGELSETVKVYQGFENFITLTQKDFTIPEEGGNVDIEIKSTLDYEVKMLSDVDWITEVQSRAVSTHTHHYTVSPNDTYDSREAKIVFYNPKDENVADTVSIYQMYKGAILVARNEYQFGIDGGTLNLTVQTNLEFDIEISDSWIQQVQPTRALTEYNLSFAISKNTEQKDREGTITVKDKNSDKKQVVTIKQSRID…
EV_7000000086.a:SRS049147_LANL_scaffold_36316	47023	37	232	1	44	unknown	USA	human	EV	Human tongue dorsum microbial communities from NIH, USA - visit 2, subject 159227541	Oral	NA	6	10.1038/nature19094	NA	MAILSWGKPTIEFCPSVGGNPDGSWKKTATPKEDTTKLSQTPGEEKTATEEGGEVVDSRVGKSAFTFEFDHFVKKGEEPFVEDEDGVIAGEFAFRLTPEDEGGKGFLIERATLRCEQTYSSAEGILLHYVAKALKPATGKIIKPYQKNALTLSGDKLYFTSAADNTGKTITATSRGNIAVSTPNSDWITATASAKVATIKVSANTTGKARVGKVTITADGLASVVEVTQIP*
EV_7000000107.a:SRS042628_WUGC_scaffold_25304	52258	2	1359	4	39.75	unknown	USA	human	EV	Human stool microbial communities from NIH, USA - visit 2, subject 764447348	Large intestine	NA	b	10.1038/nature19094	NA	MGEIATWSAVKTKVGLGKDSNECPTKAELLALSPTGTGENYVGLEISNASSYGNNETVQLSDIHKVTYKYTFTVDRTTLSFPVSGGAPSPNLRFGLVSRKQKYVDGVISGSYTEVGSTQTAYPDWVSYNQTVPQYEAKENTGLVERSANMTFTQNESGKQITVQFTQDAGVETWEYTFTSKNNSLVFNAIGGKGTPTELTITSNKQKYINGKAVGSPVNVDYSRPSLPSWLSVESGYYEALENKSESSRSYTDTLTQAESGKKLTPVLSQAAGVKTYGTPTVYLGSIADIPASGGTAATPTYTYSQLWGWNGKTNDGGTISSGASVVWSENISGSNLGTTAKARTKLGSRTLTVTLKGKSGNASIDIYQAENKITNVTQGTWVVSISANPSTFTEQGGT…
EV_7000000111.a:SRS019601_WUGC_scaffold_34665	83445	96	1249	6	40.8333	unknown	USA	human	EV	Human stool microbial communities from NIH, USA - visit 1, subject 765620695	Large intestine	NA	b	10.1038/nature19094	NA	MGEIATWSAVKTKVGLGKDSNECPTKAELLALSPTGTGENYVGLEISNASSYGNNETVQLSDIHKVTYKYTFTALYTSKKYSALGGLPIEGSPVVGINSVKKKYHDGNLVGDPIQVNHTMSGKPSWVTWEDNEGFKAAENTTLNSRSGTITYTQEESGKQITVTFTQAAATSTWEYVLQKSNFWSDTVNVFTALGGTVVSGTDPAAPMGDSYKQEYRNGHTYGSPVKVPVKVSVDVTWLTLKETTINDISTGTLTQTATENKSESSRKGIITFTQDVSGKKFTVNRNQAAGVKTYGTPTVYLGSIADIPASGGTAATPTYTYSQLWGWNGKTNDGGTISSGASVVWSENISGSNLGTTVKARTKLGSRTLTVTLNGKSGSASIDIYQAQNQIENTTQGA…
EV_7000000131.a:SRS057717_LANL_scaffold_4510	22816	2	713	4	40.75	unknown	USA	human	EV	Human stool microbial communities from NIH, USA - visit 2, subject 246515023	Large intestine	NA	b	10.1038/nature19094	NA	MAEIATWSAILNKTGLGKTSNECPTKAELLALNNGKDSNVDKVIVISNAASYGNNECVKLEDINAEQWIYTFQWDPNGNPSFNAPATGGTYPFGSYASNRVKQVNGVNTTISQSLANDVTKTSEGSWYTTDYDGNKGRIVPNNTSTNSKSITVTWTQKYSGKTIQATFTQAAGRKVYSSWSYNCRVDKTSFSYSGGQSNVTAKSASRTYTWNGQGSSYTESETATVRVSSPASISGNSISIPSNSGSARNFTVTFDFPTATDQTISISQEGGQVTYVDHLSIDPTTKNVPGTGSGFRLTVNANYDKYINGTYVENIRTTYTSAEVVEGTSSDITISGKTSSGCSISVAPNPNSSPRTFKIKFTYDTATPVYLTITQNSAEVTYPSSGIVFEHSTQQNSG…
EV_7000000158.a:SRS014979_WUGC_scaffold_15987	22469	17	1504	3	39.3333	unknown	USA	human	EV	Human stool microbial communities from NIH, USA - visit 1, subject 764062976	Large intestine	NA	a	10.1038/nature19094	NA	MEVGNCWANIDKKEGSLNSKVNIYFDENDTGANRSVKIRVSSRDGSVSEECTVVHKKKEQVVYRNKRQSALFTKEGCNPETEKGEELEYVVEAGKYTSIISQSDADDKAMRDIEQNGQNWVNEHGRCITILWYNVKKSKSFRKNDCDPDTEEGSLVTMTIEAGQFSSSISQEDADRKAEAELNAKGQDYANSHGTCNTIKWYNDRKSKMFQKTDCEVTEVGSMVEYVVEAGRFSSSVSKEDANQKALEALEAEGPGYANEHGTCETNLWYNIEKSKVFYKNDCEDGFIGAPYTYTVEAGKYTSDVSQEDADQKALDDIEKNGQDQANLNGECVTDPNYFVGKASARVQKNDCDAESQTGSFVDLTEKDLAGYPDAFVSRESQEAANALAQAAMEEQKQD…
EV_7000000178.a:SRS017247_LANL_scaffold_1338	26199	27	195	1	42	unknown	USA	human	EV	Human stool microbial communities from NIH, USA - visit 1, subject 159510762	Large intestine	NA	6	10.1038/nature19094	NA	MMRILFTNSDSSKSLTVITDGIDSQMNIFATETPIGDIDYFKSLGISIEAGVTYNLGTFKEWAWTNLLKVVAYPEGLQEEAMVLVDDADMEVVYSLSVDPTSLSFPAEGGTQKLTSITSVKQIHVDNVPVGKPTNVPYTTAVNGDGFSKGNSDLEVVASENPTEAARNGTLVITQSEGNKTVSVTLTQVAPSAV*
EV_7000000178.a:SRS017247_LANL_scaffold_14307	83114	23	222	2	47.5	unknown	USA	human	EV	Human stool microbial communities from NIH, USA - visit 1, subject 159510762	Large intestine	NA	b	10.1038/nature19094	NA	MEEKTLFKLARAITDTGTDTVSSKGGTVTYRITSLKRKLVNGKVVSTSTPSCTLGSASVSWATWGGVTVGNGYLDVKINYSENTGSSRSTTLTFDQVGSDNKINLTVTQGSSVTYTGYIKMVSNSLPLGGSKGNTAQILVMAYLKGSDGSKKPETPHVGSAPDWCAVSVSKVGTLENHYMLSLTALSDNNTGANRSGHIFLTCGDANLSIPVTQIRSHKGL*
EV_7000000178.a:SRS017247_LANL_scaffold_14307	83114	42	617	3	45.6667	unknown	USA	human	EV	Human stool microbial communities from NIH, USA - visit 1, subject 159510762	Large intestine	NA	b	10.1038/nature19094	NA	MGEIATWSAVKTKVGLGKTGNDCPTKAELLALTPTGTGESYVGLEISNASSYGNNEAVKLEDIHKVTYKYTFTLRYSSISFDALGNPSSSNFGFGFTSTKQKYWDNVANGSAVSVNYVINSKPSWITNYSNPADGKPWKASENLDLTSRSGKGLATQSESGKTVEFTFTQAAASQSWSQTFSVNPTSLSFGATGGTKTFTVTSYKQEYRNGHTYGNQIPLSYTRANTGVTGTGTSVTMANNTSTSAKSGSVVLTQAETNKKLTISCSQSAGYRTYSEITVSGGAVSDIPASGGTRSSFTTAPSYSQTWGWNGSTTGGGTVTTGASISYGTAVSASSLGTTSKARTRVGSLTCTVSLNGKSKSITLDVYQAANSITSTTDGTPVISLSANSYYISNSGGS…
EV_7000000186.a:SRS022524_Baylor_scaffold_76730	62367	71	95	1	41	unknown	USA	human	EV	Human stool microbial communities from NIH, USA - visit 1, subject 809635352	Large intestine	NA	6	10.1038/nature19094	NA	MARVKVTANDSWTVSIPSEVTWVHSDKMSGDGNGEINITVDVNPRADARTATVTVSTKGGVSKTIAISQDSAKSSLSLSPSTLAFNADGTVKAA*
EV_7000000191.a:C3073874	11769	1	206	1	46	unknown	USA	human	EV	Human stool microbial communities from NIH, USA - visit 2, subject 158337416	Large intestine	NA	7	10.1038/nature19094	NA	MIVIENASTYGANECVKIDDIRKDVSSYGEWTISVSASPTSVSSSGGTSTITASAKRTVYWASGDVTEETGNPTLSTNLGSLSSSSSPSTLTLGENTSTSSRTATIKATHGGKSATCTVTQSGATPSTTYTFSINPYKVNVGSSGGSGSVTISSYKTVGSSTYDVDYSIDSSTLPSWASFNKSTSTFTIQSTTSTTGRTAKVYFD*
EV_7000000192.a:SRS017821_Baylor_scaffold_23574	78796	3	228	2	55.5	unknown	USA	human	EV	Human stool microbial communities from NIH, USA - visit 1, subject 160603188	Large intestine	NA	2	10.1038/nature19094	NA	MIGDSALNERATAVEIGGLVDGVGAPVMRAGYALKAKPSWITLSAVDGTGNSQVNVTAPVYKGRNGRSGLITVAVEDLTEDVTLQQEGSTIWDVTTQSLAFVKTGEAKKFTGNSNLASITFAIDSDASSWLTAGKLVVNKKEYNSGVDIEGDPGVDDVYAFEITFTAAANPTVNTRSGHITVNGQKYTVTQAAGDATLSVSPTTLTFAAAGETKQITITTNTAWTIS*
EV_7000000192.a:SRS017821_Baylor_scaffold_23574	78796	77	206	1	47	unknown	USA	human	EV	Human stool microbial communities from NIH, USA - visit 1, subject 160603188	Large intestine	NA	2	10.1038/nature19094	NA	MNKAFITVTPDTDQNNGTLSVNADKNENYVSRYATFKVEGGGITKSVSIEQNPNPYIYIDCGYIFSNANIQEPYRLTHDGGITILMFDVKFANFILSSRHLFIIKNVSRLQVEFNNPAISSIDITSNGQSLGNIALNGFTTEVVPNSEDEGTVLSIIDITPAKLNEIVAKINSARDASTTGDIKIAIFIKTTGTQDNLAILINVI*
EV_7000000192.a:SRS017821_Baylor_scaffold_24423	22535	19	393	2	40.5	unknown	USA	human	EV	Human stool microbial communities from NIH, USA - visit 1, subject 160603188	Large intestine	NA	6	10.1038/nature19094	NA	MLRLLFTTEDNSKQLTVITDGLDSQLNVFVTENVVGAIEYYKSIGIVIEAGHTYNIGQFKEWAFKALVKLISYPEGFGEEGAVLSDVQEVVEYVLETKEPTLNFPAKGGDDMCVVTSSKQTFKNGQPVGHPEGVPVEFSISGAGFKVDGGGQVTVDENPNNTTRKAVVTVKQNESGKTLQITCNQAASIVTYEYALIVDPTTVTFDGAGGEKLVTVTSTRTKVLNGVKQQAESYPTDIELAGEGFSYEVSGNNYNLKAEENTGTSQRTGKATISQEGGKTVQMNLTQLAATVTYEYTCTVDPTTLSFAAAGETKIFGVTATKQKKVNGSNSGTPSAVTYTTTVQGEGFTKGSSEYSVVAAANTGAQRTGTAVVTTTEGNKTATVTLTQLAGA*
EV_7000000193.a:SRS048870_WUGC_scaffold_19317	95381	52	211	1	47	unknown	USA	human	EV	Human stool microbial communities from NIH, USA - visit 2, subject 764184357	Large intestine	NA	2	10.1038/nature19094	NA	MLLGGXDKAFITVTPDTGQNNGTLSVNADKNENYVSRYATFKVEGGGITKSVSIEQDPNPYIYIDCGYIFSNANIQEPYKLTHEGAITVLMFDVKFANFILSSRHLFIIKNVSSLQVEFNNPVISSINLTSAGESLGNITLNGFTTKVVSNSENEGTVLSIIDIIPAKLNEIVAKINSARDASSTGDIKIAIFIKTTGTQDNLVILINVI*
EV_7000000193.a:SRS048870_WUGC_scaffold_19317	95381	64	854	1	47	unknown	USA	human	EV	Human stool microbial communities from NIH, USA - visit 2, subject 764184357	Large intestine	NA	2	10.1038/nature19094	NA	MAIASWLTPAAKSGTGNKTVGLTASKNAGASRTTIVTVSVSGITKTINCTQVEADKFTIKISALTTNSSGTTITNVGDCSIGSSATGGVKEGTYYRDTSVTLTAKAAPTGYDFVGWYEGSNLVSTSLSFAVTLTANRTLVAKYKIKSYTVNATSEDTNKGTVSPAGQTVEHGANAIVLATPKPAYNFAGWYNGTTKVSSNASYTFAVTANISLTAKFTIKTFTTTTANSTGGTASVNKSSVEYGGSAIWTATPSTGYNFSKWSNGSTINPMTVSRITANTHITPVFVLKSYTVTWNPNGGTVDPTSTTKTHGSTLGTLPTPTRAADVQYTYTFKGWFTATTGGTQISASTTVTGNVTYYAQWTANIRSYTATFNGNGGGTPSPSTITKTYGSELGTLPT…
EV_7000000193.a:SRS048870_WUGC_scaffold_19317	95381	65	228	2	55.5	unknown	USA	human	EV	Human stool microbial communities from NIH, USA - visit 2, subject 764184357	Large intestine	NA	2	10.1038/nature19094	NA	MVKDSALNERATAVEIGGLVDGVGAPVMRAGYALKAKPSWITLSAVEGTGNSQVDVTAPVYKGRNGRSGLITVAVEDLTENVTLQQEGSTIWDVTTQSLAFVKTGEAKKFTGNSNLASITFAVDSNASSWLTAGKLVVNKKEYNSGAEIEGDPGADNVYAFEITFTTAANPTVNTRTGNITVNGQKYTVTQAAGDATLSVSPTALTFAAAGETKQITITTNTAWTIS*
EV_7000000200.a:SRS023526_Baylor_scaffold_25068	15930	11	1497	3	45	unknown	USA	human	EV	Human stool microbial communities from NIH, USA - visit 2, subject 158802708	Large intestine	NA	a	10.1038/nature19094	NA	MKVGNCWANIDKKEGSLNSKVNIYFDENDTGANRSVKIRVSSRDGSVSEECTVVHKKKEQVVYRNKRQSALFTKEGCNPETEKGEELEYVVEAGKYTSIISQSDADDKAMRDIEQNGQNWVNEHGRCITILWYNVKKSKSFRKNDCDPDTEEGSLVTMTIEAGQFSSSISQEDADRKAEAELNAKGQDYANSHGTCNTIKWYNDRKSKMFQKTDCEVTEVGSMVEYVVEAGRFSSSVSKEDANQKALEALEAEGPGYANEHGTCETNLWYNVEKSKVFYKNDCEDGFIGAPYTYTVEAGKYTSDVSQEDADQKALDDIEKNGQDQANLNGECVTDPNYFVGKASARVQKNDCDAESQTGSFVDLTEKDLAGYPDAFVSRESQEAANALAQAAMEEQKQD…
EV_7000000231.a:SRS014613_WUGC_scaffold_10001	91309	61	213	1	46	unknown	USA	human	EV	Human stool microbial communities from NIH, USA - visit 1, subject 763840445	Large intestine	NA	5	10.1038/nature19094	NA	MATIPSYLSWVPKTGTGNAQIKINSVSPYTGRADRSTQVPGKIVGKTNAVTVTVLEKAADEFITPDGLTINVAKGGETIHVTGKSNSKLLTFTWKTNFGIANVTSFKVNGSTTATSGTAITGDPGATGEYTYDATIVVPKNDTIKARSATLEIKGEGSTVVKTITITQALGDSYLYLNSQGTTTATVTIPKGGGEQTLDVLSNDEWTFEPAE*
EV_7000000246.a:SRS078176_LANL_scaffold_27017	51432	16	210	1	47	unknown	USA	human	EV	Human stool microbial communities from NIH, USA - visit number 3 of subject 159227541	Large intestine	NA	b	10.1038/nature19094	NA	MAEVTKKGIVVNPSTGSGDTTLKVKAQTPNSGNRVKQSAEFTVTAPGVSEPKKFTANLLPKEEFVSFDNSSPAVDKAGGVVTITGKSNSQKLTFKKGAGDIITEDISSIEYQANGSNTVNGVAIEGDPGATAQYTFTLTLNAVENETVDARTQQITVEGAGGSSVSATLTLNQTAGDPTLEVSPTSIDVPQDGSEVQVQVTTNTTFTVS*
EV_7000000265.a:C2882913	19377	22	118	1	40	unknown	USA	human	EV	Human stool microbial communities from NIH, USA - visit 2, subject 158256496	Large intestine	NA	6	10.1038/nature19094	NA	MLMKADTNIAFGEETVVLDSRKSPVFQPTAKTISADPTTVAIPAEGGSKEVTVTASGEYTVGAAPAGFEVEETETGVTISAEANDTGNAKSGTLTITLNADNSKTAKITISQAKQGA*
EV_7000000289.a:SRS024331_LANL_scaffold_31584	39458	22	1174	6	36.6667	unknown	USA	human	EV	Human stool microbial communities from NIH, USA - visit 2, subject 159551223	Large intestine	NA	b	10.1038/nature19094	NA	MGEIATWSAVKTKVGLGKDSNECPTKAELLALSPTGTGESYIGLEISNASSYGNNETVQLNDIHKVTYKYTFTAQNTTLSFPKEGGTSTQVGIYVTSTKTKYLDGSATSEVQNVNYPEPNWPSWIIGQGPLVASENTTTESRSATVVYTQSESGKQISVSLFQAAGVETWEYTFSVQNPNLSYSALGGSATPEIAGYNSFKQRYINGKPIGTQVYVGFSSPDLPSWIFMDDENHYTALENKSENSRSQVFTSTQNESGKKVTVTFTQAAGVKTYGTPTVYLGSIADIPASGGTAATPTYTYSQLWGWNGKTNDGGTISSGASVVWSENISGSNLGTTAKARTKLGSRTLTVTLNGKSGSASIDVYQAENKITNVTQGTWVVSISANPSTFTEQGGTSQI…
EV_7000000289.a:SRS024331_LANL_scaffold_49699	16969	12	1496	3	44.3333	unknown	USA	human	EV	Human stool microbial communities from NIH, USA - visit 2, subject 159551223	Large intestine	NA	a	10.1038/nature19094	NA	MKAGNCWANIDKKEGSFNSKVNIYFDENDTGANRSVKIRVSSRDGNVSEEYTLVHKKKEQIVYRNKRQSALFTKEGCNPETEKGEELEYVVEAGKYTSIISQSDADDKAMKDIEQNGQNWVNEHGRCITILWYNVKKSKSFRKNDCDPDTEEGSLVTMTIEAGQFSSTISQEDADRKAEDELNAKGQDYANSHGTCNTIKWYNDRKSKMFQKTDCEVTEVGSMVEYVVEAGRFSSSVSKEDANQKALEALEAEGPGYANEHGTCETNLWYNVEKSKVFYKNDCEDGFIGAPYTYTVEAGKYTSDVSQEDADKKALDDIEKNGQEQANLNGECVEDPNYFIGKASARVQKNDCDAESQTGSFVDLTEKDLTGYPDAFVSRESQEAANALAEAAMEEQKQD…
EV_7000000306.a:SRS043001_WUGC_scaffold_15532	39883	15	393	3	38.3333	unknown	USA	human	EV	Human stool microbial communities from NIH, USA - visit 1, subject 550534656	Large intestine	NA	6	10.1038/nature19094	NA	MYRLLFTTKDNLHQLTVITDGIDSQLNVFVTENTVGDVDYFESLGIVIRAGLTYNIGQFKEWAMNNTLRLIAYPEEYEGKEQILVDIVEDMRYFLIPQDETMEFPKEGDSIEAVVTSYKQLYVNGKPQGGQTPLEVDFETKSPYAVSKGGTVTIAENPTASVRNGVLTVTQHESDKKITINLTQKASTVSYTYNLTVDPNSLSFVNAGETKKITVTSTKQTIINGKPSGNPTNIGTDIEVAGVGFSYSAVSGGFNIKAEENPGNTQRTGKVTITAAEGGKTAEITLTQAAAVVTYEYTLDADPDSLSFAAAGESKSFNVVSVKQKKLNGKDSGSPVNIGYTTAVSGTGFSKGDSEYSVIAANNTGSQRTGQAKVTASEGGKTVTITLTQAGV*
EV_7000000308.a:SRS058770_LANL_scaffold_30328	87012	21	1343	5	35.2	unknown	USA	human	EV	Human stool microbial communities from NIH, USA - visit 2, subject 160158126	Large intestine	NA	b	10.1038/nature19094	NA	MGEIATWSAVKTKVGLGKDSNECPTKAELLALSPTGTGENYVGLEISNASSYGNNETVQLSDIHKVTYRYAFTVVDTVLNFPALGGYPTPRWFGLGTTKQKQIDGVAIGDTISVGYTQSAYPDWIVYDEGYKASGNTTLNQRSASLTFTQNESGKQITVQFTQDAGVETWEYTFTSKNNSLVFNAIGGKGTPTELTITSNKQKYINGKAVGSPVNVDYSRPSLPSWLSVESGYYEALENKSESSRSYTDTLTQAESGKKLTPVLSQAAGVKTYGTPTVYLGNITDIPASGGTAATPTYTYSQLWGWNGKTNDGGTINSGASVVWSDNISGSNLGTTTKARTKLGSRTLTVTLNGKSGSASIDIYQAQNRIENTTQGAWVVSISANPSTFTEKGGTSQIT…
EV_7000000317.a:SRS014459_WUGC_scaffold_70953	88696	64	203	1	50	unknown	USA	human	EV	Human stool microbial communities from NIH, USA - visit 1, subject 763577454	Large intestine	NA	6	10.1038/nature19094	NA	MAKPSWLTVNPMSGSGNDTLRNTAAAYKGRKPRTGTVTVTGSGVAQPKTYKVTQEAEPEYISIDNGSSMAADKTGGKVTVNGKSNSAALSFAWVGEAKEATISPQYTAGGKPTNNTEAIEGDPGATGEVVWSVDLTLPANTTIEQIDRTLKVSNGSTVQQQIVIEQTAGDANLSLSETEITIPADGSAVTVIVTSNTQWTVS*
EV_7000000320.a:SRS063040_Baylor_scaffold_10528	108152	129	228	2	42	unknown	USA	human	EV	Human stool microbial communities from NIH, USA - visit 2, subject 809635352	Large intestine	NA	6	10.1038/nature19094	NA	MKKDFITATPDSGGSGSTTVTVAASANQTESTRSTSLSVAGGGMTRTVGASQAAGVVTWNYYFSVTPTSLSFVAGGETKSVTVTSYRKKVINGVETSTQENVNWTPTVSGTGFSVSGSNVTASANSATTTRSGTATYTQTGSGXXXXXXXXXXXXXAPASGSWSIDFASNAFSLNASPASGTGSKTVTINAINDSGQTGTHNIDIYLKSGGSTKDTGNIRVRITSGS*
EV_7000000320.a:SRS063040_Baylor_scaffold_34837	39277	55	95	1	41	unknown	USA	human	EV	Human stool microbial communities from NIH, USA - visit 2, subject 809635352	Large intestine	NA	6	10.1038/nature19094	NA	MARVKVTANDSWTVSIPSEVTWVHSDKMSGDGDGEINITVDVNPRADARTATVTVSTKGGVSKTIAISQDSAKSSLSLSPSTLAFNADGTVKAA*
EV_7000000320.a:SRS063040_Baylor_scaffold_59276	97776	100	132	1	44	unknown	USA	human	EV	Human stool microbial communities from NIH, USA - visit 2, subject 809635352	Large intestine	NA	7	10.1038/nature19094	NA	MSTNLGSLSSSSSPSTLTLGENTSTSSRTATISATYDGKSATCTVTQSGATPSTTYTFSVNPYKVRVDSSGGSGSVTITSHKTVGSSTYDVDYSIDSSTLPSWASFNKSTSTFTIQSTTSTVGRTAKVYFD*
EV_7000000320.a:SRS063040_Baylor_scaffold_59276	97776	99	114	2	32	unknown	USA	human	EV	Human stool microbial communities from NIH, USA - visit 2, subject 809635352	Large intestine	NA	7	10.1038/nature19094	NA	MTISASDNSGSARSGEVVLTQSGSGKTLTVNVSQDAYVADTYVFTITPNTYDAPYSSATFIPRTVSTKNGSNIGYSLTSGGTDWVVVSITGKITVEILENTTSSTRSTTLVFT*
EV_7000000320.a:SRS063040_Baylor_scaffold_782	33749	2	210	1	47	unknown	USA	human	EV	Human stool microbial communities from NIH, USA - visit 2, subject 809635352	Large intestine	NA	b	10.1038/nature19094	NA	MAEVTKKGIVVNPSTGSGDTTLKVKAQTPNSGNRVKQSAEFTVTAPGVSEPKKFTANLLPKEEFVSFDNSSPAVGKAGGVVTITGKSNSQKLTFKKGAGDIITEDISSIEYQANGSNTVNGVAIDGDPGATAQYTFTLTLNAVENETVDARTQQITVEGAGGSSVSATLTLNQTAGDPTLEVSPTSIDVPQDGSEVQVQVTTNTTFTVS*
EV_7000000327.a:SRS024140_LANL_scaffold_4598	16345	7	716	4	38.5	unknown	USA	human	EV	Human buccal mucosa microbial communities from NIH, USA - visit 2, subject 159207311	Oral	NA	b	10.1038/nature19094	NA	MAEIATWRAIYKKLGWGKVSDECPTKAEILANLNAGHNPNTSLNAVISNADSYGDNECVKLEDLHTEQWKYEFKWIRDPSFDAPATGGEFLCGLIESWRVKYVDSVILPDTKEELTWEQGFEPSNGWYTKKEVDGVCKRFVPNNTTFDSKDTVVSWKQKYSDISLRATFTQAAGRKVYSSWSYNCRVDKTSFSYSGGQSNVTAKSASRSYTWNGQGSSYTESETATVRVSSPASISGNSISIPSNSGSARNFTVTFDFPTATDQTISISQERGQVTYVDHLSIDPTTKNVSGTGSEFRLTVNANYDKYINGTYVENIRTQYTSAEVVEGTSSDITISGKDSSGCSISVAPNPNSSHRTFKIKFTYDTATPVYLTIIQDSAEVTYPSSGMVFEHSTQQSS…
EV_7000000333.a:SRS050925_LANL_scaffold_10585	34815	37	224	1	38	unknown	USA	human	EV	Human stool microbial communities from NIH, USA - visit 2, subject 763860675	Large intestine	NA	b	10.1038/nature19094	NA	MEEKTLFKLARAITDTSTDTVPSKGGTVTYRITSLKRKLVNGKVVSTSTPSCTLGSASVSWAIWGGVTVGDGYLDVKINYSENTGSSRSTTLTFIQNESNNRINLTVTQGSGVTYKGYIKMVSNTLPLGSNKGDTAQILVMSYLNGSDGSKKPEAPNVGSAPDWCAVSVTPLSTLENHYMLSLTALSSNQTEANRSGYIFLTCGDANLSIPVTQITTVKKNYK*
EV_7000000333.a:SRS050925_LANL_scaffold_29563	29291	2	616	3	46.6667	unknown	USA	human	EV	Human stool microbial communities from NIH, USA - visit 2, subject 763860675	Large intestine	NA	b	10.1038/nature19094	NA	MGEIATWSAVKSKVGLGKDGNDCPTKAELLALSPTGTGENYVGLELSNAGSYGNNETVKLEDIHKVTWKYTFTFWTDTLNFSALGGEPTNEKPWFGATSTRTKYLDGVATSTVESVGYSYSGRPSWVTWVDGTGWRATENLELTARSKTDGTLIQQGSGKTYTVKWYQEAASQSWRYVWSLSPTSILFGATGDTKTFTVASYKQELRNGHNYGNQIALTYTRANSGSVSGSGTSVTMGNNTSTSTRSGTVTLTQAETEKKLTLSCSQSAGYRTYSEITASGGSVPDIPASGGSRSSFSSMPSYSQTWGWNGSTTGGGTITSGASISYGTAVSAGSLGTTVKSRTRVGALIGTLSLNGKTKSVSVPVYQAANSITSTTDGTPVISLSANSYSISNSGGSV…
EV_7000000352.a:SRS014923_WUGC_scaffold_27174	75808	2	94	1	47	unknown	USA	human	EV	Human stool microbial communities from NIH, USA - visit 1, subject 763860675	Large intestine	NA	2	10.1038/nature19094	NA	MSKPNWVNISPNSGNGNGSIQVTAQANEGDARQGSVAVAGGGLSKTIAVNQDARLLVIGDFGRYSTKYGLWTTIQVNAIGIKGIAYCTWCYNC*
EV_7000000352.a:SRS014923_WUGC_scaffold_5570	90937	23	213	1	46	unknown	USA	human	EV	Human stool microbial communities from NIH, USA - visit 1, subject 763860675	Large intestine	NA	5	10.1038/nature19094	NA	MATIPSYLSWVPKTSTGNAQIKINSVSPYTGRADRSTSVPGKIVGKSNSVTVTVLEKAADEFITPDGLTINVAKGGETIHVTGKSNSKLLTFTWKTNFGIANVTSFKVNGSTTATSGTAITGDPGATGEYTYDVTIVVPKNETIKARSATLEIKGEGASVVKTITITQALGDSYLYLNSQGTTTATVTIPKGSGEQTLNVLSNDEWTFEPAE*
EV_7000000372.a:C3209224	19394	24	115	2	32	unknown	USA	human	EV	Human stool microbial communities from NIH, USA - visit 1, subject 404239096	Large intestine	NA	7	10.1038/nature19094	NA	MTISASDNSGSARSGEVVLTQSGSGNTLTINVSQAAKPAENVYVFTITPNTYDASYSSTIFMPRTVSTKNGSNIGYSLTSGSTDWVVVDTTGKITVEMLENTTSSTRSTTLVFT*
EV_7000000418.a:SRS012273_Baylor_scaffold_1990	67268	3	213	1	46	unknown	USA	human	EV	Human stool microbial communities from NIH, USA - visit 1, subject 158337416	Large intestine	NA	5	10.1038/nature19094	NA	MATIPSYLSWVPKTGTGNAQIKINSVSPYTGRADRSTQVPGKIVGKSNAVTVTVLEKAADEFITPDGSIINVLKGGGTIHVAGKSNSKLLTFTWKTNFGIANVTSFKVNGSTTATSGTAITGDPGATGEYTYDVTVAVPMNETIKVRSATLEIKGEGASVVKTITITQALGDSYLYLNSEGTTTATVTIPKGGGEQTLNVLSNDSWTFEPSN*
EV_7000000418.a:SRS012273_Baylor_scaffold_1990	67268	4	897	1	45	unknown	USA	human	EV	Human stool microbial communities from NIH, USA - visit 1, subject 158337416	Large intestine	NA	5	10.1038/nature19094	NA	MSVITNKWNDGSGDSISIESPSFQGNQTVKISSPVQKGTSKRSMRFIGKCQKDPSKQVVLIVEQEASVYTYDLILSSDNTKIAAKGGTANITAVLKTYRNGNLVSTDNVTPVLSGNATGFSISGTTVTASNRTTVVGAERSITVTGKYSGTYDGQEVSATVVVKQEVNSKSLREITNRCTSSNPYIGQNTVKANGGTVWVYTFAIYDYTSGSTSESNVSDECTFGNVTFGTWDSEKHTWTCPTAGTTIYEDTRSASINVKWNDKSTTYYLYQEANTVSYSDITITKETPINLSATMHINIKVSDGLSYSQKATYTSGATTDITTDANITYSVQNPVTGFTLSNNILSVTFNKSLNPRNGFVVRINILLNGKTAIKDITYNQAAGYYTYANPVVTLTCND…
EV_7000000418.a:SRS012273_Baylor_scaffold_20523	40202	30	719	4	40.75	unknown	USA	human	EV	Human stool microbial communities from NIH, USA - visit 1, subject 158337416	Large intestine	NA	b	10.1038/nature19094	NA	MAEIATWSAILNKTGLGKTSNECPTKAELLALNNGKDSNIDKVIVISNAASYGNNECVKLEDINAEQWIYTFQWVPNGNPSFNAPATGGTYPLGSYASHRVKQVNGVNTTISQSLANDVTKTSEGSWYTINYDGNKGRIVPNNTSTNSKSITVTWTQKYSGKTLQATFTQAAGRKVYSSWSYNCRVDKTSFSYSGGQSNVTAKSASRTYTWNGQGSSYTESETATVRVSSPASISGNSISIPSNSGSARNFTVTFDFPTATDQTISISQEGGQVTYVDHLSIDPTTKNVPGTGSGFRLTVNANYDKYINGTYVENIRTPYTSAEVVEGTSSDITISGKTSSGCSISVAPNPNSSPRTFKIKFTYDTATPVYLTITQNSAEVTYPSSGIVFEHSTQQNSG…
EV_7000000418.a:SRS012273_Baylor_scaffold_6988	23467	23	616	3	46.6667	unknown	USA	human	EV	Human stool microbial communities from NIH, USA - visit 1, subject 158337416	Large intestine	NA	b	10.1038/nature19094	NA	MGEIATWSAVKSKVGLGKDGNDCPTKAELLALSPTGTGENYVGLELSNAGSYGNNETVKLEDIHKVTWKYTFTLWTDTLNFSALGGEPTNEKPWFGATSTRTKYLDGVATSTVESVAYSHSGRPSWVTLADGTGWRATENLELTARSKTDGTIIQQGSGKTYTIKWYQEAASQSWRYVWSLSPTSILFGATGDTKTFTVASYKQELRNGHNYGNQIALTYTRANSGSVSGSGTSVTMGNNTSTSTRSGTVTLTQAETEKKLTLSCSQSAGYRTYSEITASGGSVPDIPASGGSRSSFSSMPSYSQTWGWNGSTTGGGTITSGASISYGTAVSAGSLGTTVKSRTRVGALIGTLSLNGKTKSVSVPVYQAANSITSTTDGTPVISLSANSYSISNSGGSV…
EV_7000000418.a:SRS012273_Baylor_scaffold_8446	8333	11	130	2	38	unknown	USA	human	EV	Human stool microbial communities from NIH, USA - visit 1, subject 158337416	Large intestine	NA	7	10.1038/nature19094	NA	MSSKPSWITTSTTSSKVTISASDNSGSARSGEVVLTQSGSGKTLTVNVSQDAYVADTYVFTITPNTYDAPYSSASFIPRTVSTKNGSNIGYSLTSGGTDWVVVSTTGKITVEILKNTTSSTRSTTLVFT*
EV_7000000418.a:SRS012273_Baylor_scaffold_8446	8333	12	238	2	44.5	unknown	USA	human	EV	Human stool microbial communities from NIH, USA - visit 1, subject 158337416	Large intestine	NA	7	10.1038/nature19094	NA	MSLKSTTISGTGFSLSGTTVSASANEITSNRTGTVTITQNESNKTATISLSQDGDDVSSYGEWTISVSASPTSVSSSGGTSTITASAKRTVYWASGDVTEETGNPTLSTNLGSLSSSSSPSTLTLGENTSTSSRTATIKATHGGKSATCTVTQSGATPSTTYTFSINPYKVNVGSSGGSGSVTISSYKTVGSSTYDVDYSIDSSTLPSWASFNKSTSTFTIQSTTSTTGRTAKVYFD*
EV_7000000429.a:C2072401	34272	19	825	4	40.75	unknown	USA	human	EV	Human stool microbial communities from NIH, USA - visit 2, subject 604812005	Large intestine	NA	b	10.1038/nature19094	NA	MAEIATWSAILNKTGLGKTSNECPTKAELLALNNGKDSNVDKVIVISNAASYGNNECVKLEDINAEQWIYTFQWNSNGNPSFNAPATGGTYPFGSYASNRVKQVNGVNTTISQSLVNDVTKTSEGSWYTTDYDGNKGRIVPNNTSANSKSITVTWTQKYSGKTIQATFTQAAGRKVYSSWSYNCRVDKTSFSYSGGQSNVTAKSASRTYTWNGQGSSYTESETATVRVSSPASISGNSISIPSNSGSARNFTVTFDFPTATDQTISISQEGSQVTYVYHLSIDPTTKNVPGTGSEFRLTVNANYDKYINGTYVENIRTHYTSAEVVEGTSSDITISGKTSSGCSISVAPNPNSSPRTFKIKFTYDTATPVYLTITQNSAEVTYPSSGIVFEHSTQQNSG…
EV_7000000460.a:SRS051031_LANL_scaffold_10621	44815	40	616	3	47.3333	unknown	USA	human	EV	Human stool microbial communities from NIH, USA - visit 2, subject 764487809	Large intestine	NA	b	10.1038/nature19094	NA	MGEIATWSAVKTKVGLGKTGNDCPTKAELLALSPTGTGENYVGLELSNASSYGNNETVKLEDIHKVTWKYTFTLWTDTLNFSALGGEPTNEKPWFGATSTRTKYLDGVATSTVESVAYSHSGRPSWVTWADGTGWRATENLELTARSKTDGTIIQQGSGKTYTIKWYQAAASQSWSYGWSVTPTSMSFGATGGTKTFSVTSYKQELRNGHNYGNQIALTYTRANSGSVSGSGTSVTMGNNTSTSTRSGTVTLTQAETNKKATISCSQSAGYRTYSEITASGGSVSDIPASGGSRSSFSSMPSYSQTWGWNGSTTGGGTITSGASISYGTAVSAGSLGTTVKSRTQVGTLTGTLSLNGKTKSVSVPVYQAANSIISSTEGTPVISLSANSYSISNSGGSV…
EV_7000000460.a:SRS051031_LANL_scaffold_13094	64182	20	213	1	46	unknown	USA	human	EV	Human stool microbial communities from NIH, USA - visit 2, subject 764487809	Large intestine	NA	5	10.1038/nature19094	NA	MATIPSYLSWVPKTGTGNAQIKINSVNPYTGRADRSTEVPGKIVGKTNAVTVTVLEKAADEFITPDGLTINVAKGGETIHVTGKSNSKLLTFTWKTNFGIANVTSFKVNGSTTATSGTAITGDPGATGEYTYDVTVVVPKNETIEARSATLEIKGEGASVVKTITITQALGDSYLYLNSQGTTTATVTIPKGGGEQTLSVLSNDEWTFEPAE*
EV_7000000475.a:SRS020328_Baylor_scaffold_16615	93863	66	228	2	55.5	unknown	USA	human	EV	Human stool microbial communities from NIH, USA - visit 1, subject 160704339	Large intestine	NA	2	10.1038/nature19094	NA	MVKDSALNERATAVEIGGLVDGVGAPVMRAGYALKAKPSWITLSAVEGTGNSQVDVTAPVYKGRNGRSGLITVAVEDLTEDVTLQQEGSTIWDVTTQSLAFVKTGEAKKFTGNSNLASITFAVDSDASSWLTAGKLVVNEKEYNSGAEIEGDPGADDVYAFEITFTAAANPTVNTRTGNITVNGQKYTVTQAAGDATLSVSPTALTFAAAGETKQITITTNTAWTIS*
EV_7000000475.a:SRS020328_Baylor_scaffold_16615	93863	67	854	1	47	unknown	USA	human	EV	Human stool microbial communities from NIH, USA - visit 1, subject 160704339	Large intestine	NA	2	10.1038/nature19094	NA	MAIASWLTPAAKSGTGNKTVGLTASKNAGASRTTIVTVSVSGITKTINCTQVEADKFTIKISALTTNSSGTTITNVGDCSIGSSATDGVKEGTYYRDTQVTLTAKAAPTGYDFVGWYEGSNLVSTSLSFAVTLTANRTLVAKYKIKSYTVNATSEDTNKGTVSPAGQTVEHGANATVVATPKTAYNFAGWYNGNTKVSSNASYTFAVTANINLTAKFTIKTFTTTTANSTGGTASVNKSSVEYGGSAIWTATPSTGYNFSKWSNGSTANPLTVSNITANTHITPVFVLKSYTVTWNPNGGSVSPTSTTKTHGSTLGTLPTPTRAADAQYTYTFKGWFTAATGGTQVSASTTVTGNVTYYAQWTANIRSYTATFNGNGGGTPSPSTITKTYGSELGTLPT…
EV_7000000475.a:SRS020328_Baylor_scaffold_16615	93863	77	206	1	47	unknown	USA	human	EV	Human stool microbial communities from NIH, USA - visit 1, subject 160704339	Large intestine	NA	2	10.1038/nature19094	NA	MNKAFITVTPDTGQNNGTLSVSADKNEKYASRYATFKVVGGDITKSVSIEQGPNPYIYIDCGYIFSNANIREPYRLSHDNGITFLMFDVKFANFILGSMNQFIIKNVSRLQVEFNNPVISSIGLSSMGYSLGSIDLNGFTAKIVPNSENEGVVLSIIDITSAKLNEIVAKINSARDASSTGNIEIAIFIKTTGTQDNLLIRINVI*
EV_7000000484.a:SRS016018_WUGC_scaffold_19022	96241	23	854	1	47	unknown	USA	human	EV	Human stool microbial communities from NIH, USA - visit 1, subject 764447348	Large intestine	NA	2	10.1038/nature19094	NA	MAIASWLTPAAKSGTGNKTVGLTASKNTGASRTTIVTVSVSGITKTINCTQVEADKFTIKISALTTNSSGTTITNVGDCSIGSSATGGVKEGTYYRDTQVILTAKAAPTGYDFVGWYEGSNLVSTSLSFSVTLTANRTLVAKYKIKSYTVNATSEDTNKGTVSPAGQTVEHGANATVVATPKAAYNFAGWYNGTTKVSSNASYTFAVTANISLTAKFTIKTFIITTANSTGGTARVNKSSVEYGGSAIWTATPSTGYNFSKWSNGSTTNPLTVSNITANTHITPVFVLKSYTVTWNPNGGTVDPTSTTKTHGSTLGTLPTPTRAADAQYTYTFKGWFTAATGGTQVSASTIVTGNVTYYAQWTANIRSYTVTFNGNGGGTPSPSTITKTYGSELGTLPT…
EV_7000000484.a:SRS016018_WUGC_scaffold_19022	96241	24	228	2	55.5	unknown	USA	human	EV	Human stool microbial communities from NIH, USA - visit 1, subject 764447348	Large intestine	NA	2	10.1038/nature19094	NA	MIGDSALNERATAVEIGGLVDGVGAPVMRAGYALKAKPSWITLSAVEGTGNSQVDVTAPVYKGRNGRSGLITVVVKDLTEDVTLQQEGSTIWDVTTQSLAFVKTGEAKKFTGNSNLASITFAVDSNASSWLTAGKLIVNKKEYNSGAGIEGDPGADNVYAFEITFTAAANPTVNTRTGNITVNGQKYSVTQAAGDATLTVSPTALTFAAAGETKQITITTNTAWTIS*
EV_7000000484.a:SRS016018_WUGC_scaffold_19022	96241	25	221	1	40	unknown	USA	human	EV	Human stool microbial communities from NIH, USA - visit 1, subject 764447348	Large intestine	NA	2	10.1038/nature19094	NA	MATKDFVDYSPASGSNNGSIDITVPRNLQTTPRSTAIVIEGEGLSKTIAVNQNAVLPTIGDFGRNSTNYGLWTTIHVDAIGIKGIAYCTMVDSSVIEKELNNTVNIVESEYCRFVSLKGRRVNDTSKVITFNMQTTLDFIGRVDTLCELFTDIDFNSTKKNTQLDVIPFYESLVYDINDCLMTMYPNNYMLINFNIVDFDEATKERIRSMVTCDRFAVVF*
EV_7000000486.a:SRS015264_WUGC_scaffold_35848	55942	40	203	1	50	unknown	USA	human	EV	Human stool microbial communities from NIH, USA - visit 1, subject 763982056	Large intestine	NA	6	10.1038/nature19094	NA	MAKPSWLTVSPMSGSGNDTLRNTATVYKGRKTRSGTVTVTGSGVAQPKTYKVTQEAEPEYISIDNGSSMAADKTGGKVTVNGKSNSAALSFAWVGEAKEATISSQYTAGGKPTNNTEVIEGDPGATGEVVWSVDLTLPANTTIEQIDRTLKVSNGSTVQQQIVIEQTAGDANLSLSETDITIPADGSAVTVLVTSNTQWTVS*
EV_7000000498.a:SRS017521_Baylor_scaffold_5136	40107	12	1365	5	34.4	unknown	USA	human	EV	Human stool microbial communities from NIH, USA - visit 1, subject 160502038	Large intestine	NA	b	10.1038/nature19094	NA	MGEIATWSAVKTKVGLGKDSNECPTKAELLALSPTGTGESYIGLEISNASSYGNNETVQLNDIHKVTYKYTFTAQNTTLSFPKEGGTSTQVGIYVTSTKTKYLDGSATSEVQNVNYSEPNWPSWIIGQGPLVASENTTTESRSATVVYTQSESGKQISVSLFQAAGVETWEYTFTAGNTVLNFPAAGGASTPNSIGITSTKQRYINGKYDSPVSVGYTRQSEEDWEHNVQGSGWQADENKSESSRSRTVDYIQAESGKKVTITYNQAAGVKSYNNNVVITEPDWENLDIPASGGAWNRPVLTISQTWGWNGDVTNGGNYEVSGPSYYDFATGGVTNKPSLGTTQANRTKVAEVKVWVSFNKTTNQLVPKDSDNRTSYSKKTYQVYQAANQIESTTQGAW…
EV_7000000499.a:SRS016267_WUGC_scaffold_29662	16461	9	402	1	40	unknown	USA	human	EV	Human stool microbial communities from NIH, USA - visit 1, subject 764669880	Large intestine	NA	6	10.1038/nature19094	NA	MAIVVKNTNYNGEVLEQLLTLAATGNEIVEKGLIMVIPGVEKKISLPRLKSGKMLQKRKENPGVEDSKGNFNYNEKSLDPKDFMAFTVFNPRAFEQIWRKWQPKGNLVFAELPPEAQNALLAELAKQVQFELGDHYINGEYGDDDDHLFNGILTQMAKDTELIIVDSEETTMLGKLKAVRSAIPKAIRNNPNLRIIMSIDDFDKYDDELTEREAKNASETDVNARRYKGIAIETLAAWPDDLIVATLCSMGADGNLFAAVNLQDDENVIQIDKISNASELYFFKMLMKVDTNIAFGEETVVLDSRKSPVFQPTAKTISANPTTVTIPAEGGSKEVTVTASGEYTVGAAPAGFKVEETETGVTISAEANDTGNPKSGTLTITLNADNSKTAKITISQAKQ…
EV_7000000509.a:SRS054590_LANL_scaffold_11371	89146	49	203	1	50	unknown	USA	human	EV	Human stool microbial communities from NIH, USA - visit 1, subject 338793263	Large intestine	NA	6	10.1038/nature19094	NA	MAKPSWLTVNPMSGSGNDTLRNTAAAYKGRKPRTGTVTVTGSGVAQPKTYKVTQEAEPEYISIDNGSSMAADKTGGKVTVNGKSNSAALSFAWVGEAKEATISPQYTAGGKPTNNTEAIEGDPGATGEVVWSVDLTLPANTTIEQIDRTLKVSNGSTVQQQIVIEQTAGDANLSLSETEITIPADGSAVTVIVTSNTQWTVS*
EV_7000000515.a:SRS049995_LANL_scaffold_33603	29288	2	827	4	40.75	unknown	USA	human	EV	Human stool microbial communities from NIH, USA - visit 2, subject 159227541	Large intestine	NA	b	10.1038/nature19094	NA	MAEIATWSAILNKTGLGKTSNECPTKAELLALNNGKDSNVDKVIVISNAASYGNNECVKLEDINAEQWIYTFQWDPNGNPSFKAPATGGTYPFGSYTSNRVKQVNGVNTIISQSLVNDITKTSEGSWYTTDYDGNKGRIVPNNTSTNSKSITVTWTQKYSGKTIQATFTQAAGRKVYSSWSYNCRVDKTSFSYSGGQSNVTTKSASRTYTWNGQGSSYTESETATVRVSSPASISGNSISIPSNSGSARNFTVTFDFPTATDQTISISQEGGQVTYVDHLSIDPTTKNVPGTGSGFRLTVNANYDKYINGTYVENIRTTYTSAEVVEGTSSDITISGKTSSGCSISVAPNPNSSPRTFKIKFTYDTATPVYLTITQNSAEVTYPSSGIVFEHSTQQNSG…
EV_7000000515.a:SRS049995_LANL_scaffold_40969	20653	6	1220	2	41	unknown	USA	human	EV	Human stool microbial communities from NIH, USA - visit 2, subject 159227541	Large intestine	NA	5	10.1038/nature19094	NA	MITLGNNKIAKMYLGATPVATSYLGSQQVYPNASLALSADLLAFAAAGGSQELTVAVEEGQMWALSVPVGWSASSQSGTGTATLTLTIDNNTTTVARSGALTVVSEDLTATCALAQAAGAKSYGEISIGAYGYGVLPAGGGTVSPTLAYSQPWTWNGVNGSGGTITSGATVAYSGSGVDAATGTVSASTKGTTESGQTTVATATVSVSLNGKFAAKEAVVFQEANSATYGNVTPKNITVADIPASGGTISEGTLATDFTQTISYTSGATRPGAVTYVWGDPVSAPSLGTTIQNRTKIGSLALRAYGEGSKNTYKATDVYQAGNYVSSLAVKASTFSYGTLGAGAASISPTVNADGAWTFTFSSGATSSEAPSSVYGIFSVGVTYSLGSVQNGFTVVDAS…
EV_7000000515.a:SRS049995_LANL_scaffold_41187	68075	25	2237	5	51.4	unknown	USA	human	EV	Human stool microbial communities from NIH, USA - visit 2, subject 159227541	Large intestine	NA	6	10.1038/nature19094	NA	MSSLITPINPERRDPGSIRKKADIGLPNVDNLSTSDYINIILDLVKDSINDDNIYSIGKSDPGVKKIGICQFTTKSAHSMITIGLINPNGDIIECLKLEAIYTENDPNGAIDCRTFVSLGTTYLKDSRLLFYEKIDSVNNKRICNVILELPDVINGNISKLGVNVFEYTLGTKNLDSTKVNDTTLYGDGFTLISELSCAESYLGANTAGSSLGLAVYDEDGKLVKVKVGDSLSSSDNYNFPRINGVPFIAYLDSTVDGESGRDITVPAKHAGPTKVDAGEHSWEVLGEHPQVGLIENVGGFTPNVYQSDSAEYGLCKLSKYSLLPIGTESISSMINNFLLWGNNLSSVNDDVVPVGAMKQAITYLSKMLAAIAGSVVSDKRYTFQFQDSSHSSTSVPTP…
EV_7000000516.a:SRS019161_WUGC_scaffold_23604	91942	83	1040	4	42.5	unknown	USA	human	EV	Human stool microbial communities from NIH, USA - visit 2, subject 763496533	Large intestine	NA	1	10.1038/nature19094	NA	MEDTVLNNIRVPIDWVCSYRQIQFLLVEYGVSAIQGCDNVCAPKNKSIIQLWNLFKNAAFLYEKGYTDKANTIYEFVKRALTKYENVDVGNSEIHVEDAIVTIKCIGNDYEFDDIKEVYTFEINDEEQLNIQDNGLGQTIAFNVISKKTISIGSKVEELFIDYNFALDNVSDNSWIIWNKSNHSITIKENKVSVRTAKFRLIQNESNNVLNGVINQELSKLTYRYTITIFPERIELPSEGGRETFVVNSYKELTNESGEVIGDKILVPYKATSSNKYFVVNGNSVSAEANTSFPRSGSIIIEREEVGVEGNKKIEVSQDSLNKEIRYTLNANVDRNTIDVNGTNPVKLTVESYKETYVNGEAQGDKVAVNYTVRSEKGLLKNNTSDKTKWYMSANTSTE…
EV_7000000516.a:SRS019161_WUGC_scaffold_3814	154123	89	1504	3	45.3333	unknown	USA	human	EV	Human stool microbial communities from NIH, USA - visit 2, subject 763496533	Large intestine	NA	a	10.1038/nature19094	NA	MKVDNCWANIDKKEGGLNSKVNVYFDENDTGANRSVKIRVSSRDGSVSEECTVVHKKKEQVVYRNKRQSALFTKEGCNPETEKGEELEYVVEAGKYTSIISQSDADDKAMRDIEQNGQNWVNEHGRCITILWYNVKKSKSFRKNDCDPDTEEGSLVTMTIEAGQFSSTISQEDADRKAEAELNAKGQDYANSHGTCNTIKWYNDRKSKMFQKTDCEVTEVGSMVEYVVEAGRFSSSVSKEDANQKALDALEAEGPGYANEHGTCETNLWYNVEKSKVFYKNDCEDGFIGAPYTYTVEAGKYTSDVSQEDADQKALDDIEKNGQEQANLNGECVTDPNYFVGKASARVQKNDCDAESQTGSFVDLTEKDLAGYPDAFVSRESQEAANALAEAAMEEQKQD…
EV_7000000516.a:SRS019161_WUGC_scaffold_8389	17907	5	132	2	38	unknown	USA	human	EV	Human stool microbial communities from NIH, USA - visit 2, subject 763496533	Large intestine	NA	7	10.1038/nature19094	NA	MSSKPSWITTSTTSSKVTISASDNSGSARSGKVVLTQSGSGNTLTVNVSQDAKPAENVYVFTITPNTYDAPYNSSTAFIPRTVSTKNGSNIGYSLTSGGTDWVVVSTTGKITVEILKNTTSNTRSTTLVFT*
EV_7000000516.a:SRS019161_WUGC_scaffold_8389	17907	6	132	1	44	unknown	USA	human	EV	Human stool microbial communities from NIH, USA - visit 2, subject 763496533	Large intestine	NA	7	10.1038/nature19094	NA	MSTNLGSLSSSYSPSTLTLGENTSTSSRTATISATYDGKSATCTVTQSGATPSTTYTFSVNPYKVNVGSSGGSGSVTISSYKTVGSSTYDVDYSIDGSTLPSWASFNKSTSTFTIQSTTSTIGRTAKVCFD*
EV_7000000521.a:SRS023583_Baylor_scaffold_3803	40020	11	435	1	40	unknown	USA	human	EV	Human stool microbial communities from NIH, USA - visit 2, subject 159005010	Large intestine	NA	6	10.1038/nature19094	NA	MKTILTMFAAILFNALTGVVFGAAVGVSPVAGAVGANAIAAFVGVAFPQGALRAGVLKEIWTGEMVKALRAGLESSWLDGIPDQSSIVNNDVIHLVEVGVDPDVLVNNTTYPIPLQALDDKDIAISLDKFQTKVTPITDDELYAISYDKMSRVKESHANSINDSKFQKAAHALAPQKNTAKTPVIATTGDDDGTGRKRITRQDIISLKEKFDKLRVPTQGRRLVLCSDHVNDLLMVDQKFADQYYNYTTGKIANMYGFAVYEFANNPYYSTAGVKCALKSTTGYQASFAFYTPRVFKATGSTKMYWSAAETDPEYQRNKVNFRHYFICMPKVADAIGAIYSAGTSTEGKISADPTTVSIPAEGGSQEVTVSASGDYTVGEAPAGFEVEKTASGVKITAE…
EV_7000000523.a:SRS019126_WUGC_scaffold_42216	47343	46	232	1	44	unknown	USA	human	EV	Human palatine tonsils microbial communities from NIH, USA - visit 2, subject 763496533	Oral	NA	6	10.1038/nature19094	NA	MAVLSWGKPTIEFCPSVGGNPDGSWKKTATPKEDTTKLSQTPGEEKTATEEGGEVVDSRVGKSAFTFEFDHFVKKGEEPFVEDEDGVIAGEFAFRLTPEDEGGKGFLIERATLRCEQTYSSAEGILLHYVAKALKPAAGKIIKPYQKNALTLSGDKLYFTSAADNTGKTITATSRGNIAVSTPNSDWITVTANAKVATIKVSANTTGKARVGKVTINADGLASVVEVTQIP*
EV_7000000526.a:SRS019397_WUGC_scaffold_30394	93787	57	189	1	48	unknown	USA	human	EV	Human stool microbial communities from NIH, USA - visit 1, subject 765560005	Large intestine	NA	2	10.1038/nature19094	NA	MAKPSWISVSPANGTNNGSFDVIANDNYINPAREGVVTVTGGGINKTIDVSQKSNRLILQRVRQQGQSYPPARVIDTYGGKEYNLTASNQYLAEINTDFGAIVEMTYPGIGTGATNFLFQFNIDIDEINLEMDDGSDRSPYINGRINASDPTQVMLNLGNGYPEISNAKLILGIKAGTQIMNIYYTNR*
EV_7000000526.a:SRS019397_WUGC_scaffold_30394	93787	58	228	2	55	unknown	USA	human	EV	Human stool microbial communities from NIH, USA - visit 1, subject 765560005	Large intestine	NA	2	10.1038/nature19094	NA	MVSNSSLDERATAVEIGGLVDGVGAPVMRAAYSLKAKPSWITLSAVEGTGNSQVDVTAPVYKGREGRSGSITVAVEDLTEEVAIQQSGSNIWDVTTQSLAFVKTGEAKKFTGNANLASITFAVDSDASAWLTAGKLVVATKQYDSGAAIEGDPGASDVYSFEITFTAAANPTVSTRTGHITVNGQKYTVTQAAGDATLSVSPTSLTFAAAGETKQITITTNTAWTIS*
EV_7000000526.a:SRS019397_WUGC_scaffold_30394	93787	59	1017	1	47	unknown	USA	human	EV	Human stool microbial communities from NIH, USA - visit 1, subject 765560005	Large intestine	NA	2	10.1038/nature19094	NA	MAIASWLTPASKSGTGNKTVGLTASKNPGASRTTIVTVTVSGITKTVNCTQTEQDKFTLKVSSTTLNSSGTAITDIGECSIGSTSNAGVSTGTYYRDTSQTITAKAAPTGYSFVGWYEGSNLISSSLQVSITMSANRTLVARYQIKTYVVNAVSDDTTKGIVSPAGQTVEHGKNATVTASRKTGYKFDGWYNGTTKVTSANPYTFAPTANITLTAKWAINTVSDTVKISPSSGGTVSPNPITGQENTAISTTATPATGYNFKHWRYNDSSASGGYSESTTNPLKITITGKRDITAVFELKSYTVTWNANGGTVSPASTTKTHGSTLGTLPTPTRASTAEYSYTFAGWFTAASGGTQISSTTTVTGNVTYYAHWTATKRSYTATFNGNGGGTPSPSTITK…
EV_7000000526.a:SRS019397_WUGC_scaffold_30394	93787	70	316	1	46	unknown	USA	human	EV	Human stool microbial communities from NIH, USA - visit 1, subject 765560005	Large intestine	NA	2	10.1038/nature19094	NA	MNKDFVEVTNDSGSNNGSFDVVCGQNSGDERSTILTVSGGGGSKTVAVKQAGGSYKNKTFVIALGNNLIECTCISDATASGTRTILLQANNIALADDVTKEGLSDTSNFFVGVQSVDGDTSVASKFASMQKIRIDLYNSFLTKTNVITGFSCLYFADDKGPLVYNLANVMAYPNKSISITGADFNLNIVFTDTTMEYWCLSGALFMNKQKGTSGDLALITYSYTLEEHKLVFWRGVNTVNSGDGVQIIGTDIVPIAETIQHPNNCKEYVLNDAVDYLSLHQFALQVLQYPDSPIPMSLNTTTDNKQFEFELHLYK*
EV_7000000526.a:SRS019397_WUGC_scaffold_4145	47941	25	535	2	43.5	unknown	USA	human	EV	Human stool microbial communities from NIH, USA - visit 1, subject 765560005	Large intestine	NA	6	10.1038/nature19094	NA	MVRAITTIVCSLLLLLSFSCSREDTGPQETIPGSGIVTFTAMTGQGETRSSQEGSFETGDAIGVFAIEPKTGVYRAVNNKYTYDGQKFKPEAEADNIIVTVGTDFDFYVYYPFKTGQTDITGISHTAGNQNEKAGWISADFMTATYTDPIRDYTVPLNFKHRMSTVEVRIDRNDGVREATMENVKRTSRFNLLTGGISTDESKGNCTMYKYSEAGGTTVFRVTIPAQRLTTSSNYVSLTGTTPIKLRGTSDMVTEEGKIHNYRMDYKKQVTILDYAPGGTTTGAGLYNTGSNCTVSASVKPGYEFAGWYEGGRIVSGTAQYSFEVLADRTLEPKYRNYGSWRVTLTANPSAISWKGGTSTLSAGASRDVFVNGVKETLQGGSPSISGGTEGFFLSGNTV…
EV_7000000532.a:SRS011529_WUGC_scaffold_3649	96173	51	1084	5	45.8	unknown	USA	human	EV	Human stool microbial communities from NIH, USA - visit 1, subject 159166850	Large intestine	NA	1	10.1038/nature19094	NA	MAIYQGDIRIHDIKLGSIDVFEIYQGSKLVYPENTEITITFKLNVSGTVTINGYTPVISENNTKFVFTIPVKTDYTANITAEHYKSQTISGTSGYLPITHNVELEWEQRFISYTITFPTDGVKVLFDGIEKGVITNGKLVVLIDDTEAKDSYTVTFKGSKASTYNTSGLKVVDSSIAATGGSYDLKLSTSSVKTAYTRTDYASSTGSITKGSTYTGTWIETVVNLTASFTSSTTLGSISNNVLTIPNNESTNTKNGTLTAIFTLENSQTKQASGALNQAAGSKVYTDWVLDLQTDGTSVEAKGGTRTITANVARRTYKWNNTDTVYSETATPTLSISGSASLSGNSIIFTSNESVSARSATLTASYVGLSKTVTITQQAGAKVYSAWSAWTVSISASTQ…
EV_7000000538.a:SRS024075_LANL_scaffold_22533	98929	72	1295	8	44.5	unknown	USA	human	EV	Human stool microbial communities from NIH, USA - visit 2, subject 159510762	Large intestine	NA	1	10.1038/nature19094	NA	MAIYQGDVGIHDIKVGNIDVFEIYQGNKLVYPENTDVTITFKLNVSGTVTINGYTPVISENNTKFVFTIPIKTNYTAIISAEHYKSQIIKGNSGYLPITHNVELEWEQKFISYTVTFPTDGVKVLFDGIEKGVITNGKLVVLIDDTEAKDSYIVTFEGSKASTYDTSTLTVVNSSIANTGGVYDLKLPTSSVKSGYKRTDYASSTGSITKGSTYAGTWIETVVNLTASFTSSTTLGSISNNVLTIPNNESTNTKSGTLSVVFTLENKQTKEVSAALNQAAGAKVYTDWVLDLQTDGTSVEAKGGTRTITANIARRTYKWNNTGTVYSETATPTLSISGSASLSGNQIKFTSNESVSARSVTLTASYVGLSKTVTITQQAGAKVYSAWSAWAVSISASTQ…
EV_7000000570.a:SRS051882_Baylor_scaffold_6707	92828	24	783	1	47	unknown	USA	human	EV	Human stool microbial communities from NIH, USA - visit 2, subject 764143897	Large intestine	NA	2	10.1038/nature19094	NA	MAIASWLTPTAKSGTGNKTVGLTASKNAGASRTTIVTVSVSGITKTINCTQVEADKFTIKISALTTNSSGTTITNVGDCSIGSSATGGVKEGTYYRDTQVTLTAKAAPTGYDFVGWYEGPNLVSTSLSFAVTLTANRTLVAKYKIKSYTVNATSEDTNKGTVSPAGQTVEHGANATVVATPKAAYNFADWYNGTTKVSSNTSYTFAVTANISLTAKFIIKTFTTTTANSTGGTASVNKSSVEYGGSAIWTATPSTGYNFSKWSNSSTTNPLTVSNITANTHITPVFVLKSYTVTWNPNGGTVDPTSTTKTHGSTLGTLPTPTRAADAQYTYTFKGWFTATTGGTQISASTTVTGNVTYYAQWTATLRSYTATFNGNGGGTPSPSIITKTYGSELGTLPT…
EV_7000000570.a:SRS051882_Baylor_scaffold_6707	92828	25	228	2	55.5	unknown	USA	human	EV	Human stool microbial communities from NIH, USA - visit 2, subject 764143897	Large intestine	NA	2	10.1038/nature19094	NA	MVKDSALNERATAVEIGGLVDGVGAPVMRAGYALKAKPSWITLSAVEGTGNSQVDVTAPVYKGRNGRSGLITVAVKDLTEDVTLQQEGSTIWDVTTQSLAFVKTGEAKKFTGNSNLASITFAVDSDASSWLTVGKLVVNEKEYNSGTEIEGDPGADDVYAFEITFTAAANPTVNTRTGNITVNGQKYTVTQTAGDATLTVSPTALTFVAAGETKQITITTNTAWTIS*
EV_7000000624.a:SRS024435_LANL_scaffold_33739	36663	25	1345	6	3.66667	unknown	USA	human	EV	Human stool microbial communities from NIH, USA - visit 2, subject 159571453	Large intestine	NA	b	10.1038/nature19094	NA	MGEIATWSAVKTKVGLGKDSNECPTKAELLALSPTGTGENYVGLEISNASSYGNNETVQLSDIHKVTYRYAFTVVDTVLNFPALGGYPTPRWFGLGTTKQKQIDGVAIGDTISVGYTKSAYPDWIVYDEGYKASENTTLNQRSASLTFTQNESGKQITVQFTQDAGVETWEYTFSVQNPNLNYTALGGSATPAIAGYNSFKQRYINGKPVGTSVDVGFSSPDLPSWIFMDDENHYTALENKSENSRSQVFTSTQNESGKKVTVTFAQLAGVKTYGTPTVYLGSIADIPASGGTAVTPTYTYSQLWGWNGKTNDGGTISSGASVVWSENISGSNLGTTAKARTKLGSRTLTVTLNGKSGSASIDIYQAENKITNTSQGTWVVSISANPSTFTEQGGTSQI…
EV_7000000624.a:SRS024435_LANL_scaffold_5052	92588	20	213	1	46	unknown	USA	human	EV	Human stool microbial communities from NIH, USA - visit 2, subject 159571453	Large intestine	NA	5	10.1038/nature19094	NA	MATIPSYLLWVPKTGTGNAQIKINSVNPYTGRTDRSTSVPGKIVGKSNSVTVTVLEKAADEFITPDGLTINVAKGGETIHVTGKSNSKLLTFTWKTNFGIANVTSFKVNGSTTATSGTAITGDPGATGEYTYDVTVVVPKNETIKARSATLEIKGEGSTVLKTITITQALGDSYLYLNSQGTTTATVTIPKGGGEQTLNVLSNDEWTFEPAE*
EV_7000000626.a:SRS064557_LANL_scaffold_5877	69244	49	210	1	47	unknown	USA	human	EV	Human stool microbial communities from NIH, USA - visit 2, subject 764042746	Large intestine	NA	b	10.1038/nature19094	NA	MAEVTKKGIVVNPSTGSGDTTLKVKAQTPNSGNRVKQSAEFTVTAPGVSEPKKFTANLLPKEEFVSFDNSSPAVDKAGGVVTITGKSNSQKLTFKKGAGDIITEDISSIEYQANGSNTVNGVAIEGDPGATAQYTFTLTLNAVENETVDARTQQITVEGAGGSSVSATLTLNQTAGDPTLEVSPTSIDVPQDGSEVQVQVTTNTTFTVS*
EV_7000000628.a:SRS015782_WUGC_scaffold_21997	42890	34	1346	5	39.2	unknown	USA	human	EV	Human stool microbial communities from NIH, USA - visit 1, subject 764224817	Large intestine	NA	b	10.1038/nature19094	NA	MGEIATWSAVKTKVGLGKDSNECPTKAELLALSPTGTGENYVGLEISNASSYGNNETVKLEDIHKVTYKYVFTVEHPTLSFTALGGVPTPSSANVASTREKILDGVATGTIERGNYAYPALPDWLTLTADLGYRASENTNLSARTFAHTLTQQDSGKQLTITCNQVAATQTFEYVFKTQYPGIDFNALGKVSSANNILGFTSTRQEYRNGTAYGDKVTIEYTGSAQPDWINHVTGGDWSAQENKSTNSRTGTVTYTQTESGKKVTATFTQAAGVKTYGTPTVYLGNIADIPASGGTAATPTYTYSQLWGWNGKTNDGGTISSGASVVWSENISGSNLGTTAKARTKLGSRTLTVTLNDKSGNASIDIYQAENKITNVTQGTWVVSISANPSTFTEQGGT…
EV_7000000628.a:SRS015782_WUGC_scaffold_32895	40177	5	825	5	40.4	unknown	USA	human	EV	Human stool microbial communities from NIH, USA - visit 1, subject 764224817	Large intestine	NA	b	10.1038/nature19094	NA	MAEIATWSAILNKTGLGKTSNECPTKAELLALNNGKDSNVDKVIVISNAASYGNNECVKLEDINAEQWIYTFQWDQNGNPSFNAPATGGTYPFGSYASNRVKQVNGVNTTISQSLANDVTKSSEGSWYTTDYDGNKGRIVPNNTSTNSKSTTVTWTQKYSGKTIQATFTQAAGRKVYSSWSYNCRVDKTSFSYSGGQSNVTAKSASRTYTWNGQGSSYTESETATVRVSSPASISGNSISIPSNSGSARNFTVTFDFPTATDQTISISQEGGQVTYVDHLSISPTTKNVPGTGSEFRLTVNANYDKYINGTYVENVSSTYTSAEVVEGTSSDITISGKSSSGCSISVAPNPNSSPRTFKIKFTYDTATPVYLTITQNSAEVTYPSSGIVFEHSTQQNSG…
EV_7000000628.a:SRS015782_WUGC_scaffold_36203	16082	1	704	2	37	unknown	USA	human	EV	Human stool microbial communities from NIH, USA - visit 1, subject 764224817	Large intestine	NA	a	10.1038/nature19094	NA	MDNTDPVWVDSEPLETKCEGGKSYKKQVNTNECYGGADERWVEGGDKVCTWTGTYSKQFTKQCADGGVGSEVTIDQDDVTGGPFTSTVSQEDANSKAQAAVEAQGQALADAQGTCTWTGKASKVFTRNNCGSCQHGSSVTVTQDQVGGPFTSNISQADANKKAQDAVNAQGQAVANKNADCLPDSTTPSWSDTGSTRCDGCTSQKQQRDTNPCSSSYNDTRWVNGGGESCTDWTYYGTGDCVGHTQYNAYRDSCSGSIDRQYSVSCRNCCNCGSYGSWQENGCNGTKTKFIRYDDCGNSDTKEEYVIGSCGYAPYEFQFHDGRTSKSRSVTGESQDIEEVIISTKNDSYIGYSVKSKPSWCSVDYRDQTSESMKAVVTLSANTTSSSRSGDIVFVQNES…
EV_7000000633.a:SRS015065_WUGC_scaffold_1648	94440	64	220	1	47	unknown	USA	human	EV	Human stool microbial communities from NIH, USA - visit 2, subject 763577454	Large intestine	NA	2	10.1038/nature19094	NA	MTKPNWVNTSPNSGNGNGSIQVTAQANEGDARQGSVAVAGRGLSKTIAVNQDARLLVIGEFGRNSIKYGLWTTIQVNAIGIKGIAYCTMADSSVIEKELNNTVNVAESEHCMFVSLEGRRVNDASKVVTFNMQTTLDFIGHADTLCELFTDIDFNSTKKNTQLDVTPFYERLVYEINDCLMTMYPNNHMLINFNIVDFDEATKERIRSMVTCDRFVVAF*
EV_7000000633.a:SRS015065_WUGC_scaffold_1648	94440	65	228	2	55.5	unknown	USA	human	EV	Human stool microbial communities from NIH, USA - visit 2, subject 763577454	Large intestine	NA	2	10.1038/nature19094	NA	MVKDSALNERATAVEIGGLVDGVGAPVMRAGYALKAKPSWITLSAVEGAGNSQVDVTAPVYKGRNGRSGLITVAVEDLTEDVTLQQEGSTIWDVTTQSLAFVKTGEAKKFIGNSNLASITFAVDSNASSWLTAGKLIVNEKEYNSGAEIEGDPGADDVYAFEITFTAAANPTINTRTGYIIVNGQKYSVTQAAGDATLTVSPTALTFAAAGETKQITITTNTAWTIS*
EV_7000000633.a:SRS015065_WUGC_scaffold_1648	94440	66	854	1	47	unknown	USA	human	EV	Human stool microbial communities from NIH, USA - visit 2, subject 763577454	Large intestine	NA	2	10.1038/nature19094	NA	MAIASWLTPAAKSGTGNKTVGLTASKNAGASRTTIVTVSVSGITKTINCTQVEADKFTIKISALTTNSSGTTITNVGDCSIGASATGGIKEGTYYRDTSVTLTAKAAPTGYDFVGWYEGSNLVSTSLSFVVTLTANRTLVAKYKIKSYTVNATSENTNKGTVSPAGQTVEHGANAIVLATPKPAYNFAGWYNGTTKVSSNASYTFAVTANISLTAKFTIKTFTTTTANSTGGTASVNKSSVEYGGSAIWTATPSTGYNFSKWSNGSTINPMTVSRITANTHITPVFVLKSYTVTWNPNGGSVSPTSTTKTHGSTLGTLPTPTRAADAQYTYTFKGWFTATTGGTQISASTTVTGNVTYYAQWTATLRSYTATFNGNGGGTPSPSTITKTYGSELGTLPT…
EV_7000000646.a:SRS015960_WUGC_scaffold_15481	27758	4	282	1	40	unknown	USA	human	EV	Human stool microbial communities from NIH, USA - visit 1, subject 764325968	Large intestine	NA	6	10.1038/nature19094	NA	MAELAKQVQFELGDHYINGEYGDDDDHLFNGILTQMAKDTELIIVDSEETTMLGKLKAVRSAIPKAIRNNPNLRIIMSIDDFDKYDDELTEREAKNASETDVNARRYKGIAIETLAAWPDDLIVATLCSMGADGNLFAAVNLQDDENVIQIDKISNASELYFFKMLMKADTNIAFGEETVVLDSRKSPVFQPTAKTISADPTTVAIPAEGGSKEVTVTASGEYTVGAAPAGFEVEETETGVTISAEANDTGNAKSGTLTITLNADNSKTAKITISQAKQGA*
EV_7000000684.a:SRS019582_WUGC_scaffold_87694	93809	12	228	2	55.5	unknown	USA	human	EV	Human stool microbial communities from NIH, USA - visit 2, subject 763597684	Large intestine	NA	2	10.1038/nature19094	NA	MVKDSALNERATAVEIGGLVDGVGAPVMRAGYALKAKPSWITLSAVEGTGNSQVDVTAPVYKGRNGRSGLITVAVEDLTEDVTLQQEGSTIWDVTTQSLAFVKTGEAKKFTGNSNLASITFAVDSDASSWLTVGKLVVNKKEYNSGTEIEDDPGADDVYAFEITFTAAANPTVNTRTGNITVNGQKYAVTQAAGDATLSVSPTALTFAAAGETKQITITTNTAWTIS*
EV_7000000684.a:SRS019582_WUGC_scaffold_87694	93809	13	783	1	47	unknown	USA	human	EV	Human stool microbial communities from NIH, USA - visit 2, subject 763597684	Large intestine	NA	2	10.1038/nature19094	NA	MAIASWLTPAAKSGTGNKTVGLTASKNTGASRTTIVTVSVSGITKTINCTQTEADKFTIKISALTTNSSGTTITNVGDCSIGSSATGGVKEGTYYRDTSVTLTAKAAPTGYDFVGWYEGSNLVSTSLSFAVTLTANRTLVAKYKIKSYTVNATSEDINKGTVSPAGQTVEHGANATVVATPKAAYNFAGWYNGTTKVSSNASYIFAVTANISLTAKFTIKTFTTTTANSTGGTASVNKSSVEYGGSAIWTATPSTGYNFSKWSNGSTTNPLTVSNITANTHITPVFVLKSYIVTWNPNGGTVNPTSTTKTHGSTLGPLPTPTRAADTQYTYTFKGWFTAATGGTQVSASTTVTGNVTYYAQWTATPRSYTATFNGNGGGTPSPSTITKTYGSELGTLPT…
EV_7000000684.a:SRS019582_WUGC_scaffold_87694	93809	24	206	1	47	unknown	USA	human	EV	Human stool microbial communities from NIH, USA - visit 2, subject 763597684	Large intestine	NA	2	10.1038/nature19094	NA	MDKAFITVTPDTGQNNGTLSVNADKNENYVSRYATFKVEGGSITKSVSIKQGPNPYIYIDCGYIFSNANIQEPYRLNHDGAITSLMFNVKFTNFILSSMNQFIIKNVSSLQVEFNNPVISSINLSSMGYNLGDIALNGFTTKVVPNSEDEGTVLSIIDITPAKLNEIVAKINSARDASTTGGIVISIFIKTTGTQENLVIMINVI*
EV_7000000684.a:SRS019582_WUGC_scaffold_90428	96550	34	1295	8	44.375	unknown	USA	human	EV	Human stool microbial communities from NIH, USA - visit 2, subject 763597684	Large intestine	NA	1	10.1038/nature19094	NA	MAIYQGDIGIHDIKLGSIDVFEIYQGSKLVYPENTEITITFKLNVSGTVTINGYTPVISENNTKFVFTIPIKTDYTANITAEHYKSQTIKGNSGYLPITHNVELEWEQRFISYTVTFPTDGVKVLFDGIEKGVITNGKLVVLIDDTEAKDSYTVTFKGSKASIYNTSTLTVVDSSIANTGGSYDLKLPTSSVKSGYKRTDYASSTGSITKGSTYAGTWIETVVNLTASFTSSTTLGSISNNVLTIPNNESTNTKSGTLTVIFTLENKQTKEVSAALNQTAGAKVYTDWVLDLQTDGTSVEAKGGTRTITANVARRTYKWNNTGTVYSETATPTLSISGSASLSGNQIKFTSNESVSARSATLTASYVGLSKTVTITQQAGAKVYSAWSAWAVSISASTQ…
EV_7000000715.a:SRS014683_WUGC_scaffold_5173	92433	55	1287	8	44.375	unknown	USA	human	EV	Human stool microbial communities from NIH, USA - visit 1, subject 763961826	Large intestine	NA	1	10.1038/nature19094	NA	MAIYQGDIGIHDIKLGSIDVFEIYQGSKLVYPENTETTITFKLNVSGTVTINGYTPVISENNTKFVFTIPVKTDYTANITAEHYKSQTISGNSGYLPITHNVELEWEQRFISYTVTFPTDGVKVLFDGIEKGVITNGKLVVLIDDTEAKDSYTVTFKGSKASIYDTSILTVVDSSIANTGGSYDLKLSTSSVKSGYKRTDYASSTGSITKGSTYAGTWIETVVSLTASFTSSTTLGSISNNVLTIPNNESTNAKSGTLTVIFTLENKQTKEVSAALNQAAGAKVYTDWVLDLQTDGTSVEAKGGTRTVTANIARRTYKWNNTGTIYSETATPTLSISGSASLSGNQIKFTSNESVSARSATLTASYVGLSKTVTITQQAGSKVYSAWSAWAVSISASTQ…
EV_7000000735.a:SRS015190_WUGC_scaffold_13309	12484	11	213	1	46	unknown	USA	human	EV	Human stool microbial communities from NIH, USA - visit 1, subject 763759525	Large intestine	NA	5	10.1038/nature19094	NA	MATIPSYLSWVPKTGTGNAQIKINSVNPYTGRTNRSTSVPGKIVGKSNSVTVTVLEKAADEFITPDSLTINVAKGGETIHVTGKSNSKLLTFTWKTNFGIANVTSFKVNGSTTATSGTAITGDPGATGKYTYDVTVVVPKNETIKVRSATLEINGEGSTVVKTITITQALGDSYLYLNLKGTTTATVTIPKGGGEQTLNILSNDEWTFEPAE*
EV_7000000736.a:SRS014235_WUGC_scaffold_5971	15920	7	611	4	43.5	unknown	USA	human	EV	Human stool microbial communities from NIH, USA - visit 1, subject 763678604	Large intestine	NA	b	10.1038/nature19094	NA	MGEIATWSAVKTKVGLGKDGNDCPTKAELLALSPTGTGESYVGLELSNASSYGNNETVKLEDIHKVTYKYTFTIGNPSLNFPAIGGASTPAFFNTVSTKQKYWDGVAQGSPTTVSMNFTLPSWVTQGSTSYIASENTSLTNRSATVTFTQSESSKTMTGTFTQAAASQSWSYGFSVNPTSMSFGATGGTKTFTVTSYKQELRNGHNYGNQISLTYTRANGGSISGTGTSVTMGNNTSTSTRSGTVTLTQAETNKKVTISCSQSAGYKTYSEITASGGAVTDIPASGGTRSSFTTLPTYSQTWGWNGSTTGGGTITSGASISYGTAVSASSLGTTSKARTRVGSLTCTVSLNGKSKSITLDVYQAANSITSTTDGTPVISLSANSYSISNSGGSVNIYAS…
EV_7000000736.a:SRS014235_WUGC_scaffold_73395	18561	13	72	1	48	unknown	USA	human	EV	Human stool microbial communities from NIH, USA - visit 1, subject 763678604	Large intestine	NA	6	10.1038/nature19094	NA	MKKDFLNVSPDTGGSGTVTVTADPNLSATARSTTLNFNSAGQVLKAVTANQMGMPYFHYPVFNYRLEQKLL*
EV_7000000740.a:SRS064276_LANL_scaffold_35238	38587	16	435	1	40	unknown	USA	human	EV	Human stool microbial communities from NIH, USA - visit 2, subject 763840445	Large intestine	NA	6	10.1038/nature19094	NA	MKTILTMFAAILFNALTGAVFGTAVGVSPVVGAVGANAIASLVGVAFPQGALRAGVLKEIWTGEMVKALRAGLESSWLDGIPDQSSIVNNDVIHLVEVGVDPDVLVNNTTYPIPLQALDDKDIAISLDKFQTKVTPITDDELYAISYDKMSRVKESHANSINDSKFQKAAHALAPQKNTAKTPVIATTGDDDGTGRKRITRQDIISLKEKFDKLRVPTQGRRLVLCSDHVNDLLMVDQKFADQYYNYTTGKIANMYGFAVYEFANNPYYSTAGVKCALKSTTGYQASFAFYTPRVFKATGSTKMYWSAAETDPEYQRNKVNFRHYFICMPKVADAIGAIYSAGTSTEGKISADPTTVSIPAEGGSQEVTVTASGDYTVGEAPAGFEVEKTASGVKITAE…
NC_024711_crAssphage	97065	66	1295	8	44.125	Healthy	Unknown	human	other	unknown	Large intestine	1	1	10.1038/ncomms5498	NC_024711	MAIYQGAIGIHNIKLGSIDVFEIYQGSKLVYPENTEITITFKLNVSGTVTINGYTPVISENNTKFVFTIPVKTDYTAIVTAEHYKPQTISGNSGYLPITHNVELEWEEQFISYTVTFPTDGVKVLFDGIEKGVITNGKLVVLIDDTEAKDSYTVTFKGSKASTYDTSTLIVVNSSIANTGGSYDLKLPTSSVKSGYKRTDYASSTGSITKGSTYAGTWIETVVNLTASFTSSTTLGSISNNVLTIPNNESTNTKSGTLTVTFTLENSQTKQASGALNQAAGAKVYTNWVLDLQTDGTSVEAKGGTRTVTANIARRTYKWNNTGTVYSETATPTLSISGSASLSGNQIKFTSNESVSARSATLTASYVGLSKTVTITQQAGAKVYSAWSAWTVSISASTQ…
F1M.2.NODE_1_length_97959_cov_46.765433	97959	19	1295	8	43.875	unknown	USA	human	other	unknown	Large intestine	NA	1	10.1038/s41564-019-0494-6	NA	MAIYQGDIGIHNIKLGSINVFEIYQGSKLVYPEDTEITITFKLNVSGTVTINGYTPVISENNTKFVFTIPVKTDYTANITAEHYKSQTISGNSGYLPITHNVELEWEQRFISYTVTFPTDGVKVLFDGIEKGVITNGKLVVLIDDTEAKDSYTVTFKGSKASIYDTSTLTVVDNSIANTGGVYDLKLPTSSVKTGYKRTDYASSTGSITKGSTYAGTWIETVVNLTASFTSSTTLGGISNNVLTIPNNESTNTKSGTLTVIFTLENKQTKEVSAALNQAAGAKVYTDWVLDLQTDGTSVEAKGGTRTVTANIARRTYKWNNTGTVYSETATPTLSISGSASLSGNQIKFTSNESVSARSATLTASYVGLSKTVTITQQAGAKVYSAWSAWAVSISASTQ…
F2M.1_R.NODE_1_length_97776_cov_6.878286	97776	81	913	6	42.3333	unknown	USA	human	other	unknown	Large intestine	NA	1	10.1038/s41564-019-0494-6	NA	MYSAWSAWTVSISASTQTIAASGGSSTITTNASRSRTWTWNGVGTTHTDTETATPTLSGSAGGFTLSGKTVTASNNTTTNSRSITITATSNSVSKSITITQSAGAKVYGNWSAWTVNISADKTSIGATGGTATISTSASRTRSYTWNGVAGSGGTETGNGSPTLSKVSGTGNWTSPKVTYGNNTSTSGKSTVIRATIDSTTKDITISQSAGAKQYSAWSAWTVNISNSGNVAASGGSSNITTSASRTRTWTWNGVSGSGGTETGTGTPTLSKVSGAGSFASNKVTYDNNTSTSARSTVIRATMDSVTKDTTVTQNSGSKTYSSWGAWSISLSANVTTIAAAGGNATLSTSATRSRTWQWNGTGTTYTENASGSPTLSKVNGAASLSGSIVSYGNNTSTS…
F2M.1.NODE_1_length_97876_cov_8.385428	97876	69	1295	8	43.875	unknown	USA	human	other	unknown	Large intestine	NA	1	10.1038/s41564-019-0494-6	NA	MAIYQGDIGIHDIKLGSIDIFEIYQGSKLVYPENTEITITFKLNVSGTVTINGYTPVISENNTKFVFTIPVKTDYTANITAEHYKSQTISGNSGYLPITHNVELEWEQRFISYTVTFPTDGVKVLFDGIEKGVITNGKLVVLIDDTEAKDSYTVTFKGSKASIYDTSTLTVVDSSIANTGGSYDLKLPTSSVKTGYKRTDYASSTGSITKGSTYAGTWIETVVNLTASFTSSTTLGSISNNVLTIPNNESTNAKSGTLTVIFTLENKQTKEVSAALNQAAGAKVYTDWVLDLQTDGTSVEAKGGTRTVTANIARRTYKWNNTGTIYSETATPTLSISGSASLSGNQIKFTSNESVSARSATLTASYVGLSKTVTITQQAGAKVYSAWSAWTVSISASTQ…
F2M.3.NODE_1_length_97875_cov_16.355633	97875	89	1295	8	43.875	unknown	USA	human	other	unknown	Large intestine	NA	1	10.1038/s41564-019-0494-6	NA	MAIYQGDIGIHDIKLGSIDIFEIYQGSKLVYPENTEITITFKLNVSGTVTINGYTPVISENNTKFVFTIPVKTDYTANITAEHYKSQTISGNSGYLPITHNVELEWEQRFISYTVTFPTDGVKVLFDGIEKGVITNGKLVVLIDDTEAKDSYTVTFKGSKASIYDTSTLTVVDSSIANTGGSYDLKLPTSSVKTGYKRTDYASSTGSITKGSTYAGTWIETVVNLTASFTSSTTLGSISNNVLTIPNNESTNAKSGTLTVIFTLENKQTKEVSAALNQAAGAKVYTDWVLDLQTDGTSVEAKGGTRTVTANIARRTYKWNNTGTIYSETATPTLSISGSASLSGNQIKFTSNESVSARSATLTASYVGLSKTVTITQQAGAKVYSAWSAWTVSISASTQ…
F2T1.1_R.NODE_1_length_97088_cov_25.648542	97088	25	1295	8	44.125	unknown	USA	human	other	unknown	Large intestine	NA	1	10.1038/s41564-019-0494-6	NA	MAIYQGAIGIHNIKLGSIDVFEIYQGSKLVYPENTEITITFKLNVSGTVTINGYTPVISENNTKFVFTIPVKTDYTAIVTAEHYKPQTISGNSGYLPITHNVELEWEEQFISYTVTFPTDGVKVLFDGIEKGVITNGKLVVLIDDTEAKDSYTVTFKGSKASTYDTSTLIVVNSSIANTGGSYDLKLPTSSVKSGYKRTDYASSTGSITKGSTYAGTWIETVVNLTASFTSSTTLGSISNNVLTIPNNESTNTKSGTLTVTFTLENSQTKQASGALNQAAGAKVYTNWVLDLQTDGTSVEAKGGTRTVTANIARRTYKWNNTGTVYSETATPTLSISGSASLSGNQIKFTSNESVSARSATLTASYVGLSKTVTITQQAGAKVYSAWSAWTVSISASTQ…
F2T1.2.NODE_1_length_97120_cov_58.884747	97120	66	1295	8	44.125	unknown	USA	human	other	unknown	Large intestine	NA	1	10.1038/s41564-019-0494-6	NA	MAIYQGAIGIHNIKLGSIDVFEIYQGSKLVYPENTEITITFKLNVSGTVTINGYTPVISENNTKFVFTIPVKTDYTAIVTAEHYKPQTISGNSGYLPITHNVELEWEEQFISYTVTFPTDGVKVLFDGIEKGVITNGKLVVLIDDTEAKDSYTVTFKGSKASTYDTSTLIVVNSSIANTGGSYDLKLPTSSVKSGYKRTDYASSTGSITKGSTYAGTWIETVVNLTASFTSSTTLGSISNNVLTIPNNESTNTKSGTLTVTFTLENSQTKQASGALNQAAGAKVYTNWVLDLQTDGTSVEAKGGTRTVTANIARRTYKWNNTGTVYSETATPTLSISGSASLSGNQIKFTSNESVSARSATLTASYVGLSKTVTITQQAGAKVYSAWSAWTVSISASTQ…
F2T1.3.NODE_1_length_95960_cov_23.222460	95960	64	1295	8	44.125	unknown	USA	human	other	unknown	Large intestine	NA	1	10.1038/s41564-019-0494-6	NA	MAIYQGAIGIHNIKLGSIDVFEIYQGSKLVYPENTEITITFKLNVSGTVTINGYTPVISENNTKFVFTIPVKTDYTAIVTAEHYKPQTISGNSGYLPITHNVELEWEEQFISYTVTFPTDGVKVLFDGIEKGVITNGKLVVLIDDTEAKDSYTVTFKGSKASTYDTSTLIVVNSSIANTGGSYDLKLPTSSVKSGYKRTDYASSTGSITKGSTYAGTWIETVVNLTASFTSSTTLGSISNNVLTIPNNESTNTKSGTLTVTFTLENSQTKQASGALNQAAGAKVYTNWVLDLQTDGTSVEAKGGTRTVTANIARRTYKWNNTGTVYSETATPTLSISGSASLSGNQIKFTSNESVSARSATLTASYVGLSKTVTITQQAGAKVYSAWSAWTVSISASTQ…
F2T2.2.NODE_1_length_97119_cov_25.006655	97119	66	1295	8	44.125	unknown	USA	human	other	unknown	Large intestine	NA	1	10.1038/s41564-019-0494-6	NA	MAIYQGAIGIHNIKLGSIDVFEIYQGSKLVYPENTEITITFKLNVSGTVTINGYTPVISENNTKFVFTIPVKTDYTAIVTAEHYKPQTISGNSGYLPITHNVELEWEEQFISYTVTFPTDGVKVLFDGIEKGVITNGKLVVLIDDTEAKDSYTVTFKGSKASTYDTSTLIVVNSSIANTGGSYDLKLPTSSVKSGYKRTDYASSTGSITKGSTYAGTWIETVVNLTASFTSSTTLGSISNNVLTIPNNESTNTKSGTLTVTFTLENSQTKQASGALNQAAGAKVYTNWVLDLQTDGTSVEAKGGTRTVTANIARRTYKWNNTGTVYSETATPTLSISGSASLSGNQIKFTSNESVSARSATLTASYVGLSKTVTITQQAGAKVYSAWSAWTVSISASTQ…
F3T1.1.NODE_1_length_93848_cov_37.529933	93848	59	1295	8	44	unknown	USA	human	other	unknown	Large intestine	NA	1	10.1038/s41564-019-0494-6	NA	MAIYQGDIGIHDIKLGSIDVFEIYQGSKLVYPENTEIIITFKLNVSGTVTINGYTPVISENNTKFVFTIPVKTDYTANITAEHYKSQTISGHSGYLPITHNVELEWEQRFISYTVTFPTDGVKVLFDGIEKGVITNGKLVVLIDDTEAKDSYTVTFKGSKASIYDTSTLTVVDSSIANTGGSYDLKLSTSSVKSGYKRTDYASSTGSITKGSTYAGTWIETVVNLTASFTSSTTLGSISNNVLTIPNNESTNAKSGTLTVVFALENNQTKEVSAALNQAAGAKVYTDWVLDLQTDGTSVEAKGGTRTVTANIARRTYKWNNTGTIYSETATPTLSISGSASLSGNQIKFTSNESVSARSATLTASYVGLSKTVTITQQAGSKVYSAWSAWAVSISASTQ…
F3T1.2.NODE_1_length_93869_cov_36.327307	93869	24	1295	8	44	unknown	USA	human	other	unknown	Large intestine	NA	1	10.1038/s41564-019-0494-6	NA	MAIYQGDIGIHDIKLGSIDVFEIYQGSKLVYPENTEIIITFKLNVSGTVTINGYTPVISENNTKFVFTIPVKTDYTANITAEHYKSQTISGHSGYLPITHNVELEWEQRFISYTVTFPTDGVKVLFDGIEKGVITNGKLVVLIDDTEAKDSYTVTFKGSKASIYDTSTLTVVDSSIANTGGSYDLKLSTSSVKSGYKRTDYASSTGSITKGSTYAGTWIETVVNLTASFTSSTTLGSISNNVLTIPNNESTNAKSGTLTVVFALENNQTKEVSAALNQAAGAKVYTDWVLDLQTDGTSVEAKGGTRTVTANIARRTYKWNNTGTIYSETATPTLSISGSASLSGNQIKFTSNESVSARSATLTASYVGLSKTVTITQQAGSKVYSAWSAWAVSISASTQ…
F3T1.3.NODE_1_length_94897_cov_60.892326	94897	66	1295	8	44	unknown	USA	human	other	unknown	Large intestine	NA	1	10.1038/s41564-019-0494-6	NA	MAIYQGDIGIHDIKLGSIDVFEIYQGSKLVYPENTEIIITFKLNVSGTVTINGYTPVISENNTKFVFTIPVKTDYTANITAEHYKSQTISGHSGYLPITHNVELEWEQRFISYTVTFPTDGVKVLFDGIEKGVITNGKLVVLIDDTEAKDSYTVTFKGSKASIYDTSTLTVVDSSIANTGGSYDLKLSTSSVKSGYKRTDYASSTGSITKGSTYAGTWIETVVNLTASFTSSTTLGSISNNVLTIPNNESTNAKSGTLTVVFALENNQTKEVSAALNQAAGAKVYTDWVLDLQTDGTSVEAKGGTRTVTANIARRTYKWNNTGTIYSETATPTLSISGSASLSGNQIKFTSNESVSARSATLTASYVGLSKTVTITQQAGSKVYSAWSAWAVSISASTQ…
F4T2.1.NODE_1_length_94988_cov_32.078160	94988	63	1296	8	44.25	unknown	USA	human	other	unknown	Large intestine	NA	1	10.1038/s41564-019-0494-6	NA	MAIYQGDIGIHDIKLGSIDVFEIYQGSKLVYPENTEITITFKLNVSGTVTINGYTPVISENNTKFVFTIPVKTDYTANITAEHYKSQTISGNSGYLPITHNVELEWEQKFISYTVTFPTDGVKVLFDGIEKGVITNGKLVVLIDDTEAKDSYTVTFKGSKASIYDTSTLTVVDSSITNTGGVYDLKLPTSSVKTGYKRTDYTSSTGSITKGSTYAGTWIETVVNFTASFTSSTTLGSISNNVLTIPNNESTNTKNGTLTVIFTLENKQTKEVNAALNQAAGAKVYTNWVLDLQTDGTSVEAKGGTKTVTANIARRTYKWNNTGTVYSETATPTLSISGSASLSGNQIKFTSNESVSARSAILTASYVGLSKTVTITQQAGAKVYSAWSAWAVSISASTQ…
Canada.female.46.8032826,-71.242796.2012-02-22.CEAZ01004086.1	95403	24	976	5	45	unknown	Canada	human	other	unknown	Large intestine	NA	1	10.1038/s41564-019-0494-6	NA	MAIYQGDIGIHDIKLGSIDVFEIYQGSKLVYPENTEVTITFKLNVSGIVTINGYTPVISENNTKFVFTIPIKTDYTANITAEHYKSQTISGNSGYLPITHNVELEWEQRFISYTVTFPTDGVKVLFDGIEKGVITNGKLVVLIDDTEAKDSYTVTFKGSKASIYDTSTLTVVDSSIANTGGVYDLKLPTSSVKTGYKRTDYASSTGSITKGSTYAGTWIEIVVNLTASFTSSTTLGSISNNVLTIPNNESTNTKSGTLTVIFTLENKQTKEVSAALNQAAGAKVYTNWVLDLQTDGTSVEAKGGTRTVTANIARRTYKWNNTGTVYSETATPTLSISGSASLSGNQIKFTSNESVSARSATLTASYVGLSKTVTITQQAGAKVYSAWSAWTVSISASTQ…
Canada.female.46.8032826,-71.242796.CEAZ01003514	90857	75	1049	3	41.3333	unknown	Canada	human	other	unknown	Large intestine	NA	1	10.1038/s41564-019-0494-6	NA	MEDTVLHDIKVPIDWVCTYRQIQSLLIDYGVSAIAGCDNVCNNKNKDIIQLWNLFKNAVYVYYREDVDKANRIYNFVVRGLKKYTDVNVGTSTIHVEDSEVEVTCTGDNYQFADTKTSYNFQANDESQLDIQDDGLGQTLYFNIKSQKIVAIGTKEEIFSIGYDFVLDNPEDATWLGYTSANNTLIIRENKSRLRVAKFKLVQYESGNILEGKVTQDVNDYTYRYTINVEPTSIEIPAEGGTKVFTVESYKELVDSDGSVIGDKINVPYNAYSSSIYFKVNGNRVSAEANTEEIRSAAIIIERDEVGVSGNKKIDLYQDSLNKEIRYRLIATVDTNTIDSDGVNPVTLTVESYKETYVNGVSQGDRTDIPYTAISDKGLLKNNTSDKTKWYMSTNDTTN…
Canada.male.46.8032826,-71.242796.2012-02-08.CEAO01012480.1	91600	24	1295	8	44.125	unknown	Canada	human	other	unknown	Large intestine	NA	1	10.1038/s41564-019-0494-6	NA	MAIYQGNIGIHDIKLGSIDVFEIYQGSKLVYPENTEVTITFKLNVSGTVTINGYTPVISENNTKFVFTIPIKTDYTANITAEHYKSQTISGNSGYLPITHNVELEWEQRFISYTVTFPTDGVKVLFDGIEKGVITNGKLVVLIDDTEAKDSYTVTFKGSKASIYDTSTLTVVDSSIANTGGSYDLKLSTSSVKNGYKRTDYASSTGSITKGSTYAGTWIETVVNLTASFTSSTTLGSISNNVLTIPNNESTNAKSGTLTVVFTLENSQTKEVSAVLNQAAGAKVYTDWVLDLQTDGTSVEAKGGTRTVTANIARRTYKWNNAGTVYSETATPTLSISGSASLSGNQIKFTSNESVSARSATLTASYVGLSKTVTITQQAGAKVYSAWSAWTVSISASTQ…
Canada.male.46.8032826,-71.242796.2013-02-26.CDZB01081670.1	96765	61	1295	8	43.875	unknown	Canada	human	other	unknown	Large intestine	NA	1	10.1038/s41564-019-0494-6	NA	MAIYQGDIGIHDIKFGNIDVFEIYQGSKLVYPENIEVTITFKLNVSGTVTINGYTPVISENNTKFVFTIPIKTDYTANITAEHYKSQTISGNSGYLPITHNVELEWEQRFISYTVTFPTDGVKVLFDGIEKGVITNGKLVVLIDDTEAKDSYTVTFKGSKASIYDTSTLTVVDSAIANTGGSYDLKLPTNSVKSGYKRTDYASSTGSITKGSTYAGTWIETVVNLTASFTSSTTLGSISNNVLTIPNNESTNTKSGTLTVIFTLENKQTKEVSAALNQAAGAKVYTNWVLDLQTDGTSVEAKGGTRTVTANIARRTYKWNNTGTVYSETATPTLSISGSASLSGNQIKFTSNESVSARSATLTASYVGLSKTVTITQQAGAKVYSAWSAWTVSISASTQ…
GlobVir_NODE_1_length_103298_cov_642.594_ID_1	103298	9	1302	8	44	unknown	unknown	unknown	GlobVir	unknown	unknown	NA	1	10.1146/annurev-virology-100114-054952	NA	MAIYQGDIGIHDIKLGSIDVFEIYQGSKLVYPENTEITITFKLNVSGTVTINGYTPVISENNTKFIFTIPVKTNYTAIIEADHYQSQTVTGNSGYLPITHNVELVWNTEYVSYTVTFPTDGVKVLFDGVEKGVITNGKLVVQIDDTVAKDSYTVTFSGSKASIYNTSGLKVVDSSIAATGGSYDLKLSTSSVKTAYTRTDYASSTGSITKGSTYAGTWIETVVNLTASFTSSTTLGSISNNVLTIANNESTNTKSGTLTVTFTLENSQTKQASGALNQAAGSKVYTDWVLDLQTDGTSVEAKGGTRTVTANIARRTYKWNNTGTVYSETATPTLSISGSASLSGNQIKFTSNESISARSATVTASYVGLSKTVTITQQAGAKVYSAWSAWTVSISASTQ…
GlobVir_NODE_1_length_103381_cov_1574.05_ID_1	103381	1	364	1	43	unknown	unknown	unknown	GlobVir	unknown	unknown	NA	1	10.1146/annurev-virology-100114-054952	NA	MNIAAAGGSSTILCNASRYRNYTWNGVGTDYPETENGSPTLTKSGDGTLSGTTSSSKLTYGNRTATTSRSTTVTATYNGVSKSINITQSAGAKSYGAKVYHTDIYDRDSSNYTDYTGYPLTHDVGGQPTIAAGDSVVTYCRLRITQPWTWNGVSGSGGTDTTYMSAKDVSITSQSNCTTTVKDVGNNNLIMFTSVVPANPNDSARTWSFTWKWNNWSITIRDTQAPNPVRGRLVIKNDYFTSQNVALPIYLDSENVDSIYKGEASYNDIKKTPIGVYVYIPTNTAIMNAGKLQFWFEDKNGSINKYTCTLSNVSTPSNSVSVSNSNNIISVTANTTTSSFTILCQFTMTSNSTVFNVRVLIEP*
GlobVir_NODE_1_length_103381_cov_1574.05_ID_1	103381	89	1294	8	44.5	unknown	unknown	unknown	GlobVir	unknown	unknown	NA	1	10.1146/annurev-virology-100114-054952	NA	MAIYQGDIGIHDIKLGSIDVFEIYQGSKLVYPENTEVTITFKLNVSGTVTINGYTPVISENNTKFVFTIPVKTDYTATITAEHYKSQTISGNSGYLPITHNVELEWEQGFISYTITFPTDGVKVLFDGIEKGVITNSKLVVLIDDTEAKDSYTVTFKGSKASTYDTSTLTVVNSSIANTGGSYDLKLPTSSVKNGYKRTDYASSTGSITKGSTYAGTWIETVVNLTASFTSSTTLGSISNNVLTIPNNESTNTKSGTLTVVFTLENKQTKEVSAALNQAAGTKVYTDWVLDLQTDGTTVEAKGGTRTVTANIARRTYKWNNTGTVYSETATPTLSISGSASLSGNQIKFTSNESVSARSATLTASYVGLSKTVTITQQAGAKVYSAWSAWAVSISASTQ…
GlobVir_NODE_1_length_103825_cov_31.6614_ID_1	103825	23	1295	8	44.5	unknown	unknown	unknown	GlobVir	unknown	unknown	NA	1	10.1146/annurev-virology-100114-054952	NA	MAIYQGDIGIHDIKLGSIDVFEIYQGSKLVYPENTEITITFKLNVSGTVTINGYTPVISENNTKFVFTIPVKTDYIANITAEHYKSQTISGNSGYLPITHNVELEWEQRFISYTVTFPTDGVKVLFDGIEKGVITNGKLVVLIDDTEAKDSYTITFKGSKASIYDTSTLTVVDSAIANTGGSYDLKLPTSSVKSGYKRTDYASSTGSITKGSTYAGTWIETVVNLTASFTSSTTLGSISNNVLTIPNNESTNTKSGTLTVIFTLENKQTKEVSAALNQAAGAKVYTDWVLDLQTDGTSVEAKGGTRTVTANVARRTYKWNNTGTIYSETATPTLNISGSASLSGNQIKFTSNESVSARSATLTASYVGLSKTVTITQQAGAKVYSAWSAWTVSISASTQ…
GlobVir_NODE_1_length_110740_cov_61.0444_ID_1	110740	82	582	1	46	unknown	unknown	unknown	GlobVir	unknown	unknown	NA	6	10.1146/annurev-virology-100114-054952	NA	MADTKLIDWGDGSGEKITVTASSFVGNKGLQIQSPENVKVTPRSKTIVLKSKTDPTKVARINVTQEKAVYTYDFTLSPSVSIIGAEGGTSRVRGTLLTYRNGVQVSSETVVPTLSGSADGFSISGDVVTAENRGTVSGTVRQITVTGVYSNTFDGQVVSSTVVISQAENKIESYNYGTWVIAISANPTTIAYGGGTSTISASCTRSKTPVYSSGATGSAGSESATPTLSGSATGFTLSGTTVTASANSWAATRSITVTASYSGATSKSVTVTQAAAPASISLNKATIAFPQRSSSNTVQVTCNSDWSVNSNAEFEIPETLQIKYNPSTDVVELVDQPIQIIKKVQESSDYALAFIRIGSHQEPYSHTPTKAISRRDIASAKNSGGFVTKMNEWLISQSQ…
GlobVir_NODE_1_length_113332_cov_66.224_ID_1_metavir_293_whole	113332	10	195	1	42	unknown	unknown	unknown	GlobVir	unknown	unknown	NA	6	10.1146/annurev-virology-100114-054952	NA	MMRILFTNSDSSKSLTVITDGIDSQMNIFVTETPIGDIDYFKSLGISIEAGVTYNLGTFKEWAWTNLLKVVAYPEGLQEEAMVLVDDADMEVVYSLSADPTSLSFPAEGGIQKLTSITSVKQTHVDNVPVGKPTNVPYTTAVNGDGFSKGNSDLEVVVSENPTEAARNGTLVITQSEGNKTVSVTLTQVAPSAV*
GlobVir_NODE_1_length_114287_cov_14.2411_ID_1_4579116	114287	122	510	1	46	Healthy	Canada	human	GlobVir	unknown	Large intestine	NA	6	10.1146/annurev-virology-100114-054952	NA	MADTKLIDWGDGTGEKITVTASSFVGNKGLQIQSPENVKVTPRSKTIVLKSKTDPTKVARINVTQEKAVYTYDFTLTASVPTIAAKGGSSIVSAQLKTYRNGNLIETKTVTPVLSGTGTGFSISGTTVSASNRTTVVGSERSILVTGKFSGTFDGQEVSATVVVKQEANSQSLREITNRYTSSNPYTGQNTVKANGGTVWVYTFAIYDYTSGSTSESNVSDECTFGNVTFGTWDSEKHTWTCPTAGTTIYSEDRGASIQVKWGSQSTVYYLYQQANLLTWNNPVITYAYSDIAASGGTVTPSLSITQSGNYTSGSTASNTTIGSKSFSGTGVNTSTGAYTASSLGTTVKARTKLSAGTVTVTANGKSASKSADIYQAENKIERYNYGAWSISISANPTT…
GlobVir_NODE_1_length_130844_cov_337.168_ID_1	130844	55	1504	3	40	unknown	unknown	unknown	GlobVir	unknown	unknown	NA	a	10.1146/annurev-virology-100114-054952	NA	MKVGNCWANIDKKEGSLNSKVNIYFDENDTGANRSVKIRVSSRDGSVSEECTVVHKKKKQVVYRNKRQSALFTKEGCNPETEKGEELEYVVEAGKYTSIISQSDADDKAMRDIEQNGQNWVNEHGRCITILWYNVKKSKSFRKNDCDPDTEEGSLVTMTIEAGQFSSSISQEDADRKAEAELNAKGQDYANSHGTCNTIKWYNDRKSKMFQKTDCEVTEVGSMVEYVVEAGRFSSSVSKEDANQKALEALEAEGPGYANEHGTCETNLWYNVEKSKVFYKNDCEDGFIGAPYTYTVEAGKYTSDVSQEDADQKALDDIEKNGQDQANLDGECVTDPNYFVGKASARVQKNDCDAESQTGSFVDLTEKDLAGYPDAFVSRESQEAANALAQAAMEEQKQD…
GlobVir_NODE_1_length_139661_cov_16.9267_ID_1	139661	144	1295	8	44.25	unknown	unknown	unknown	GlobVir	unknown	unknown	NA	1	10.1146/annurev-virology-100114-054952	NA	MAIYQGAIGIHNIKLGSIDVFEIYQGSKLVYPENTEITITFKLNVSGTVTINGYTPVISENNTKFVFTIPVKTDYTAIVTAEHYKPQTISGNSGYLPITHNVELEWEEQFISYTVTFPTDGVKVLFDGIEKGVITNGKLVVLIDDTEAKDSYTVTFKGSKASTYDTSTLIVVNSSIANTGGSYDLKLPTSSVKSGYKRTDYASSTGSITKGSTYAGTWIETVVNLTASFTSSTTLGSISNNVLTIPNNESTNTKSGTLTVTFTLENSQTKQASGALNQAAGAKVYTNWVLDLQTDGTSIEAKGGTRTVTANIARRTYKWNNTGTVYSETATPTLSISGSASLSGNQIKFTSNESVSARSATLTASYVGLSKTVTITQQAGAKVYSAWSAWTVSISASTQ…
GlobVir_NODE_1_length_44090_cov_7.55433_ID_1_metavir_196_whole	44090	20	213	1	46	Healthy	South Korea	human	GlobVir	unknown	Large intestine	NA	5	10.1146/annurev-virology-100114-054952	NA	MATIPSYLSWVPKTGTGNAQIKINSANPYTGRTDRSTAISGKIVGKTNTVRVIVTEKAADEFITPDGLTINVAKGGETIHVTGKSNSKLLTFTWKTNFGIANVTSFKVNSSTTATSGTAIAGDPGATGEYTYDVTVVVPKNETITARSATLEIKGEGSTVVKTITITQALGDSYLYLNSQGTTTVTVTIPKGGGEQTLKILSNDEWTFEPAE*
GlobVir_NODE_1_length_44090_cov_7.55433_ID_1_metavir_196_whole	44090	21	456	1	45	Healthy	South Korea	human	GlobVir	unknown	Large intestine	NA	5	10.1146/annurev-virology-100114-054952	NA	MSVITNKWNDESGDSISIESPSFQGNQTVKISSPVQKGTSKRSMKFIGKCKKDSSKQVILTVEQEASTYTYDLTLNSDNTEIAAKGGTTNITAVLKTYRNGNLVSTDNVTPVLSGSATGFSISGTKVTASNRTTTVGSRRSIVVTGKYSNTFDGQTVSSTITIYQEANAVIDDNYDEHLSSYGTPEMVIFNQITAAGGTARAAGVVRNTYTYYDLYTSGSTVPYTRTKAGVYKIEMISNGNNRFSMDDTYLITHSSMGANVTTDTAKFRCYNESDRTKYVDDSISVSNRIESYNYGSWNISISANPTSLPATGGTSTITSSCTRSKTPIYTSGSTGTATTESATPTLALTTNPGGFTLSGNKLTAANNPIGAKTATVTASYSGTTSKSVSVSQAAGPDG…
GlobVir_NODE_1_length_44402_cov_5.28847_ID_1	44402	26	718	4	40.75	unknown	unknown	unknown	GlobVir	unknown	unknown	NA	b	10.1146/annurev-virology-100114-054952	NA	MAEIATWSAILNKTGLGKTSNECPTKAELLALNNGKDSNVDKVIVISNAASYGNNECVKLEDINAEQWIYTFQWDPNGNPSFNAPATGGTYPFGSYASNRVKQVNGVNTTISQSLRNDVTKTSEGSWYTTDYDGNKGRIVPNNTSTNSKSITVTWTQKYSGKTLQATFTQAAGRKVYSSWSYNCRVDKTSFSYSGGQSNVTAKSASRTYTWNGQGSSYTESETATVRVSSPASISGNSISIPSNSGSARNFTVTFDFPTATDQTISISQEGGQVTYVDHLSIDPTTKNVPGTGSGFRLTVNANYDKYINGTYVENVSSTYTSAEVVEGTSSDITISGKTSSGCSISVAPNPNSSPRTFKIKFTYDTATPVYLTITQNSAEVTYPSSGIVFEHSTQQNSG…
GlobVir_NODE_1_length_44660_cov_158.762_ID_1	44660	22	611	3	42.3333	unknown	unknown	unknown	GlobVir	unknown	unknown	NA	b	10.1146/annurev-virology-100114-054952	NA	MGEIATWSAVKTKVGLGKNGNDCPTKAELLALTPTGTGESYVGLEISNASSYGNNEAVKLEDIHKVTYKYTFTLSNTTLNFTALGGNPTNTVQGFGSTSNREKFLDGVATGIKESVSYNTSGLPSWISGSDAGGWVAQENLNLTARSKTDGVITQQGSGKTFAIGWSQAAASQSWTQTFSVNPTSMSFGATGGTKTFTVTSYKQEYRNGHTYGSQVSLSYTRANTGVTGTGTSVTMANNISTSTKSGSVVLTQAETNKKLTISCSQSAGYRTYSEITLSGGAVSDIPASGGTRSSFTTVPSYSQTWGWNGSTTGGGTVTTGASISYGTAVSASSLGTTSKARTRVGSLTCTVSLNGKSKSTTLDVYQAENKITSTTDGTPVISLSASSYSISNSGGSVN…
GlobVir_NODE_1_length_44660_cov_158.762_ID_1	44660	41	244	1	37	unknown	unknown	unknown	GlobVir	unknown	unknown	NA	b	10.1146/annurev-virology-100114-054952	NA	MNGKVSKSDIIDFTTNIVYDPPVSSSNAWVFTKKTANDAVSYNLEVDISANSGSSSRTATITLTQATSGKTITITQKALDPIIKLELSFADQSSALVDQGPVPYTLSYNDQFLETGTIPAGGIIQVPQNTWADNGGDTAIYTLYLKGSEIKAGSTFYFQCRFYAINGWEGLLVDPEYNKALNYKIDTVQPSWNPSGTIQSGTIYLYKGNLSPSDFSGGILIELTLGTEINGYVKKAMIRVKVN*
GlobVir_NODE_1_length_62288_cov_225.73_ID_1	62288	55	563	2	44	unknown	unknown	unknown	GlobVir	unknown	unknown	NA	a	10.1146/annurev-virology-100114-054952	NA	MSVTQDMVGGPFTSNISQADANKKAQDAVNSQGQAVANKNGDCVADSTTPSWSDTGSTRCDGCTSQKQQRDTNPCSSSYNDTRWVNGGGESCTDWSYYGTGDCVGHTRYDAYRDSCSGSIDRQYSVSCRNCCNCGSYGSWQEVGCGSGSNSNKVKYVRYDDCGNQDVKYELEVGKCGYAPYEFQFHDGRTSKSRSVTGESQDIEEVIISTKSNSYIGFSVKSKPSWCSVDYRDQTSESMKAVVTLSANTTSSSRSGDIVFVQNESGKTITLSISQARQMLYKFTFNDNTTSDKSLSVQAASNDAQYTIKSTLNGSYHGFATTSKPSWITTEYKDPASDSMVCVLRITANTSTSSSRTGSVVLTQNDSGKTLKINVTQAAAQVKLVPAHITLKNGSWATY…
GlobVir_NODE_1_length_64035_cov_5.96517_ID_1	64035	68	1295	8	44.625	unknown	unknown	unknown	GlobVir	unknown	unknown	NA	1	10.1146/annurev-virology-100114-054952	NA	MAIYQGDIGIHDIKLGSIDVFEIYQGSKLVYPENTEIIITFKLNVSGTVTINGYTPVISENNTKFVFTIPVKTDYTANITAEHYKSQTISGHSGYLPITHNVELEWEQRFISYTVTFPTDGVKVLFDGIEKGVITNGKLVVLIDDTEAKDSYTVTFKGSKASIYDTSTLTVVDSSIANTGGSYDLKLSTSSVKSGYKRTDYASSTGSITKGSTYAGTWIETVVNLTASFTSSTTLGSISNNVLTIPNNESTNAKSGTLTVVFALENNQTKEVSAALNQAAGAKVYTDWVLDLQTDGTSVEAKGGTRTVTANIARRTYKWNNTGTIYSETATPTLSISGSASLSGNQIKFTSNESVSARSATLTASYVGLSKTVTITQQAGSKVYSAWSAWAVSISASTQ…
GlobVir_NODE_1_length_66566_cov_303.899_ID_1	66566	23	514	1	52	unknown	unknown	unknown	GlobVir	unknown	unknown	NA	1	10.1146/annurev-virology-100114-054952	NA	MSKIGFLNVNPVSGNTIPTTITIVPDAYTSKKQQTLVFRNTKGKIARCLVTCTPKVKRTYIVTPHYKRTDKTGYVYWFTIPNTTDEDISFLVQASNSKTYVPQHSTTETGATAAYFNSNIFTSIDLSLNTFRFYDYRKINALEIEGKGNYLSSNMDYVADAMYQVYIINGTVDEPKEYILGLSDKDDLLKYKASGVLKTDTDGTKYIEFIVTKNETSSINITYTGNSVPAFYIYGEPQDVTIQAGHTSSLQYQADWGYDLSSTVKQTIDLISVDESVDVILNSTLAEPWSFIIQKSNRVSWDITIGSFKCYTNTVTAFSSNSSWLTPTTESPINTDYEISYSVARNKSTDNRTGKIVCTDFWEFEVTQERPITILTLYRNVKCVDKLKGYGDDPETVIG…
GlobVir_NODE_1_length_66938_cov_198.477_ID_1	66938	1	1115	6	37.6667	unknown	unknown	unknown	GlobVir	unknown	unknown	NA	b	10.1146/annurev-virology-100114-054952	NA	MDDENHYTALENKSENSRSQVFTSTQNESGKKVTVTFTQAAGVKTYGTPTVYLGSIADIPASGGTAATPTYTYSQLWGWNGKTNDGGTISSGASVVWSENISGSNLGTTAKARTKLGSRTLTVTLNGKSGNASIDIYQAENKITNVTQGTWVVSISANPSTFTEQGGTSQISASARAPRTNHWSSGATSAASDAIGTPTLSIPTASTGFSLSGTTLTVAENTTANTRSVKVRATMDTVYKEVTVTQSAYLVEWAYTFTATPTTLNFDALGTAKSITITSYREKYINGSIVSGSRENVDYIHATSTEHIGNVLGTSISMQENETTSSRTGQVSYEQNGSGKVIRITCNQAAGTVSTRSVLEVVDNFGDSPAVGGSIFGIVKSGYYDVINGKDSTWHNVTP…
GlobVir_NODE_1_length_67819_cov_499.222_ID_1	67819	24	825	4	40.75	unknown	unknown	unknown	GlobVir	unknown	unknown	NA	b	10.1146/annurev-virology-100114-054952	NA	MAEIATWSAILNKTGLGKTSNECPTKAELLALNNGKDSNVDKVIVISNAASYGNNECVKLEDINAEQWIYTFQWDPNGNPSFNAPATGGTYPFGSYASNRVKQVNGVNTTISQSLANDVTKTSEGSWYTTDYDGNKGRIVPNNTSTNSKSITVTWTQKYSGKTIQATFTQAAGRKVYSSWSYNCRVDKTSFSYMGGQSNVTAKSASRTYTWNGQGSSYTESETATVRVSSPASISGNSISIPSNSGSARNFTVTFDFPTATDQTISISQEGGQVTYVDHLSIDPTTKNVPGTGSGFRLTVNANYDKYINGTYVENIRTTYTSAEVVEGTSSDITISGKTSSGCSISVAPNPNSSPRTFKIKFTYDTATPVYLTITQNSAEVTYPSSGIVFEHSTQQNSG…
GlobVir_NODE_1_length_69358_cov_104.327_ID_1	69358	46	151	1	45	unknown	unknown	unknown	GlobVir	unknown	unknown	NA	7	10.1146/annurev-virology-100114-054952	NA	MSSKPSWITTSTTSSKVTISASDNSGSARSGTIVLTQSGSNKTLRINVSQAAYSATVEWRYKFGFSNGARDNISIAIRDMKEYDGASVTFASYKSKYVDGVEDVSSRQYVDFSMGDCASWATVTKVSSSIANEGKFKFTVSSNFNNKSNR*
GlobVir_NODE_1_length_83568_cov_10.9264_ID_1	83568	71	826	4	40.75	unknown	unknown	unknown	GlobVir	unknown	unknown	NA	b	10.1146/annurev-virology-100114-054952	NA	MAEIATWSAILNKTGLGKTSNECPTKAELLALNNGKDSNVDKVIVISNAASYGNNECVKLEDINAEQWIYTFQWDPNGNPSFNAPATGGTYPFGSYASNRVKQVNGVNTTISQSLRNDVTKTSEGSWYTTDYDGNKGRIVPNNTSTNSKSITVTWTQKYSGKTLQATFTQAAGRKVYSSWSYNCRVDKTSFSYSGGQSNVTAKSASRTYTWNGQGSSYTESETATVRVSSPASISGNSISIPSNSGSARNFTVTFDFPTATDQTISISQEGGQVTYVDHLSIDPTTKNVPGTGSGFRLTVNANYDKYINGTYVENVSSTYTSAEVVEGTSSDITISGKTSSGCSISVAPNPNSSPRTFKIKFTYDTATPVYLTITQNSAEVTYPSSGIVFEHSTQQNSG…
GlobVir_NODE_1_length_83750_cov_261.467_ID_1	83750	72	598	3	42.3333	unknown	unknown	unknown	GlobVir	unknown	unknown	NA	b	10.1146/annurev-virology-100114-054952	NA	MGEIATWSAVKTKVGLGKTGNDCPTKAELLALSSTGTGENYVGLELSNASSYGNNECVKLEDIHKVTYKYTFTTRYSSVSFDALGNPSSSNQGFGFISTKQKYWDGVANGSEITVNYVISNKPAWVANHPSAPPWTASENLGLTSRSDSNTLVTQSESGKTFKLTFTQAAASQSWSYGWSVSPTSMSFGATGGTETFTVTSYKQELRNGHNYGNQIALTYTRANSGSVSGSGTSVTMGNNTSTSTRSGTVTLTQAETGKKLTVSCSQSAGYKSYSEITASGGSVSDIPASGGSRSSFSSMPSYSQTWGWNGSTTGGGTITSGASISYGTAVSAGSLGTTVKSRTQVGALTGTLSLNGKTKSVSVPVYQAANEFTGYTYGSWSVSLMASSYTIDNTGGSV…
GlobVir_NODE_1_length_83750_cov_261.467_ID_1	83750	91	315	1	36	unknown	unknown	unknown	GlobVir	unknown	unknown	NA	b	10.1146/annurev-virology-100114-054952	NA	MEEKTLFKLARAITDTGTDTVSSEGGTITYRITSLKRKLINGKVVSTSTPSCTLGSASVSWAIWGGVIVGDGYLDVKINYSKNTGSSRSTTLIFDQNGSDNKINLTVTQEAGVTYSGYIKMVSNTLPLGSDKYNAAQIIVMAYLMGSDGSKKPETPHVGNAPDWCSVSIAPVGTLENHYMLSLTALSSNQTGASRAGHIYLTCGDANLSIPVTQKPQGTSTFTLSGLPMGTGYYLFGKGAIPQNTSSSDQMYIQGTSATTTTMKIPFYANDSKPGSLIKCTTGDKVAVYTKSGATWTLEGSFIVPSAGGTVYLK*
GlobVir_NODE_1_length_85204_cov_24.3203_ID_1	85204	13	217	1	46	unknown	unknown	unknown	GlobVir	unknown	unknown	NA	2	10.1146/annurev-virology-100114-054952	NA	MNKDFVEVANDSGTNDGSFKVVCERNSGNERSTILTVSGGGVNKTINITQEALNPGSIEVAGGVYASDGTLINLGSFGMEADIKISMNTPQMGRFIFPIPVQGMRRFTGNHSTFLRIRVNEEIPSYYKGEKVVAFLESDSGNEIYTPKKELTIDVYSKLGKNVFDLNIADGITLGNTEIFDINSALHDKANIVILLENNRKIQLINLIWKAVYHES*
GlobVir_NODE_1_length_85204_cov_24.3203_ID_1	85204	24	854	1	47	unknown	unknown	unknown	GlobVir	unknown	unknown	NA	2	10.1146/annurev-virology-100114-054952	NA	MAIASWLTPAAKSGTGNKTVGLTASKNAGASRTTIVTVSVSGITKTINCTQVEADKFTIKISALTTNSSGTTITNVGDCSIGSSATDGVKEGTYYRDTQITLTAKAAPTGYDFVGWYEGSNLVSTSLSFSVTLTANRTLVAKYKIKSYIVNATSEDTNKGTVSPAGQTVEHGANATVVATPKAAYNFAGWYNGTTKVSSNISYTFAVTANISLTAKFTIKTFTTTTANSTGGTASVNKSSVEYGGSAIWTATPSTDYNFSKWSNGSTTNPLTVSNITANTHITPVFVLKSYTVTWNPNGGTVDPTSTTKTHGSTLGTLPTPTRAADAQYTYTFKGWFTATTGGTQISASTTVTGNVTYYAQWTATLRSYTATFNGNGGGTPSPSTITKTYGSELGTLPT…
GlobVir_NODE_1_length_85204_cov_24.3203_ID_1	85204	25	228	2	55	unknown	unknown	unknown	GlobVir	unknown	unknown	NA	2	10.1146/annurev-virology-100114-054952	NA	MIGDSALNERATAVEIGGLVDGVGAPVMRAGYALKAKPSWITLSAVEGTGNSQVDVTAPVYKGRNGRSGLITVAVEDLTEDVTLQQEGSTIWDVTTQSLAFVKGGEAKKFIGNSNLAAITFAVDSDVSEWLTAGKLIVNEKEYNSGAEIEGDPGADDVYAFEITFTAAANPTVNTRTGNITVNGQKYTVTQAAGDATLTVSPTALTFAAAGETKQITITTNTAWTIS*
GlobVir_NODE_1_length_85204_cov_24.3203_ID_1	85204	54	228	2	55	unknown	unknown	unknown	GlobVir	unknown	unknown	NA	2	10.1146/annurev-virology-100114-054952	NA	MIGDSALNERATAVEIGGLVDGVGAPVMRAGYALKAKPSWITLSAVEGTGNSQVDVTAPVYKGRNGRSGLITVAVEDLTEDVTLQQEGSTIWDVTTQSLAFVKGGEAKKFIGNSNLAAITFAVDSDVSEWLTAGKLIVNEKEYNSGAEIEGDPGADDVYAFEITFTAAANPTVNTRTGNITVNGQKYTVTQAAGDATLTVSPTALTFAAAGETKQITITTNTAWTIS*
GlobVir_NODE_1_length_85204_cov_24.3203_ID_1	85204	55	854	1	47	unknown	unknown	unknown	GlobVir	unknown	unknown	NA	2	10.1146/annurev-virology-100114-054952	NA	MAIASWLTPAAKSGTGNKTVGLTASKNAGASRTTIVTVSVSGITKTINCTQVEADKFTIKISALTTNSSGTTITNVGDCSIGSSATDGVKEGTYYRDTQITLTAKAAPTGYDFVGWYEGSNLVSTSLSFSVTLTANRTLVAKYKIKSYIVNATSEDTNKGTVSPAGQTVEHGANATVVATPKAAYNFAGWYNGTTKVSSNISYTFAVTANISLTAKFTIKTFTTTTANSTGGTASVNKSSVEYGGSAIWTATPSTDYNFSKWSNGSTTNPLTVSNITANTHITPVFVLKSYTVTWNPNGGTVDPTSTTKTHGSTLGTLPTPTRAADAQYTYTFKGWFTATTGGTQISASTTVTGNVTYYAQWTATLRSYTATFNGNGGGTPSPSTITKTYGSELGTLPT…
GlobVir_NODE_1_length_85204_cov_24.3203_ID_1	85204	66	217	1	46	unknown	unknown	unknown	GlobVir	unknown	unknown	NA	2	10.1146/annurev-virology-100114-054952	NA	MNKDFVEVANDSGTNDGSFKVVCERNSGNERSTILTVSGGGVNKTINITQEALNPGSIEVAGGVYASDGTLINLGSFGMEADIKISMNTPQMGRFIFPIPVQGMRRFTGNHSTFLRIRVNEEIPSYYKGEKVVAFLESDSGNEIYTPKKELTIDVYSKLGKNVFDLNIADGITLGNTEIFDINSALHDKANIVILLENNRKIQLINLIWKAVYHES*
GlobVir_NODE_1_length_87300_cov_647.875_ID_1	87300	52	213	1	46	unknown	unknown	unknown	GlobVir	unknown	unknown	NA	5	10.1146/annurev-virology-100114-054952	NA	MATIPSYLSWVPKTGTGNAQIKINSVNPYTGRTDRSTEVPGKIVGKTNVVTVTVLEKAADEFITPDGLTIKVAKGGETIHVTGKSNSKLLTFTWKTNFGIANVTSFKVNGSTTATSGTAITGDPGATGEYTYDATIVVPKNETIKARSATLEIKGGGASVVKTITITQALGDSYLYLNSQGTTTATVTIPKGGGEQTLSVLSNDEWTFEPAE*
GlobVir_NODE_1_length_89327_cov_190.688_ID_1	89327	7	314	2	39	unknown	unknown	unknown	GlobVir	unknown	unknown	NA	b	10.1146/annurev-virology-100114-054952	NA	MEEKTLFKLARAITDTSTDTVSSKGSTVTYRITSLKRKLVNGKVVLISTPSCTLGSAYVSWATWGGVTVGEGYLDVKINYSENTGSSRSTTLTFTQNGSDNKINLTVTQGSGVTYSGYIKMYSSSLPLGSNKGDIATILVRAYLNGSDGSTKPETPHVGSAPYWCKVLVPPGNNENYYQLSLTALSNNNTGANRSGHLFLTCGDANLSIPVTQIKQKASTFTLSGLPTDTGYYLFGRGARPQNTSSSDQMYIQGLSATGTTTMNIPFYVNDSEPGSRIECITGDEVAVYTKSGATWIYKGSFIVPSAGGTVSI*
GlobVir_NODE_1_length_89327_cov_190.688_ID_1	89327	94	614	4	45.25	unknown	unknown	unknown	GlobVir	unknown	unknown	NA	b	10.1146/annurev-virology-100114-054952	NA	MGEIATWSAVKTKVGLGKTGNDCPTKAELLALSSTGTGENYVGLELSNASSYGNNECVKLEDIHKVTYKYTFTAINTSFTFTAIGGESTPARLGLTSTKQKYLDGVAHGSSIAVGHTGTPLPDWLKGSTDTIGFTATENLTLSSRTHTRTYTQDETGKTISVTFTQAAASQSWSYGFSVNPTSMSFGATGGTKTFTVTSYKQELRNGHNYGNQISLTYTRANGGSISGTGTSVTMGNNTSTSTRSGTVTLTQAETNKKVTISCSQSAGYLTYSEITVSGGAVSDIPASGGTRSSFTTLPTYSQTYGWNGATSGAGTVTSGASISYGTAVSASSLGTTSKARTRVGSLTCTISLNGKSKSTTLDVYQAENKITSTTDGTPVISLFASSYSISNSGGSVHI…
GlobVir_NODE_1_length_89370_cov_828.139_ID_1	89370	53	1189	7	44.8571	unknown	unknown	unknown	GlobVir	unknown	unknown	NA	1	10.1146/annurev-virology-100114-054952	NA	MAIYQGNIGIHDIKLGSIDVFEIYQGSKLVYPENTEVTITFKLNVSGTVTINGYTPVISENNTKFVFTIPVKTDYTANITAEHYKSQTISGRSGYLPIAHNVELEWEQRFISYTVTFPTDGVKVLFDGIEKGVITNGKLVVLIDDTEAKDSYTVTFKGSKASIYDTSTLTVVDSAIANTGGSYDLKLPTSSVKSGYKRTDYASSTGSITKGSTYAGTWIETVVNLTASFTSSTTLGSISNNVLTIPNNESTNTKNGTLTVIFTLENKQTKEVSAALNQAAGAKVYTDWVLDLQTDGTSVEAKGGTRTVTANIARRTYKWNNTGTVYSETATPTLSISGNASLSGNQIKFTSNESVSARSATLTASYVGLSKTVTITQQAGAKVYSAWSAWTVSISASTQ…
GlobVir_NODE_1_length_90212_cov_21.4377_ID_1	90212	47	1296	8	44.375	unknown	unknown	unknown	GlobVir	unknown	unknown	NA	1	10.1146/annurev-virology-100114-054952	NA	MAIYQGDIRIHDIKVGNINVFEIYQGTKLVYPENTEVTITFKLNVSGTVTIDGYTPVISENNTKFVFTIPVKTNYTAIIEADHYQSQTVTGNSGYLPITHNVELVWNTEYVSYTVTFPTDGVKVLFDGVEKGVITNGKLVVQIDDTVAKDSYTVTFSGSKASTYNTSGLTISNILVPASGGTYDLKLTSNNYVKSGYTRTDYSSSTGSITKGSTYAGSWIETVVNLIASFASSTTLGSISNNVLTIVNNESTNAKSGTLTVTFTLENNQTKQSSNVVNQSAGVKYYTDWVLDLQTDGTNVEAKGGTRTVTANIARRTYTWNQTGTVYSETATPTLSISGSASLSGNQIKFTSNESVSARSATLTASYVGLSKTVTITQQAGAKVYSAWSAWTVSISAST…
GlobVir_NODE_1_length_91913_cov_73.8048_ID_1	91913	78	213	1	46	unknown	unknown	unknown	GlobVir	unknown	unknown	NA	5	10.1146/annurev-virology-100114-054952	NA	MAIIPSYLSWVPKTGTGNAQIKINSANPYTGRTDRSTSVPGKIVGKSNSVTVTVLEKAADEFIAPNGLTINVAKGGETIHVTGNSNSKLLTFTWKTNFGIADVTSFKVNGSITATSGTAITGDPGATGKYTYDVTVVVPKNETIKARSATLEIKGEGVSVVKTITITQALGDSYLYLNSQGTTIATVTIPKGGVEQTLMVLSNDEWTFEPTE*
GlobVir_NODE_1_length_92723_cov_184.464_ID_1	92723	63	1302	8	44.5	unknown	unknown	unknown	GlobVir	unknown	unknown	NA	1	10.1146/annurev-virology-100114-054952	NA	MAIYQGNIGIHDIKLGSIDVFEIYQGSKLVYPENTEITITFKLNVSGIVTINGYTPVISENNTKFVFTIPVKTDYTANITAEHYKSQIISGNSGYLPITHNVELEWEQRFISYTVTFPTDGVKVLFDGIEKGVITNGKLVVLIDDTEAKDSYTVTFKGSKASIYDTSTLTVVDSSIANTGGSYDLKLPTSSVKTGYKRTDYASSTGSITKGSTYAGTWIETVVNLTASFTSSTTLGSISNNVLTIPNNESTNTKNGTLTVIFTLENKQTKEVSAALNQAAGAKVYTNWVLDLQTDGTSVEAKGGTRTITANVARRTYKWNNTGTVYSETATPTLSISGSASLSGNQIKFTSNESISARSATVTASYVGLSKTVTITQQAGAKVYSAWSAWTVSISASTQ…
GlobVir_NODE_1_length_93319_cov_165.144_ID_1_4559294	93319	74	1295	8	44.5	Healthy	USA	human	GlobVir	unknown	Large intestine	NA	1	10.1146/annurev-virology-100114-054952	NA	MAIYQGDVGIHDIKVGNIDVFEIYQGNKLVYPENTDVTITFKLNVSGTVTINGYTPVISENNTKFVFTIPVKTDYTANITAEHYKSQTISGNSGYLPITHNVELEWEQRFISYTVTFPTDGVKVLFDGIEKGVITNGKLVVLIDDTEAKDSYTVTFKGSKTSIYDTSTLTVVNSSIANTGGVYDLKLPTSSVKSGYKRTDYASSTGSITKGSTYAGTWIETVVNLTASFTSSTTLGSISNNVLTIPNNESTNAKSGTLTVIFTLENKQTKEVNAALNQAAGAKVYTNWVLDLQTDGTSVEAKGGTRTITANVARRTYKWNNTGTVYSETATPTLSISGSASLSGNQIKFTSNESVSARSATLTASYVGLSKTVTITQQAGSKVYSAWSAWAVSISASTQ…
GlobVir_NODE_1_length_93344_cov_26.49_ID_1	93344	14	204	1	50	unknown	unknown	unknown	GlobVir	unknown	unknown	NA	1	10.1146/annurev-virology-100114-054952	NA	MATKPSWLTVSPMSGSGNDTLQNTASVHTGRLVRTGTVTVTAVGVSLPKTYSVTQEAKAEFISIDNGSSMAAEKGGGTVTVTGKSNSAALTFAWVGDDHEATIAAKYTAGGKQTNNSEAIAGDPGGSAEYSWSVELTLPANTTIEQVDRTLKVSNGSSISQQIVIEQTAGDATLSLSEESITIPADGSAVSVTVTSNTSWTVS*
GlobVir_NODE_1_length_95617_cov_42.1971_ID_1_4559289	95617	59	1163	8	44.5	Healthy	USA	human	GlobVir	unknown	Large intestine	NA	1	10.1146/annurev-virology-100114-054952	NA	MAIYQGDIGIHDIKLGSIDVFEIYQGSKLVYPENTEITITFKLNVSGTVTINGYTPVISENNTKFVFTIPIKTDYTANITAEHYKSQTISGNSGYLPITHNVELEWEQRFISYTVTFPTDGVKVLFDGIEKGVITNGKLVVLIDDTEAKDSYTVTFKGSKTSIYDTSTLTVVDSSIANTGGVYDLKLPNSSVKTGYKRTDYASSTGSITKGSTYAGTWIETVVNLTASFTSSTTLGSISNNVLTIPNNESTNTKSGTLTVIFTLENKQTKEVSAALNQAAGAKVYTDWVLDLQTDGTSVEAKGGTRTVTANIARRTYKWNNTGTVYSETATPTLSISGSASLSGNQIKFTSNESVSARSATLTASYVGLSKTVTITQQAGAKVYLAWSAWTVSISASTQ…
GlobVir_NODE_1_length_95996_cov_85.4509_ID_1	95996	26	1295	8	44.375	unknown	unknown	unknown	GlobVir	unknown	unknown	NA	1	10.1146/annurev-virology-100114-054952	NA	MAIYQGDIGIHDIKLGSIDVFEIYQGSKLVYPENTEITITFKLNVSGTVTINGYTPVISENNTKFVFTIPVKTGYTANITAEHYKSQTISGNSGYLPITHNVELEWEQRFISYTVTFPTDGVKVLFDGIEKGVITNGKLVVLIDDTEAKDSYTVTFKGSKASIYDTSTLTVVDSSIANTGGSYDLKLSTSSVKSGYKRTDYASSTGSITKGSTYAGTWIETVVNLTASFTSSTTLGSISNNVLTIPNNESTNAKSGTLTVIFTLENSQTKEVSAALNQAAGAKVYTNWVLDLQTDGTSIEAKGGTRTVTANIARRTYKWNNTGTVYSETATPILSISGSASLSGNQIKFTSNESVSARSATLTASYVGLSKTVTITQHAGAKVYSAWSVWIVSISASTQ…
GlobVir_NODE_1_length_96576_cov_617.461_ID_1	96576	30	1294	8	44.5	unknown	unknown	unknown	GlobVir	unknown	unknown	NA	1	10.1146/annurev-virology-100114-054952	NA	MAIYQGDIGIHDIKLGSIDVFEIYQGSKLVYPENTEITITFKLNVSGTVTINGYTPVISENNTKFVFTIPVKTDYTANITAEHYKSQTISGNSGYLPITHNVELEWEQRFISYTVTFPTDGVKVLFDGIEKGVITNGKLVVLIDDTEAKDSYTVTFKGSKASIYDTSTLTVVDSAIANTGGSYDLKLSTSSVKNGYKRTDYASSTGSITKGSTYAGTWIETIVNLTASFTSSTTLGSISNNVLTIPNNESTNAKSGTLTVIFTLENKQTKEVSAALNQAAGAKVYTNWVLDLQTDGTSVEAKGGTRTITANIARRTYKWNNTGTVYSETATPTLSISGSASLSGNQIKFTSNESVSARSATLTASYVGLSKTVTITQQAGAKMYSAWSAWTVSISASTQ…
GlobVir_NODE_1_length_96586_cov_346.886_ID_1	96586	30	954	6	44.6667	unknown	unknown	unknown	GlobVir	unknown	unknown	NA	1	10.1146/annurev-virology-100114-054952	NA	MAIYQGDIGIHDIKLGSIDVFEIYQGSKLVYPENTEITITFKLNVSGTVTINGYTPVISENNTKFIFTIPVKTNYTAIIEADHYQSQTVTGNSGYLPITHNVELVWNTEYVSYTVTFPTDGVKVLFDGVEKGVITNGKLVVQIDDTVAKDSYTVTFSGSKASIYNTSGLKVVDNSIAATGGSYDLKLSTSSVKTAYTRTDYASSTGSITKGSTYAGTWIETVVNLTASFTSSTTLGSISNNVLTIANNESTNTKSGTLTVTFTLENSQTKQASGALNQAAGSKVYTDWVLDLQTDGTSVEAKGGTRTVTANIARRTYKWNNTGTVYSETATPTLSISGSASLSGNQIKFTSNESVSARSATLTASYVGLSKTVTITQQAGAKVYSAWSAWTVSISASTQ…
GlobVir_NODE_1_length_97335_cov_51.3893_ID_1_metavir_84_whole	97335	26	1293	8	44.375	Healthy	USA	human	GlobVir	unknown	Large intestine	NA	1	10.1146/annurev-virology-100114-054952	NA	MAIYQGDIGIHDIKLGSIDVFEIYQGSKLVYPENTEITITFKLNVSGTVTINGYTPVISENNTKFVFTIPVKTDYTANITAEHYKSQTISGNSGYLPITHNVELEWEQRFISYTVTFPTDGVKVLFDGIEKGVITNGKLVVLIDDTETKDSYTVTFKGSKASIYDTSTLTVVDSSIANTGGSYDLKLSTSSVKSGYKRTDYASSTGSITKGSTYAGTWIETVVNLTASFTSSTTLGSISNNVLTIPNNESTNAKSGTLTVIFTLENKQTKEVSAALNQAAGAKVYTNWVLDLQTDGTSVEAKGGTRTVTANIARRTYKWNNTGTVYSETATPTLSISGSASLSGNQIKFTSNESVSARSATLTASYVGLSKTVTITQQAGAKVYSAWSAWAVSISASTQ…
GlobVir_NODE_1_length_98209_cov_43.4075_ID_1	98209	13	205	1	46	unknown	unknown	unknown	GlobVir	unknown	unknown	NA	2	10.1146/annurev-virology-100114-054952	NA	MKKDFVEVTPASGSNNGSFDVTCDENTGDARSTVITVEGRGISRTINISQSVRLYPIIDLGFIINGPTGGTDFEKRYTESSKTLEAVFNYPKTALILSNYTYFGVFNLGAFTPEVVITTGWFIDTIEITVVGNSPETFTYTPDGSTFVNAGSTGGQLVYKNPYNYNLVKTMLDSIRSLGGEIIVTMKSSTVDPTICICDCIINP*
GlobVir_NODE_1_length_98209_cov_43.4075_ID_1	98209	23	854	1	47	unknown	unknown	unknown	GlobVir	unknown	unknown	NA	2	10.1146/annurev-virology-100114-054952	NA	MAIASWLTPAAKSGTGNKTVGLTASKNTAESRTTVVTVTAGGITKTINCTQTEADKFTIKISSLTTNSSGTTITNVGDCSIGSSATGGVKEGTYYRDTSVTLTAKAAPTGYDFVGWYEGSNLVSTSLSFAVTLTANRTLVAKYKIKSYTVNAISEDTNKGTVSPAGQTVEHGANATVVATPKTAYNFEGWYNGSTKVSSNASYTFAVTANISLTAKFTIKTFTTTTANSTGGTASVNKSSVEYGGSAIWTATPSTGYNFSKWSNGSTTNPLTVSNITANTHITPVFVLKSYTVTWNPNGGSVSPTSTTKTHGSTLGTLPTPTRAADAQYTYTFKGWFTAATGGTQVSASTTVTENVTYYAQWTANVRSYTATFNGNGGGTPSPSTITKTYGSELGTLPT…
GlobVir_NODE_1_length_98209_cov_43.4075_ID_1	98209	24	228	2	55.5	unknown	unknown	unknown	GlobVir	unknown	unknown	NA	2	10.1146/annurev-virology-100114-054952	NA	MVKDSALNERATAVEIGGLVDGVGAPVMRAGYALKAKPSWITLGAVEGTGNSQVDVTAPVYKGRNGRSGLITVTVEDLTEDVTLQQEGSTIWDVTTQSLAFVKTGEAKKFTGNSNLASITFAVDSDASSWLTAGKLMVNEKEYNSGAEIEGDPGADDIYAFEITFTAAANPTVNTRTGNITVNGQKYTVTQAAGDATLSVSPTSLTFAAAGETKQITITTNTAWTIS*
GlobVir_NODE_1_length_98209_cov_43.4075_ID_1	98209	26	171	1	47	unknown	unknown	unknown	GlobVir	unknown	unknown	NA	2	10.1146/annurev-virology-100114-054952	NA	MAKPDWITVTPASGSNNGSFDVVAAKNTGVARNGIITVVGRGVSKTCDIVQKSGKAIFAISDISIASEAVLSDVNPKYGELIDRDVEVHLMVGSSGLIDMQITFEGVYRIVSAKGDNEGMGMSTTIQGFKVIVEIDDIWMYDGGAYITVTGYDKANTPFECYISLMAQMM*
GlobVir_NODE_1_length_99072_cov_30.6071_ID_1_metavir_86_whole	99072	3	1293	8	44.375	Healthy	USA	human	GlobVir	unknown	Large intestine	NA	1	10.1146/annurev-virology-100114-054952	NA	MAIYQGDIGIHDIKLGSIDVFEIYQGSKLVYPENTEITITFKLNVSGTVTINGYTPVISENNTKFVFTIPVKTDYTANITAEHYKSQTISGNSGYLPITHNVELEWEQRFISYTVTFPTDGVKVLFDGIEKGVITNGKLVVLIDDTETKDSYTVTFKGSKASIYDTSTLTVVDSSIANTGGSYDLKLSTSSVKSGYKRTDYASSTGSITKGSTYAGTWIETVVNLTASFTSSTTLGSISNNVLTIPNNESTNAKSGTLTVIFTLENKQTKEVSAALNQAAGAKVYTNWVLDLQTDGTSVEAKGGTRTVTANIARRTYKWNNTGTVYSETATPTLSISGSASLSGNQIKFTSNESVSARSATLTASYVGLSKTVTITQQAGAKVYSAWSAWAVSISASTQ…
GlobVir_NODE_1_length_99501_cov_427.647_ID_1	99501	146	185	2	38.5	unknown	unknown	unknown	GlobVir	unknown	unknown	NA	7	10.1146/annurev-virology-100114-054952	NA	MSQDGDDVSSYGEWTISVSANPTSVSSSGGTSTITASAKRTVYWESGDVTEETGNPTLSTNLGSLSSTSSPSTLTLGENTSTSSRTATIKATHGGKSATCTVTQAAGESTIEYVFTITPNTYDAPYSNTSFIPRTVSTKNGSNIGYSLTSGGTDWVVVSTTGKITVEILKNTTSSTRSTTLVFT*
GlobVir_NODE_10_length_14111_cov_3.9739_ID_19_metavir_293_whole	14111	10	611	2	41.5	unknown	unknown	unknown	GlobVir	unknown	unknown	NA	1	10.1146/annurev-virology-100114-054952	NA	MAIYQGDVGIHDIKIGNIDVFEIYQGNKLVYPENTDVTITFKLNVSGTVTINGYTPVISENNTKFVFTIPIKTNYTAIISAEHYKSQTINGNSGYLPITHNVELEWKQEFISYTVTFPTAGAKVYGNWSGWTVTCSASSYKVWAGGDSVTIYSNASRNRTWTWNGVAGSGGTESDSATPNISVTSGVGILSGNTLTFSNNTSPDARTTRVTANYNGVTDYCDVMQYGGNKVTGSWTSWQVTISASPMNIAASGGSSTILCNASRTRNYTWNGVGTTYTETENGSPTLSKSGDATLSGTTSGSKLTYGNRTATTSRSTTVTATYSGVSKSINITQSAGAKSYGAKVYHTKYYGTNPDGSGLDFTGYPYTNEIDTVADANTISISVYYRLYTTQLWTWNGV…
GlobVir_NODE_10_length_87574_cov_93.1672_ID_19	87574	24	315	1	37	unknown	unknown	unknown	GlobVir	unknown	unknown	NA	b	10.1146/annurev-virology-100114-054952	NA	MEELTLFKLARAITDTGTDTVSSNGGTVTYRITSLKRKLVNGKVVSTSTPSCTLSSASVSWAVWGGVTVGDGYLDVKINYSKNTGSSRSTTLTFAQNGSNNKINLTVTQEAGVTYSGYIKMVSNTLPLGSDKYNTAQILVMAYLKGSDGSKKPETPHVGNAPDWCSVSVAPVDTLENHYMLSLTALSSNQTGANRSGYILLTCGDANLSIPVTQKSQVASTFTLSGLPTGIGYYLFGKGAKPQNTSFSYQVYIQGLSATGTTTIMIPFYANDSEPGSLIECTTGDKVTVYTKSGATWISEGSFIVPSAGGTVSI*
GlobVir_NODE_10_length_87574_cov_93.1672_ID_19	87574	4	593	4	40.5	unknown	unknown	unknown	GlobVir	unknown	unknown	NA	b	10.1146/annurev-virology-100114-054952	NA	MGEIATWSAVKTKVGLGKTGNDCPTKAELLALSPTGTGENYVGLELSNASSYGNNECVKLEDIHKVTYKYTFTIGNKTLTFPAIGGSSTPAFFNTTSTKQKYWDGVAQGSAVTVSMNYTLPSWVTKGSTSYNASENLDMTSRSATVTFTQAESGKTVSATLTQEAASQSWSYGWSVSPTSMSFGATGGTKTFTVTSYKQELRNGHNYGNQIALTYTRANSGSVSGSGTSVTMGNNTSTSTRSGTVTLTQAETGKKLTVSCSQSAGYKSYSEITASGGAVTDIPASGGTRSSFSTMPSYSQTWGWNGSTTGGGTITSGASISYGTAVSAGSLGTTVKSRTQVGTLTGTLSLNGKTKSVSVPVYQAANEFTGYTYGSWSVSLMASSYTIGNTGGSVTLYPS…
GlobVir_NODE_16_length_21891_cov_191.15_ID_31	21891	14	617	3	46	unknown	unknown	unknown	GlobVir	unknown	unknown	NA	b	10.1146/annurev-virology-100114-054952	NA	MGEIATWSAVKTKVGLGKTGNDCPTKAELLALASTGTGESYVGLEISNASSYGNNEAVKLEDIHKVTYKYTFTLRYSSISFDALGNPSSSNFGFKFTSTKQKYWDNVANGSAVSVNYVINSKPSWITNYSKPADGKPWKASENLDLTSRSGKGLATQSESGKTVEFTFTQAAASQSWSQTFSVNPTSMSFGVTGGTKTFTVTSYKQEYRNGHSYGNQITLSYTRANTGVTGTGTSVTMANNTSTSAKSGSVVLTQAETNKKLTISCSQSAGYRTYSEITVSGGSVSDIPASGGSRSSFSTMPSYSQTWGWNGSTTGGGTITSGASISYGTAVSAGSLGTTAKARTRVGSLTCTVSLNGKSKSITLDVYQAENKITSTTDGTPVISLFASSYSISNSGGS…
GlobVir_NODE_2_length_14641_cov_2.41691_ID_3	14641	15	325	1	42	unknown	unknown	unknown	GlobVir	unknown	unknown	NA	1	10.1146/annurev-virology-100114-054952	NA	MELDRIFLKLKNGNPTLSKSGDGTLSGTTSGSKLTYGNRTTTTSRSTTVTATYSGVSKSINITQSAGAKSYDDKVYHTKYYDTNPDGSGLDFTSYPYTNEIDEVADTNTISISVYYRLYTTQLWTWNGVAGSGGTEIAYYNPEDVNVTNKVNCDVSVANAFNYASMIIITFKLSANDSNTAREYKIEWNWLNHNVITKGTQRANPVRGRLVIKNDYFTSQNVALSIYLDSENVDLIYKGEASYNDIKKTPIGVYVYIPTNTAIMNAGKLQFWFENKDGDGSKYTCTLSSVSTPMNNVSVSNSNNIISVTANTTTSLFTILCQLL*
GlobVir_NODE_2_length_14641_cov_2.41691_ID_3	14641	16	968	7	44.2857	unknown	unknown	unknown	GlobVir	unknown	unknown	NA	1	10.1146/annurev-virology-100114-054952	NA	MAIYQGAIGIHNIKLGSIDVFEIYQGSKLVYPENTEITITFKLNVSGTVTINGYTPVISENNTKFVFTIPVKTDYTAIVTAEHYKPQTISGNSGYLPITHNVELEWEEQFISYTVTFPTDGVKVLFDGIEKGVITNGKLVVLIDDTEAKDSYTVTFKGSKASTYDTSTLIVVNSSIANTGGSYDLKLPTSSVKSGYKRTDYASSTGSITKGSTYAGTWIETVVNLTASFTSSTTLGSISNNVLTIPNNESTNTKSGTLTVTFTLENSQTKQASGALNQAAGAKVYTNWVLDLQTDGTSVEAKGGTRTVTANIARRTYKWNNTGTVYSETATPTLSISGSASLSGNQIKFTSNESVSARSATLTASYVGLSKTVTITQQAGAKVYSAWSAWTVSISASTQ…
GlobVir_NODE_2_length_32802_cov_7.98286_ID_3_4579117	32802	37	187	2	36.5	Healthy	Canada	human	GlobVir	unknown	Large intestine	NA	7	10.1146/annurev-virology-100114-054952	NA	MSQSGDTISSYGEWTISVSASPTSVSSDGGTSRITASAKRTVYWASGDVTEETGNPTLSTNLGSLSSSSSPSTLTLGENTSTSSRTATIKATHGGKSATCTVTQAGAEPTIEYVFTISPWQVNVGASGGTGDIGFTSYKLVNGNQISLGYSIDSSTLPSWATYSNGRFTISSNSSTSSRSANVYFT*
GlobVir_NODE_2_length_32802_cov_7.98286_ID_3_4579117	32802	38	131	2	38	Healthy	Canada	human	GlobVir	unknown	Large intestine	NA	7	10.1146/annurev-virology-100114-054952	NA	MSSKPSWITTSTTSSKVTISASDNSGSARSGKVVLTQSGSGNTLTVNVSQDAKPAENVYVFTITPNTYDAPYSSAYFIPRTVSTKNGSNIGYSLTSGGTDWVVVSTTGKTTVEILKNTTSNTRSTTLVFT*
GlobVir_NODE_2_length_32870_cov_9.9224_ID_3	32870	1	898	2	39.5	unknown	unknown	unknown	GlobVir	unknown	unknown	NA	1	10.1146/annurev-virology-100114-054952	NA	MGEIKFKMSDMGVGSGRQENVAELEFVDMPQSLNFKVALDDASSAKWITGIKKELTAGGARITFTTLPTESAYGRMATMIVSYGKLGDHTTINIWQKGYSYKMPVCTPMDKDKDGFVYPNTKDGITNQGQPFDPKVDRQNYVFKDYKGESHREPISIEIVENAEMFSGNGNVYDTDNVAKCVIGVNARTGSGGRTGVFNIKSLFNGVLEQYSVSQFNGNDGFYCVNDIDLNGIRLSANAQAVSNTNYFIFSTNIDGGVISLSADVDWITDLVSDKTSIFSLQYFSLKHNVTANDTGADRRGYITVTATKANGKAETLKIKVTQTAIKIDFLHHSLEYAATDTSGENTLNITGTTAFPTFTSDSEWLTAGGYDEGDGSLVFSMTENDTARDRTGTITAKV…
GlobVir_NODE_2_length_39782_cov_99.9058_ID_3	39782	24	745	2	43.5	unknown	unknown	unknown	GlobVir	unknown	unknown	NA	a	10.1146/annurev-virology-100114-054952	NA	MSVTQDMVGGPFYSNESQEEANRLAQEAVEAQGQAYANKNGTCETDNTDPVWEDSEPLETKCEGGKSYKKQVNTNECYGGENERWVEGGGKVCTWTGTYSKQFTKQCADGGVGSKVTIDQDDVTGGPFTSTVSQEDANSKAQAAVEQQGQALADAQGTCTWTGKASKVFTRNNCGTCQHGSSVTVTQDQVGGPFTSNISQADANKKAQDAVNSQGQAVANKNGNCVADSTTPSWSDTGSTRCDGCTSQKQQRDTNPCSSSYNDTRWVNGGGKSCTVWSYYGTGACVGHTQYDAYRDSCSGSIDRQYSVSCRNCCNCGSYGSWQEVGCGSGSNSNKVKYVRYDDCGNQDVKYELEVGKCGYAPYEFQFHDGRTSKSRSVTGESQNIEEVIISTKSGSYIG…
GlobVir_NODE_2_length_41795_cov_237.113_ID_3	41795	1	957	2	37.5	unknown	unknown	unknown	GlobVir	unknown	unknown	NA	a	10.1146/annurev-virology-100114-054952	NA	MTVYTGHYSKRFVPECEACHKGVEMEVTAEMVNGSPVTSTESQDAADAEARRIVEEGGQAYANKNGNCTPLSTDPVWEDVVPEELRCNEGKSQKKQHDTNECSETHNQERWVDGGNKVCSWTGHYSETFQKNDCEIPDSGTEVEVSEADVEGNPFTSFVSQEDADNKAKEAVKAQGQAIANQKGKCRFVGVYSKQFTKDNCGSCQHGVPMSVTQDMVGGPFYSNESQEEADRLAQEAVEAQGQAYANKNGTCEMDNTDPVWVDSEPLETKCEGGKSYKKQVNTNECYGGADERWVEGGDKVCTWTGTYSKQFTKQCADGGVGSEVTIDQDDVTGGPFTSTVSQEDANSKAQAAVEAQGQALADAQGTCTWTGKASKVFTRNNCGSCQHGSSVTVTQDEV…
GlobVir_NODE_2_length_44071_cov_171.475_ID_3	44071	25	1347	5	35.4	unknown	unknown	unknown	GlobVir	unknown	unknown	NA	b	10.1146/annurev-virology-100114-054952	NA	MGEIATWSAVKTKVGLGKDSNECPTKAELLALSPTGTGENYVGLEISNASSYGNNETVQLSDIHKVTYRYAFTVVDTVLNFPALGGYPTPRWFGLGTTKQKQIDGVAIGDTISVGYTQSAYPDWIVYDEGYKASENTTLNQRSASLTFTQNESGKQITVQFTQDAGVETWEYTFSVQNPNLNYTALGGSATPAIAGYNSFKQRYINGKPVGTSVDVGFSSPDLPSWIFMDDENHYTALENKSENSRSQVFTSTQNESGKKVTVTFAQLAGVKTYGTPTVYLGSIADIPASGGTAVTPTYTYSQLWGWNGKTNDGGTISSGASVVWSENISGSNLGTTAKARTKLGSRTLTVTLNGKSGSASIDIYQAENKITNTSQGAWVVSIYANPSTFTEKGGTSQI…
GlobVir_NODE_2_length_59584_cov_4.19401_ID_3_4559274	59584	54	213	1	46	Healthy	USA	human	GlobVir	unknown	Large intestine	NA	5	10.1146/annurev-virology-100114-054952	NA	MATIPSYLSWVPKTGTGNAQIKINSVNPYTGRTDRSTSVPGKIVGKSNTVTVTVLEKAADEFITPDGLTINVAKGGETIHVTGKSNSKLLTFTWKTNFGIANVTSFKVNGSTTATSGTAITGDPGATGEYTYDVTVVVPKNETIKARSATLEIKGEGSTIVKTITITQALGDSYLYLNSQGTTTATVTIPKGGGEQTLNVLSNDEWTFEPAE*
GlobVir_NODE_2_length_60620_cov_31.3147_ID_3_4579119	60620	76	131	2	38	Healthy	Canada	human	GlobVir	unknown	Large intestine	NA	7	10.1146/annurev-virology-100114-054952	NA	MSSKPSWITTSTTSSKVTISASDNSGSARSGKVVLTQSGSGNTLTVNVSQDAKPAENVYVFTITPNTYDAPYSSASFIPRTVSTKNGSNIGYSLTSGGTDWVVVSTTGKTTVEILKNTTSNTRSTTLVFT*
GlobVir_NODE_2_length_60620_cov_31.3147_ID_3_4579119	60620	77	187	2	36.5	Healthy	Canada	human	GlobVir	unknown	Large intestine	NA	7	10.1146/annurev-virology-100114-054952	NA	MSQSGDTISSYGEWTISVSASPTSVSSDGGTSRITASAKRTVYWASGDVTEETGNPTLSTNLGSLSSSSSPSTLTLGENTSTSSRTATIKATHGGKSATCTVTQAGAEPTIEYVFTISPWQVNVGASGGTGDIGFTSYKLVNGNQISLGYSIDSSTLPSWATYSNGRFTISSNSSTSSRSANVYFT*
GlobVir_NODE_2_length_70777_cov_15.4181_ID_3_4559291	70777	31	1163	8	44.5	Healthy	USA	human	GlobVir	unknown	Large intestine	NA	1	10.1146/annurev-virology-100114-054952	NA	MAIYQGDIGIHDIKLGSIDVFEIYQGSKLVYPENTEITITFKLNVSGTVTINGYTPVISENNTKFVFTIPIKTDYTANITAEHYKSQTISGNSGYLPITHNVELEWEQRFISYTVTFPTDGVKVLFDGIEKGVITNGKLVVLIDDTEAKDSYTVTFKGSKTSIYDTSTLTVVDSSIANTGGVYDLKLPNSSVKTGYKRTDYASSTGSITKGSTYAGTWIETVVNLTASFTSSTTLGSISNNVLTIPNNESTNTKSGTLTVIFTLENKQTKEVSAALNQAAGAKVYTDWVLDLQTDGTSVEAKGGTRTVTANIARRTYKWNNTGTVYSETATPTLSISGSASLSGNQIKFTSNESVSARSATLTASYVGLSKTVTITQQAGAKVYLAWSAWTVSISASTQ…
GlobVir_NODE_2_length_85593_cov_48.7189_ID_3_4559295	85593	75	179	1	45	Healthy	USA	human	GlobVir	unknown	Large intestine	NA	7	10.1146/annurev-virology-100114-054952	NA	MSLPYQGSSAASDFVVISTKNGSSQSWSVSSKPSWVGTSTSGNTLNVTVDANSGSARSGTIVLTQSGSNKTLRINVSQAAYSATVEWRYKFGFNNGARDNISIAIRTMKEYDGASVTFASYKSKYVDGVEDVSSRQYVDFSIGDYASWATVTKVSSSIANEGKFKFTLSSNFNNKSNR*
GlobVir_NODE_2_length_86592_cov_9.46471_ID_3	86592	13	1295	8	44.375	unknown	unknown	unknown	GlobVir	unknown	unknown	NA	1	10.1146/annurev-virology-100114-054952	NA	MAIYQGDIGIHDIKLGSIDVFEIYQGSKLVYPENTEIIITFKLNVSGTVTINGYTPVISENNTKFVFTIPVKTDYTANITAEHYKSQTISGHSGYLPITHNVELEWEQRFISYTVTFPTDGVKVLFDGIEKGVITNGKLVVLIDDTEAKDSYTVTFKGSKASIYDTSTLTVVDSSIANTGGSYDLKLSTSSVKSGYKRTDYASSTGSITKGSTYAGTWIETVVNLTASFTSSTTLGSISNNVLTIPNNESTNAKSGTLTVVFALENNQTKEVSAALNQAAGAKVYTDWVLDLQTDGTSVEAKGGTRTVTANIARRTYKWNNTGTIYSETATPTLSISGSASLSGNQIKFTSNESVSARSATLTASYVGLSKTVTITQQAGSKVYSAWSAWAVSISASTQ…
GlobVir_NODE_2_length_93400_cov_27.5777_ID_3	93400	63	1295	8	44.375	unknown	unknown	unknown	GlobVir	unknown	unknown	NA	1	10.1146/annurev-virology-100114-054952	NA	MAIYQGDIGIHDIKLGSIDVFEIYQGSKLVYPENTEITITFKLNVSGTVTINGYTPVISENNTKFVFTIPVKTDYTANITAEHYKSQTISGHSGYLPITHNVELEWEQRFISYTVTFPTDGVKVLFDGIEKGVITNGKLVVLIDDTEAKDSYTVTFKGSKASIYDTSTLTVVDSSIANTGGSYDLKLSTSSVKNGYKRTDYASSTGSITKGSTYAGTWIETVVNLTASFTSSTTLGSISNNVLTIPNNESTNAKSGTLTVIFTLENKQTKEVSAALNQAAGAKVYTDWVLDLQTDGTSVEAKGGTRTITANVARRTYKWNNTGTVYSETATPTLSISGSASLSGNQIKFTSNESVSARSATLTASYVGLSKTVTITQQAGSKVYSAWSAWAVSISASTQ…
GlobVir_NODE_2_length_94082_cov_315.753_ID_3	94082	83	114	1	28	unknown	unknown	unknown	GlobVir	unknown	unknown	NA	7	10.1146/annurev-virology-100114-054952	NA	MGENTSTSSRTATIKATHGGKSATCTVTQAGATPSTTYTFSINPYKVNVGSSGGSGSVTISSYKTVGSSTYDVDYSIDSSTLPSWASFNKSTSTFTIQSTTSTTGRTAKVYFD*
GlobVir_NODE_2_length_95280_cov_177.402_ID_3	95280	63	101	1	47	unknown	unknown	unknown	GlobVir	unknown	unknown	NA	2	10.1146/annurev-virology-100114-054952	NA	MDKAFITVTPDTGQNNGTLSVNADRNENYVSRYATFKVEGRGITKSVSIEQDPNPYIYIDCGYIFSNANIQEPYKLIRNDGVTYLMFNVKFTNFISGSMN*
GlobVir_NODE_2_length_95280_cov_177.402_ID_3	95280	75	854	1	47	unknown	unknown	unknown	GlobVir	unknown	unknown	NA	2	10.1146/annurev-virology-100114-054952	NA	MAIASWLTPAAESGTGNKTVGLTASKNTGASRTTIVTVSVSGITKTINCTQTEADKFTIKISSSTTNSSGTTITNVGDCSIGSSATGGVKEGTYYRDTSVTLTAKAAPTGYDFVGWYEGSNLVSTSLSFAVTLTANRTLVAKYKIKSYTVNATSEDTNKGTVSPAGQTVEHGANATVVATPKTAYNFAGWYNGTTKASSNTSYTFAVTANISLTAKFTIKTFTTTTANSTGGTASVNKSSVEYGGSAIWTATPSTGYNFSKWSNGSTTNPLTVSNITTNTHITPVFVLKSYTVTWNPNGGSVSPTSTTKTHGSTLGTLPTPTRAADAQYTYTFKGWFTATTGGTQISASTTVTGNVTYYAQWTATLRSYTAIFNGNGGGTPSPSTITKTYGSELGTLPT…
GlobVir_NODE_2_length_95280_cov_177.402_ID_3	95280	76	228	2	55	unknown	unknown	unknown	GlobVir	unknown	unknown	NA	2	10.1146/annurev-virology-100114-054952	NA	MIGDSALNERATAVEIGGLFDGVGAPVMRAGYALKAKPSWITLSAVEGTGNSQVDVTAPVYKGRNGRSGLITVAVEDLTEDVTLQQEGSTIWDVTTQSLAFVKGGEAKKFIGNSNLAAITFAVDSDASEWLTAGKLIVNKKEYNSGIEIEGDPGADNVYAFEITFTAAANPTVNTRTGNITVNGQKYTVTQAAGDATLSVSPTSLTFAAAGETKQITITTNTAWTIS*
GlobVir_NODE_3_length_25128_cov_398.143_ID_5	25128	11	1296	8	44.5	unknown	unknown	unknown	GlobVir	unknown	unknown	NA	1	10.1146/annurev-virology-100114-054952	NA	MAIYQGDIGIHDIKLGSINVFEIYQGSKLVYPENTEVTITFKLNVSGTVTINGYTPVISENNTKFVFTIPVKTDYTANITAEHYKSQTISGNSDYLPITHNVELEWEQRFISYTVTFPTDGVKVLFDGIEKGVITNGKLVVLIDDTEAKDSYTVTFKGSKTSIYNTSTLTVVDSAIANTGGVYDLKLPNSSVKTGYKRTDYASSTGSITKGSTYTGSWIETVVNLTASFTSSTTLGSISNNVLTIPNNESTNTKSGTLTVIFTLENKQTKEVSAALNQAAGAKVYTNWVLDLQTDGTSVEAKGGTRTVTANIARRTYKWNNTGTVYSETATPTLSISGSASLSGNQIKFTSNESVSARSATLTASYVGLSKTVTITQQAGAKVYSAWSAWTVSISASTQ…
GlobVir_NODE_3_length_25489_cov_1798.31_ID_5	25489	1	437	5	39.4	unknown	unknown	unknown	GlobVir	unknown	unknown	NA	7	10.1146/annurev-virology-100114-054952	NA	MSLKSTVISGSGFSLSGTTVSASANEITSNRTGTVTITQNESNKTVTISLSQDGDDVSSYGEWTISVSANPTSVSSSGGTSTITASAKRTVYWVSGDVTEETGNPTLSTNLGSLSSTSSPSTLTLGENTSTSSRTATITATYSGKSATCTVTQAAGESPDVWDYVFSVNPYQVSVGSGGGSGTVTITSYETLNGSWYRDVSYSIDSSTLPSWATYDGGGSFTISANTSSSSRSAQVYFVQDESGNRDYADLSQSGYAPPADNYVFTWDDGSTSDTSANFPWDFSANGTAANIPVISTKNGSSQSWSVSSKPSWITTSTTSSKVTISASDNSGSARSGEVVLTQSGSGKTLTINVSQEAKAAENVYVFTITPNTYNATYSSASFIPRTTSTKNGSSIGYS…
GlobVir_NODE_3_length_35035_cov_18.7853_ID_5	35035	37	716	2	50	unknown	unknown	unknown	GlobVir	unknown	unknown	NA	6	10.1146/annurev-virology-100114-054952	NA	MNVQIPIAGLTLSDGQTYNGQLPVWATRPLMVKVTPDFISGNEYPVYVRVSNGGAIKKEITLPYQETVNLDLSFAAPLLRRADRNKSEGNPAFPQQEVEIWSSNIVNKITLPVFHCDETYWDTLGVDGALPQPPKPRIPNQTLDIYFPYRIHPLDAFQVEVEPVTGAPSDVIFPTTYVLGNTIDIKYIKKLTIKNVWGSGLDQVINYEDKLYTDVIYDESMQCALRARWNMRNGQWFWAAFKDYFWANKFTPIRGRGGVTEQAELTISLEYGEEWYNVYQELLVSSNVVFDLNLPGINQYQNKRFRAEVMGDTGARWSNSTKTYRQQVRFKTTELQDNYVFPQQPDQPPTPSIAFSAQHNPWLNNSASYMEGMWNNIYSNTAWEVQSTPSWMSVDNLTG…
GlobVir_NODE_3_length_37834_cov_267.403_ID_5	37834	2	824	4	40.75	unknown	unknown	unknown	GlobVir	unknown	unknown	NA	b	10.1146/annurev-virology-100114-054952	NA	MAEIATWSAILNKTGLGKTSNECPTKAELLALNNGKDSNVDKVIVISNAASYGNNECVKLEDINAEQWIYTFEWKPDGNPSFNAPATGGEYYVGAYDSNRTKYVNGKANPNIVEHVSELSRNDDPSWYSYSSDNTKRIVPNNTSTNSRSHTMVITQKYSGKTIQATFTQAAGRKVYSSWSYNCRVDKTSFSYSGGQSNVTAKSASRTYTWNGQGSSYTESETATVRVSSPASISGNSISIPSNSGSARNFTVTFDFPTATDQTISISQEGGQVTYVDHLSIDPTTKNVPGTGSEFRLTVNANYDKYINGTYVENIRTTYTSAEVVEGTSSDITISGKTSSGCSISVAPNPNSSPRTFKIKFTYDTATPVYLTLTQNSAEVTYPSSGIVFEHSTQQNSGY…
GlobVir_NODE_3_length_48092_cov_455.969_ID_5	48092	24	826	4	40.75	unknown	unknown	unknown	GlobVir	unknown	unknown	NA	b	10.1146/annurev-virology-100114-054952	NA	MAEIATWSAILNKTGLGKTSNECPTKAELLALNNGKDSNVDKVIVISNAASYGNNECVKLEDINAEQWIYTFQWDPNGNPSFNAPATGGTYPFGSYASNRVKQVNGVNTTISQSLANDVTKTSEGSWYTTDYDGNKGRIVPNNTSTNSKSITVTWTQKYSGKTIQATFTQAAGRKVYSSWSYNCRVDKTSFSYSGGQSNVTAKSASRTYTWNGQGSSYTESETATVRVSSPASISGNSISIPSNSGSARNFTVTFDFPTATDQTISISQEGGQVTYVDHLSIDPTTKNVPGTGSGFRLTVNANYDKYINGTYVENVSSTYTSAEVVEGTSSDITISGKTSSGCSISVAPNPNSSPRTFKIKFTYDTATPVYLTITQNSAEVTYPSSGIVFEHSTQQNSG…
GlobVir_NODE_3_length_85604_cov_38.9044_ID_5	85604	110	718	5	40.4	unknown	unknown	unknown	GlobVir	unknown	unknown	NA	b	10.1146/annurev-virology-100114-054952	NA	MAEIATWSAILNKTGLGKTSNECPTKAELLALNNGKDSNVDKVIVISNAASYGNNECVKLEDINAEQWIYTFQWDPNGNPSFNAPATGGTYPFGSYASNRVKQVNGVNTTISQSLANDVTKTSEGSWYTTDYDGNNGRIVPNNTSTNSKSTTVTWTQKYSGKTIQATFTQAAGSKVYSSWSYNCRVDKTSFSYSGGQSNVTAKSASRSYTWNGQGSSYTESETATVRVSSPASISGNSISIPSNSGSARNFTVTFDFPTATDQTISISQEGGQVTYVDHLSIDPTTKNVPGTGSEFRLTVNANYDKYINGTYVENIRTHYTSAEVVEGTSSDITISGKNSSGCNISVAPNPNSSPRTFKIKFTYDTATPVYLTITQNSAEVTYPSSGIVFEHSTQQNSG…
GlobVir_NODE_3_length_96676_cov_41.0408_ID_5	96676	75	1294	8	44.875	unknown	unknown	unknown	GlobVir	unknown	unknown	NA	1	10.1146/annurev-virology-100114-054952	NA	MAIYQGDIGIHDIKLGSIDVFEIYQGSKLVYPENTEVTVTFKLNVSGTVTINGYTPVISENNTKFVFTIPIKTDYTANITAEHYKSQTISGNSGYLPITHNVELEWEQRFISYTVTFPTDGVKVLFDGIEKGVITNGKLVVLIDDTEAKDSYTVTFKGSKASIYDTSTLTVVDSSIANTGGSYDLKLPTSSVKNGYKRTDYASSTGSITKGSTYAGTWIETVVNLTASFTSSTTLGSISNNVLTIPNNESTNVKSGALTVVFTLENSQTKKVSGALNQAAGAKVYTNWVLDLQTDGTSVEAKGGTRTVTANIARRTYKWNNTGTVYSETATPTLSISGSASLSGNQIKFTSNESVSARSATLTASYVGLSKTVTITQQAGAKVYSAWSAWAVSISASTQ…
GlobVir_NODE_31_length_11951_cov_10.4225_ID_61	11951	8	132	1	44	unknown	unknown	unknown	GlobVir	unknown	unknown	NA	7	10.1146/annurev-virology-100114-054952	NA	MSTNLGSLSSTASPSTLTLGENTSTSSRTATIKATHGGKSATCTVTQSGATPSTTYTFSINPYKVNVGSSGGSGSVTISSYKTVGSSTYDVDYSIDSSTLPSWASFNKSTSTFTIQSTTSTTGRTAKVYFD*
GlobVir_NODE_324_length_12316_cov_9.20888_ID_647	12316	10	1497	3	44.3333	unknown	unknown	unknown	GlobVir	unknown	unknown	NA	a	10.1146/annurev-virology-100114-054952	NA	MKVDNCWANIDKKEGGLNSKVNIYFDENDTGVNRSVKIRVSSRDGSVSEEYTLVHKKKEQVVYRNKRQSALFTKEGCNPETEKGEELEYVVEAGKYTSIISQSDADDKAMKDIEQNGQNWVNEHGRCITILWYNVKKSKSFRKNDCDPDTEEGSLVTMTIEAGQFSSTISQEDADRKAEAELDAKGQDYANSHGTCNTVKWYNDRKSKMFQKTDCEVTEVGSMVEYVVEAGRFSSSVSKEDANQKALEALEAEGPGYANEHGTCETNLWYNVEKSKVFYKNDCEDGFIGAPYTYTVEAGKYTSDVSQEDADKKALDDIEKNGQEQANLNGECIEDPNYFIGKASARVQKNDCDAESQTGSFVDLTERDLAGYPDAFVSRESQEAANALAEAAMEEQKQD…
GlobVir_NODE_34_length_10786_cov_2.77127_ID_67_4559292	10786	7	1217	8	44.5	Healthy	USA	human	GlobVir	unknown	Large intestine	NA	1	10.1146/annurev-virology-100114-054952	NA	MAIYQGDVGIHDIKVGNIDVFEIYQGNKLVYPENTDVTITFKLNVSGTVTINGYTPVISENNTKFVFTIPVKTDYTANITAEHYKSQTISGNSGYLPITHNVELEWEQRFISYTVTFPTDGVKVLFDGIEKGVITNGKLVVLIDDTEAKDSYTVTFKGSKTSIYDTSTLTVVNSSIANTGGVYDLKLPTSSVKSGYKRTDYASSTGSITKGSTYAGTWIETVVNLTASFTSSTTLGSISNNVLTIPNNESTNAKSGTLTVIFTLENKQTKEVNAALNQAAGAKVYTNWVLDLQTDGTSVEAKGGTRTITANVARRTYKWNNTGTVYSETATPTLSISGSASLSGNQIKFTSNESVSARSATLTASYVGLSKTVTITQQAGSKVYSAWSAWAVSISASTQ…
GlobVir_NODE_36_length_131316_cov_11.6896_ID_71	131316	6	1701	2	47.5	unknown	unknown	unknown	GlobVir	unknown	unknown	NA	6	10.1146/annurev-virology-100114-054952	NA	MSAKLSVLIVLLVSILHTVNAQEVEIILIDEKFESNSSFSNNFRVINDSDKSDTEWGIVQFSTSNPLRFPSPVSGDKMMYNAGVDTKGSFLNPEYDKNMNTSFYTNSFNGTNELYNGSKGVFLEFEANVKDKLNLDKFQVILVTNSGASQEVLYEIQETDQSKRNGWKKFKIDLRSKINNKNFRIYFFFTSNGISQGRGVFIDNVRLYKTIIPSLLVDRSNVEIDSKGTPYDVGLVSNLDWSATSNSSWLSVSPSSGSGNGTIELDAKTNPSSNDRSGKVTISGGGLNKTVTVLQKAKPTISASPSSYTFTAWQESKTFSVSTNSSSWSITSKPSWVTISNKTSTSFKATASQYKNSTRDRDGVIKVTSSDGVEEEISITQEKEQITVSPNSIDFEYNS…
GlobVir_NODE_37_length_8477_cov_145.913_ID_73	8477	4	201	1	48	unknown	unknown	unknown	GlobVir	unknown	unknown	NA	6	10.1146/annurev-virology-100114-054952	NA	MAKPAWITVSPSSGTGNGTITLTASAFTGRVNRTGTVTVTTAGGKSATVACTQTAKALFITPGANTNVAAAITTSKLTFTSNSKAFKLNPGSGVTVGAVTVKGTAVTASSGIYTPASDPGASAQYTVEVTITFTANDTLKAVNKTVEMVDSETATIKGTATCIQAAAASRVSVDPTSLTFATAGEGKTFKVSSNDSWTVS*
GlobVir_NODE_4_length_16752_cov_12.9649_ID_7	16752	11	112	2	27.5	unknown	unknown	unknown	GlobVir	unknown	unknown	NA	7	10.1146/annurev-virology-100114-054952	NA	MGENTSTSSRTATIKATHGGKSATCTVTQAGAEPTIEYVFTISPWQVNVGASGGTGDIGFTSYKLVNGNQISLGYSIDSSTLPSWATYSNGRFTISSNSSTSSRSANVYFT*
GlobVir_NODE_4_length_26869_cov_17.767_ID_7_metavir_196_whole	26869	13	1295	8	44.125	Healthy	South Korea	human	GlobVir	unknown	Large intestine	NA	1	10.1146/annurev-virology-100114-054952	NA	MAIYQGNVGIHDIKIGNIDVFEIYQGNKLVYPENTDVTITFKLNVSGTVTINGYTPVISENNTKFVFTIPIKTNYTAIISAEHYKSQTINGNSGYLPITHNVELEWEQKFISYTVTFPTDGVKVLFDGIEKGVITNGKLVVLIDDTEAKDSYIVTFEGSKASTYDTSTLTVVNSSIANTGGVYDLKLPTSSVKTGYKRIDYASSTGSITKGSTYAGTWIETVVNLTASFTSSTTLGSISNNVLTIPNNESTNTKSGTLSVVFTLENKQTKEVSAALNQAAGAKVYTDWVLDLQTDGTSVEAKGGTRTITANIARRTYKWNNTGTVYSETATPTLSISGSASLSGNQIKFTSNESVSARSATLTASYVGLSKTVTITQQAGAKVYSAWSAWAVSISASTQ…
GlobVir_NODE_4_length_38174_cov_7.63306_ID_7_metavir_84_whole	38174	10	495	3	39.6667	Healthy	USA	human	GlobVir	unknown	Large intestine	NA	6	10.1146/annurev-virology-100114-054952	NA	MYRLLFTTKDNLHQLTVITDGIDSQLNVFVTENTVGDVDYFESLGIVIRAGLTYNIGQFKEWAMNNILRLIAYPEEYEGKEQILVDIVEEMRYFLIPQDKTMAFPKEGDSIEAVVTSYKQLYVNGKPTGVQTPLEVDFETKSPYTVSKGGTVTIAENPTTSVRNGVLTVTQHESNKKITINLTQEASTVSYTYNLTIDPNSLSFVNTGETKKITVTSTKQVIINGKPSGNPTNIGTHIEVAGVGFSYSAISDGFNIKAEENPSNTQRTGKITITMDEGGKSATVNLTQAASVITYEYSLLPTPTNISFAAAGESKSFNVVSVKQKKLNGNDSGSPINVGYTTTVSGAGFTKGSNDTTVVAAENTAESQRTGKVTISAVEGGKTAEITLTQAAAVVTYEY…
GlobVir_NODE_4_length_53504_cov_117.528_ID_7	53504	20	1295	8	44.5	unknown	unknown	unknown	GlobVir	unknown	unknown	NA	1	10.1146/annurev-virology-100114-054952	NA	MAIYQGDIGIHDIKLGSIDVFEIYQGSKLVYPENTEITITFKLNVSGTVTINGYTPVISENNTKFVFTIPVKTDYTANITAEHYKSQTISGNSGYLPITHNVELEWEQRFISYTVTFPTDGVKVLFDGIEKGVITNGKLVVLIDDTEAKDSYTVTFKGSKASIYDTSTLTVVDSSIANTGGVYDLKLPTSSVKTGYKRTDYASSTGSITKGSTYAGTWIETVVNLTAGFTSSTTLGSISNNVLTIPNNESTNAKSGTLTVIFTLENKQTKEVSAALNQAAGTKVYTNWVLDLQTDGTSVEAKGGTRTVTANIARRTYKWNNTGTVYSETATPTLSISGSASLSGNQIKFTSNESVSARSATLTASYVGLSKTVTITQQAGAKVYSAWSAWAVSISASTQ…
GlobVir_NODE_45_length_32744_cov_10.0887_ID_89	32744	12	828	4	40.75	unknown	unknown	unknown	GlobVir	unknown	unknown	NA	b	10.1146/annurev-virology-100114-054952	NA	MAEIATWSAILNKTGLGKTSNECPTKAELLALNNGKDSNVDKVIVISNAASYGNNECVKLEDINAEQWIYTFQWDPNGNPSFNAPATGGTYPFGSYASNRVKQVNGVNTTIFQSLANDVTKTSEGSWYTTDYDGNKGRIVPNNTSTNSKSITVTWTQKYSGKTIQATFTQAAGRKVYSSWSYNCRVDKTSFSYSGGQSNVTAKSASRTYTWNGQGSSYTESETATVRVSSPASISGNSISIPSNSGSARNFTVTFDFPTATDQTISISQEGGQVTYVDHLSIDPTTKNVPGTGSGFRLTVNANYDKYINGTYVENIRTTYTSAEVVEGTSSDITISGKTSSGCSISVAPNPNSSPRTFKIKFTYDTATPVYLTITQNSAEVTYPSSGIVFEHSTQQNSG…
GlobVir_NODE_5_length_40164_cov_7.30359_ID_9_4623340	40164	5	510	1	46	Healthy	Canada	human	GlobVir	unknown	Large intestine	NA	6	10.1146/annurev-virology-100114-054952	NA	MADTKLIDWGDGTGEKITVTASSFVGNKGLQIQSPENVKVTPRSKTIVLKSKTDPTKVARINVTQEKAVYTYDFTLTASVPTIAAKGGSSIVSAQLKTYRNGNLIETKTVTPVLSGTGTGFSISGTTVSASNRTTVVGSERSILVTGKFSGTFDGQEVSATVVVKQEANSQSLREITNRYTSSNPYTGQNTVKANGGTVWVYTFAIYDYTSGSTSESNVSDECTFGNVTFGTWDSEKHTWTCPTAGTTIYSEDRGASIQVKWGSQSTVYYLYQQANLLTWNNPVITYAYSDIAASGGTVTPSLSITQSGNYTSGSTASNTTIGSKSFSGTGVNTSTGAYTASSLGTTVKARTKLSAGTVTVTANGKSASKSADIYQAENKIERYNYGAWSISISANPTT…
GlobVir_NODE_5_length_9226_cov_2.85658_ID_9	9226	2	210	1	51	unknown	unknown	unknown	GlobVir	unknown	unknown	NA	6	10.1146/annurev-virology-100114-054952	NA	MAKASWCNVSPMSGKGDGTLTISAAANPGRDSRSTTVTVTAKNGTKPSASIAVSQAGVGVQLTMDTSKPDLPGGGGSVTINGSSNSPTLKISVPALSLPGVTVSATLSIPGVINSKVLSASETITIPGDVGANKPYQFVISLNIGRNPSPEPSLPNVDVTDSAGKMVRCQFKWAAGAPTLSVNKSSLSLVNAGTGQTVDVTSNDEWAVS*
GlobVir_NODE_50_length_31963_cov_9.50939_ID_99	31963	1	521	1	49	unknown	unknown	unknown	GlobVir	unknown	unknown	NA	6	10.1146/annurev-virology-100114-054952	NA	MKKVKLIFATMLALCFCFVMAACSDDDNDVTEIFHVEGTEFALSNEAATGTFSVTASSKPLVVVRDKDDAGKKVDVSWLTLTEGSAEGNVYNYSFAVSTNKKEDSRSLLIKVTQGTNMKEISITQAGEPLVVPEGEMAHNAKELASMMYAGINLGNLLEASSGEGSWRNGKVSEEYIKSLKNAGFNTVRIPCAWAAHFTHRSTDPAYTIDTNWLHRVKKVISWCVQNDMYVILNCHYDKDSDTDSNGGWLEDNIFNDLLEPSIIARQKAIWTQVASYMKDFDEHLLFAACNEPGMNETSGKPEMWNDKYAVERVVRYEQTMIDAVRATGGNNASRTIIVQGLGADISNTCNHMDNANETDVATFPTDKVPDRLMVEVHFYEPYQFCLMDKDENWGNMYY…
GlobVir_NODE_6_length_15733_cov_237.993_ID_11	15733	1	748	2	37	unknown	unknown	unknown	GlobVir	unknown	unknown	NA	a	10.1146/annurev-virology-100114-054952	NA	MSVTQDMVGGPFYSNESQEEADRLAQEAVEAQGQAYVNKNGTCETDNTDPVWEDSEPLETKCEGGKSYKKQVNTNECYGGENERWVEGGDKVCTWTGTYSKVFTKQCADGGVGSEVTIDQDDVTGGPFTSTVSQEDANSKAQAAVEQQGQALADAQGTCTWTGKASKVFTRNNCGTCQHGSSVTVTQDQVGGPFTSNISQADANKKAQDAVNSQGQAVANKNGDCVADSTTPSWSDTGSTRCDGCTSQKQQRDTNPCSSSYNDTRWVNGGGESCTDWSYYGTGDCVGHTQYNAYRDSCSGSIDRQYSVSCRNCCNCGSYGSWQENGCNGTKTKFIRYDDCGNSDTKEEYVIGSCGYAPYEFQFHDGRTSKSRSVTGESQDIEEVIISTKNDSYIGYSVK…
GlobVir_NODE_8_length_10586_cov_6.91902_ID_15	10586	3	151	1	45	unknown	unknown	unknown	GlobVir	unknown	unknown	NA	7	10.1146/annurev-virology-100114-054952	NA	MSSKPSWITTSTTSSRVTISASDNSGSARSGTIVLTQSGSNKTLRINVSQAAYSATVEWRYKFGFSNGARDNISIAIRNMEEYDGASVTFASYKSKYVDGVEDVSSRQYVDFSIGDYASWVTVTKVSSSIANEGKFRFTLSSNFNNKSNR*
GlobVir_NODE_8_length_10586_cov_6.91902_ID_15	10586	4	169	2	43.5	unknown	unknown	unknown	GlobVir	unknown	unknown	NA	7	10.1146/annurev-virology-100114-054952	NA	MSLKSTVISGSGFSLSGTTVSASANEGTSNRTGTVTITQNESNKTATISLSQSGDTASSYGEWVITVSANPTSVSSSGGTSTITASAKRTIYWESGDVTEETGNPTLSTNLGSLSSASSPSTLTLGENTSTSSRTATITASYSGKSATCTVTQAGAEPTIEYVFTISP*
GlobVir_NODE_8_length_15615_cov_110.833_ID_15	15615	13	1301	8	45	unknown	unknown	unknown	GlobVir	unknown	unknown	NA	1	10.1146/annurev-virology-100114-054952	NA	MAIHQGDIGIHDIKLGSIDVFEIYQGSKLVYPENTETIITFKLNVSGTVTINGYTPVISENNTKFVFTIPAKTDYTANITAEHYKSQTISGNSGYLPITHNVELEWEQRFISYTVTFPTDGVKVLFDGIEKGVITNGKLVVLIDDTEAKDSYTVTFKGSKASIYDTSTLTVVDSAIANTGGSYDLKLPTSSVKSGYKRTDYASSTGSITKSSTYAGTWIETVVNLTASFTSSTTLGSISNNVLTIPNNESTNAKSGTLTVIFTLENKQTKEVSAALNQAAGAKVYTDWVLDLQTDGTSVEAKGGTRTVTANIARRTYKWNNTGTVYSETATPTLSISGSASLSGNQIKFTSNESVLARSATLTASYVGLSKTVTITQQAGAKVYSAWSAWAVSISASTQ…
GlobVir_NODE_8_length_16024_cov_186.639_ID_15	16024	16	196	1	49	unknown	unknown	unknown	GlobVir	unknown	unknown	NA	b	10.1146/annurev-virology-100114-054952	NA	MKKDFITVSPESGQGNASVSITADPNTSAKDRSTNLLVRTAGDKSQEVRILQNSMPFYTASLIKFSGYPKNVGTLDFIPYFKFVNVGTNDDGSNYPIYHCKIKMNSNYDFSSDIKYFLMCTFREDLLDGYELELETPSESGYLTLKSSIDGLGIKNYEGEIFLSNGTGIVDEVSLRLTNKNDAYDYRTLYQIVFN*
gb|MSHB01000026|	100908	128	391	1	50	unknown	Australia	wombat	other	Mollicutes bacterium Phil14; feces from Phil the wombat	Large intestine	NA	7	10.7717/peerj.4075	MSHB01000026	MNGKTKASSAVDCYQTANTAGTTTYSAWTSSVSANPTTIVAKGGTSTISSSCTRVATTPYSSGESTKVTQTATATYSSNQSWLTISGSTATAAENKTESNRTATVSAAFTYNSAAVTPTSGSTSVNIAQNLGTKSYAKPTVSLSYATASAAGGTLTPNLSYTQTWGWNGATTGGGTLSSPISGASVSYSGSTGITVNATTGNVTVASLGTTVKDAATLGTVTVTVTANGQSNTGTANISQAKNEATTITYGEWSNPTVSASPNPIAKNGTSSTISASQSRTRIQNYTSGATSTMSNETNTSSFTVAKKSGDAAFSNTGMTVNVSANTTVSSRSAIFTVTGNSKSSDITITQSAGDSTLSVSPTTLTWDASDTTAKTVTITSNDSWTITIS*
gb|MSHB01000026|	100908	130	149	1	46	unknown	Australia	wombat	other	Mollicutes bacterium Phil14; feces from Phil the wombat	Large intestine	NA	7	10.7717/peerj.4075	MSHB01000026	MIHVQGIDIADIVSKLSKVTDVYSGNIHIWPSDIKVVGYGEWSIILTPETYTFPSTAGQYDFTAVASRDIYWSDGSTTKDTVADETLFTWSITGDGFSINENNGVVNITANPGTTARSGVITVSYEGASDTSTVYQDGSEEVIEYSDW*
VirS_Bacteroidia_gi_484001862	33642	48	713	4	41.25	unknown	Japan	chicken	VirS	Bacteroides gallinarum DSM 18171	Ceca	NA	6	10.7717/peerj.985	NZ_KB894161	MKRHVQVPGIRQWAAEDFLELQSEPLKALDGFFEEYGPCVIKGCRATKNTDGTYNLTAGLVALEGTDADGGNSFKVVPFSGMVGTPMPLYLTLANSPVKRQYVDGTMKPIAYEYYAAASVVKPENVPFLELKTNRRGTFVDVIQDSRHVFLTAEERDRLNSLIGYTHSKTHPASMIVFDDGQTLQEKYDLSQQVSYEYTLEVNPGSLSFGAGEEVKGLSITSYRTKYVGGAPTGETEQVDYTAAVISGTDTFSIEDVAVTAKENNTESERSGSILVTQEGSDKTVTVSLSQAAGEVTWEYSFTVVPTVLDFGSAAASKDVVVTSNKQKKINGTDSGSPVSVGFSPVVTAGSDAFSVSGITVSASENGTESGRSGTVTFTQEESGNTVDVSLSQAVGEVT…
VirS_Bacteroidia_gi_546368108	25432	15	402	1	40	unknown	unknown	unknown	VirS	Prevotella sp.	unknown	NA	6	10.7717/peerj.985	NZ_KB894161	MAIVVKNTNYNGEVLEQLLTLAATGNEIVEKGLIMVIPGVEKKISLPRLRSGKMLQKRKENPGVEDSKGNFNYDEKSLDPKDFMAFTVFNPRAFEQIWRPWQPKGNLVFAELPPEAQNALLAELAKQVQFELGDHYINGVYGDDDDHLFNGILTQMTKDTELIIVDSEEETMLGKLKAVRSAIPKAIRNNPNLRIIMSIDDFDKYDDELTEREAKNASETDVNARRYKGITIETLAAWPDGLIVATLCSMGADGNLFAAVNLQDDENVIQIDKISNASELYFFKMLMKVDTNIAFGEETVVLDSRDTPVFKPAAKTVSADPTAVTIPAEGGSKEVTITASGEYTVGAAPSGFDVEETETGVTISAEANDTGSEKSGTLTITLNSDSGKTAKVTITQAKQ…

## Sheet: crAss-BACON domains
contig_name	ORF_number	domain_start	domain_end	domain_length	domain_number	AA_sequence
GlobVir_NODE_4_length_16752_cov_12.9649_ID_7	11	2	29	27	1	GENTSTSSRTATIKATHGGKSATCTVTQ
GlobVir_NODE_2_length_94082_cov_315.753_ID_3	83	2	29	27	1	GENTSTSSRTATIKATHGGKSATCTVTQ
CS_ms_17	9	2	29	27	1	GENTSTSSRTATIKATHGGKSATCTVTQ
ERR844016_ms_1	60	2	29	27	1	GENTSTSSRTATIKATHGGKSATCTVTQ
HvCF_D4_ms_4	12	2	29	27	1	GENTSTSSRTATIKATHGGKSATCTVTQ
EV_7000000372.a:C3209224	24	2	34	32	1	TISASDNSGSARSGEVVLTQSGSGNTltINVSQ
EV_7000000320.a:SRS063040_Baylor_scaffold_59276	99	2	34	32	1	TISASDNSGSARSGEVVLTQSGSGKTltVNVSQ
GlobVir_NODE_1_length_66938_cov_198.477_ID_1	1	3	36	33	1	DENHYTALENKSENSRSQVFTSTQNESGKKVTVT
HvCF_B6_ms_3	64	3	51	48	1	KSFITVTpDTgQNNGTLSVNADKNENYVSRYATFKVEGGGITKSVSIEQ
HvCF_E4_ms_5	45	3	52	49	1	DYINVSptsGTGNRTVSVTANPNPKFSSRSTTLTVKSGGGGQSraVTATQ
GlobVir_NODE_31_length_11951_cov_10.4225_ID_61	8	4	47	43	1	NlGSlsSTASPSTLTLGENTSTSSRTATIKATHGGKSATCTVTQ
EV_7000000320.a:SRS063040_Baylor_scaffold_59276	100	4	47	43	1	NlGSlsSSSSPSTLTLGENTSTSSRTATISATYDGKSATCTVTQ
EV_7000000516.a:SRS019161_WUGC_scaffold_8389	6	4	47	43	1	NlGSlsSSYSPSTLTLGENTSTSSRTATISATYDGKSATCTVTQ
HvCF_B5_ms_2	29	4	52	48	1	PSWISVSptsGTNNGSFDVTANDNYINPAREGAVTVTGGGINKTIDVSQ
HvCF_B5_ms_2	15	4	47	43	1	DFVEVandSGSNNGSFDVVCGQNSGDERSTILTVSGGGVSKNCS
CS_ms_21	11	4	50	46	1	DFVEVandSGSNNGSFDVVCGQNSGDERSTILTVSGGKVSKTVAVKQ
HvCF_C7_ms_6	79	4	50	46	1	DFVEVandSGTNNGSFDVVCGQNSGDIRSTILTVSGGGVNKTMTIVQ
HvCF_C1_ms_5	76	4	44	40	1	DFVEVandSGTNNGSFDVVCEQNSGNKRSTILTVSGGGLIK
HvCF_A12_ms_1	85	4	50	46	1	DFVEVandSGTNNGSFDVVCEQNSGDERSTILTVSGGGVNKTINITQ
HvCF_C1_ms_5	61	4	51	47	1	PDWITITpasGSNNGSFDVVAAKNTGAARNGIITVAGGGVSKTCNIVQ
ERR844036_ms_4	79	4	51	47	1	PDWITVTpasGSNNGSFDVVAAKNTGVARNGIITVVGRGVSKTCDIVQ
SRR4295173_ms_22	62	4	41	37	1	DFVEVTpasGSNNGSFDVVCDENTGDARSTVITAGGGG
ERR844036_ms_4	65	4	50	46	1	DFVEVTpasGSNNGSFDVTCDENTGDARSTVITVEGRGISRTINISQ
GlobVir_NODE_8_length_16024_cov_186.639_ID_15	16	4	52	48	1	DFITVSpESgQGNASVSITADPNTSAKDRSTNLLVRTaGDKSQEVRILQ
HvCF_A12_ms_1	73	4	51	47	1	PNWVNTSpnsGNGNGSIEVTAQANESDARQGSVAVAGGGLSKTIAVNQ
HvCF_C1_ms_5	62	4	51	47	1	PNWVNTSpnsGNGNGSIQVTAQANEGDARQGSVAVAGGGLSKTIAVNQ
SRR073436_s_1	76	4	42	38	1	PDWITITpasGSNNGSFDVVAAKNTGAARNDIITVAGGG
HvCF_A12_ms_1	72	4	42	38	1	PDWITITpasGSNNGSFDVVAAKNTGVARNDIITVAGGG
CS_ms_21	86	4	43	39	1	PSWISISptsGTNNGSFDVTANDNYINPAREGAVTVTGEG
Fferm_ms_1	65	4	43	39	1	PSWISISptsGTNNGSFDVTANDNYINPAREGAVTVTGEG
EV_7000000320.a:SRS063040_Baylor_scaffold_10528	129	4	51	47	1	DFITAtpdSGGSGSTTVTVAASANQTESTRSTSLSVAGGGMTRTVGAS
EV_7000000736.a:SRS014235_WUGC_scaffold_73395	13	4	51	47	1	DFLNVSpDTGGSGTVTVTADPNLSATARSTTLNFNSAGQVlKAVTANQ
HvCF_E4_ms_5	44	4	53	49	1	PSWLTPTpttGSGSGSVSCVVPAYTGRTNRTGTVTVTTaGGKTATVSVTQ
GlobVir_NODE_1_length_98209_cov_43.4075_ID_1	23	5	51	46	1	SWLTPaakSGTGNKTVGLTASKNTAESRTTVVTVTAGGITKTINCTQ
ERR844036_ms_4	76	5	51	46	1	SWLTPaakSGTGNKTVGLTASKNTAESRTTVVTVTAGGITKTINCTQ
HvCF_C1_ms_5	64	5	51	46	1	SWLTPaakSGTGNKTVGLTASKNTAESRTTVVTVTAGGITKTINCTQ
EV_7000000526.a:SRS019397_WUGC_scaffold_30394	59	5	51	46	1	SWLTPaskSGTGNKTVGLTASKNPGASRTTIVTVTVSGITKTVNCTQ
HvCF_B5_ms_2	27	5	51	46	1	SWLIPaakSGTSNKTVGLTASKNTGASRTTIVTVSVSGITKTINCTQ
GlobVir_NODE_2_length_95280_cov_177.402_ID_3	75	5	51	46	1	SWLTPaaeSGTGNKTVGLTASKNTGASRTTIVTVSVSGITKTINCTQ
EV_7000000684.a:SRS019582_WUGC_scaffold_87694	13	5	51	46	1	SWLTPaakSGTGNKTVGLTASKNTGASRTTIVTVSVSGITKTINCTQ
EV_7000000484.a:SRS016018_WUGC_scaffold_19022	23	5	51	46	1	SWLTPaakSGTGNKTVGLTASKNTGASRTTIVTVSVSGITKTINCTQ
ERR844076_ms_1	12	5	51	46	1	SWLTPaakSGTGNKMVGLTASKNAGASRTTIVTVSVSGITKTINCTQ
EV_7000000570.a:SRS051882_Baylor_scaffold_6707	24	5	51	46	1	SWLTPtakSGTGNKTVGLTASKNAGASRTTIVTVSVSGITKTINCTQ
EV_7000000193.a:SRS048870_WUGC_scaffold_19317	64	5	51	46	1	SWLTPaakSGTGNKTVGLTASKNAGASRTTIVTVSVSGITKTINCTQ
EV_7000000475.a:SRS020328_Baylor_scaffold_16615	67	5	51	46	1	SWLTPaakSGTGNKTVGLTASKNAGASRTTIVTVSVSGITKTINCTQ
EV_7000000633.a:SRS015065_WUGC_scaffold_1648	66	5	51	46	1	SWLTPaakSGTGNKTVGLTASKNAGASRTTIVTVSVSGITKTINCTQ
GlobVir_NODE_1_length_85204_cov_24.3203_ID_1	24	5	51	46	1	SWLTPaakSGTGNKTVGLTASKNAGASRTTIVTVSVSGITKTINCTQ
GlobVir_NODE_1_length_85204_cov_24.3203_ID_1	55	5	51	46	1	SWLTPaakSGTGNKTVGLTASKNAGASRTTIVTVSVSGITKTINCTQ
HvCF_A12_ms_1	75	5	51	46	1	SWLTPaakSGTGNKTVGLTASKNAGASRTTIVTVSVSGITKTINCTQ
EV_7000000526.a:SRS019397_WUGC_scaffold_30394	70	5	50	45	1	FVEVTndsGSNNGSFDVVCGQNSGDERSTILTVSGGGGSKTVAVKQ
GlobVir_NODE_1_length_85204_cov_24.3203_ID_1	13	5	50	45	1	FVEVandSGTNDGSFKVVCERNSGNERSTILTVSGGGVNKTINITQ
GlobVir_NODE_1_length_85204_cov_24.3203_ID_1	66	5	50	45	1	FVEVandSGTNDGSFKVVCERNSGNERSTILTVSGGGVNKTINITQ
GlobVir_NODE_1_length_98209_cov_43.4075_ID_1	26	5	51	46	1	DWITVtpaSGSNNGSFDVVAAKNTGVARNGIITVVGRGVSKTCDIVQ
GlobVir_NODE_1_length_98209_cov_43.4075_ID_1	13	5	50	45	1	FVEVtpaSGSNNGSFDVTCDENTGDARSTVITVEGRGISRTINISQ
Eld235-T6_s_1	154	5	50	45	1	PSWITTSTTSSKVTISASDNSGSARSGTIVLTQSGSNKTlrINVSQ
ERR844054_ms_1	155	5	50	45	1	PSWITTSTTSSKVTISASDNSGSARSGTIVLTQSGSNKTlrINVSQ
Eld298-T0_s_4	57	5	50	45	1	PSWITTSTTSSKVTISASDNSGSARSGKVVLTQsdSGNTLTVNVSQ
ERR844061_ms_3	116	5	50	45	1	PSWITTSTTSSKVTISASDNSGSARSGEVVLTQSGSGKTltINVSQ
CS_ms_17	8	5	50	45	1	PSWITTSTTSSKVTISASDNSGSARSGKVVLTQSGSGKTltINVSQ
HvCF_D4_ms_4	11	5	50	45	1	PSWITTSTTSSKVTISASDNSGSARSGKVVLTQSGSGKTltINVSQ
EV_7000000475.a:SRS020328_Baylor_scaffold_16615	77	5	51	46	1	FITVTpDTgQNNGTLSVSADKNEKYASRYATFKVVGGDITKSVSIEQ
ERR844076_ms_1	24	5	51	46	1	FITVTpDTgQNNGTLSVSADKNENYVSRHATFKVEGGGITKSVSIEQ
EV_7000000684.a:SRS019582_WUGC_scaffold_87694	24	5	51	46	1	FITVTpDTgQNNGTLSVNADKNENYVSRYATFKVEGGSITKSVSIKQ
GlobVir_NODE_2_length_95280_cov_177.402_ID_3	63	5	51	46	1	FITVTpDTgQNNGTLSVNADRNENYVSRYATFKVEGRGITKSVSIEQ
EV_7000000192.a:SRS017821_Baylor_scaffold_23574	77	5	51	46	1	FITVTpDTdQNNGTLSVNADKNENYVSRYATFKVEGGGITKSVSIEQ
CS_ms_24	12	5	51	46	1	FITVTpDTgQNNGTLSVNADKNENYVSRYATFKVEGGGITKSVSIEQ
Sib1_ms_4	75	5	51	46	1	FITVTpDTgQNNGTLSVNADKNENYVSRYATFKVEGGGITKSVSIEQ
EV_7000000633.a:SRS015065_WUGC_scaffold_1648	64	5	51	46	1	NWVNTSpNSgNGNGSIQVTAQANEGDARQGSVAVAGRGLSKTIAVNQ
EV_7000000352.a:SRS014923_WUGC_scaffold_27174	2	5	51	46	1	NWVNISpNSgNGNGSIQVTAQANEGDARQGSVAVAGGGLSKTIAVNQ
GlobVir_NODE_5_length_9226_cov_2.85658_ID_9	2	5	55	50	1	SWCNVSpmsGKGDGTLTISAAANPGRDSRSTTVTVTAKNGTKPsasIAVSQ
EV_7000000317.a:SRS014459_WUGC_scaffold_70953	64	5	54	49	1	SWLTVNpmsGSGNDTLRNTAAAYKGRKPRTGTVTVTGSGVAqpKTYKVTQ
EV_7000000509.a:SRS054590_LANL_scaffold_11371	49	5	54	49	1	SWLTVNpmsGSGNDTLRNTAAAYKGRKPRTGTVTVTGSGVAqpKTYKVTQ
EV_7000000077.a:SRS064645_LANL_scaffold_7103	35	5	54	49	1	SWLTVSpmsGSGNDTLRNTATVYKGRKTRSGTVTVTGSGVAqpKTYKVTQ
EV_7000000486.a:SRS015264_WUGC_scaffold_35848	40	5	54	49	1	SWLTVSpmsGSGNDTLRNTATVYKGRKTRSGTVTVTGSGVAqpKTYKVTQ
EV_7000000526.a:SRS019397_WUGC_scaffold_30394	57	5	52	47	1	SWISVSpanGTNNGSFDVIANDNYINPAREGVVTVTGGGINKTIDVSQ
SRR073436_s_1	72	6	51	45	1	WLTPaakSGTGNKTVGLTASKNAGASRTTIVTVSVSGITKTINCTQ
GlobVir_NODE_1_length_69358_cov_104.327_ID_1	46	6	50	44	1	SWITTSTTSSKVTISASDNSGSARSGTIVLTQSGSNKTlrINVSQ
GlobVir_NODE_8_length_10586_cov_6.91902_ID_15	3	6	50	44	1	SWITTSTTSSRVTISASDNSGSARSGTIVLTQSGSNKTlrINVSQ
GlobVir_NODE_2_length_32802_cov_7.98286_ID_3_4579117	38	6	50	44	1	SWITTSTTSSKVTISASDNSGSARSGKVVLTQSGSGNTltVNVSQ
EV_7000000516.a:SRS019161_WUGC_scaffold_8389	5	6	50	44	1	SWITTSTTSSKVTISASDNSGSARSGKVVLTQSGSGNTltVNVSQ
GlobVir_NODE_2_length_60620_cov_31.3147_ID_3_4579119	76	6	50	44	1	SWITTSTTSSKVTISASDNSGSARSGKVVLTQSGSGNTltVNVSQ
EV_7000000418.a:SRS012273_Baylor_scaffold_8446	11	6	50	44	1	SWITTSTTSSKVTISASDNSGSARSGEVVLTQSGSGKTltVNVSQ
HvCF_E4_ms_5	80	6	41	35	1	AEVTpasGSGNQVVTVTVPANTGAARSTTLNVRTGG
GlobVir_NODE_37_length_8477_cov_145.913_ID_73	4	6	53	47	1	WITVSpssGTGNGTITLTASAFTGRVNRTGTVTVTTaGGKSATVACTQ
GlobVir_NODE_1_length_93344_cov_26.49_ID_1	14	6	55	49	1	SWLTVSpmsGSGNDTLQNTASVHTGRLVRTGTVTVTAVGVSlpKTYSVTQ
EV_7000000418.a:SRS012273_Baylor_scaffold_8446	12	7	49	42	1	TISGTgFSLSGTTVSASANEITSNRTGTVTITQNESNKTATIS
EV_7000000289.a:SRS024331_LANL_scaffold_49699	12	7	51	44	1	WANIDkkeGSFNSKVNIYFDENDTGANRSVKIRVSSrdGNVSEEY
GlobVir_NODE_324_length_12316_cov_9.20888_ID_647	10	7	52	45	1	WANIDkkeGGLNSKVNIYFDENDTGVNRSVKIRVSSrdGSVSEEYT
EV_7000000516.a:SRS019161_WUGC_scaffold_3814	89	7	53	46	1	WANIDkkeGGLNSKVNVYFDENDTGANRSVKIRVSSrdGSVSEECTV
EV_7000000071.a:SRS065504_LANL_scaffold_22483	14	7	53	46	1	WANIDkkeGSLNSKVNIYFDENDTGANRSVKIRVSSrdGSVSEECTV
EV_7000000158.a:SRS014979_WUGC_scaffold_15987	17	7	53	46	1	WANIDkkeGSLNSKVNIYFDENDTGANRSVKIRVSSrdGSVSEECTV
GlobVir_NODE_1_length_130844_cov_337.168_ID_1	55	7	53	46	1	WANIDkkeGSLNSKVNIYFDENDTGANRSVKIRVSSrdGSVSEECTV
EV_7000000200.a:SRS023526_Baylor_scaffold_25068	11	7	53	46	1	WANIDkkeGSLNSKVNIYFDENDTGANRSVKIRVSSrdGSVSEECTV
EV_7000000032.a:SRS024132_Baylor_scaffold_2126	101	7	53	46	1	WANIDkkeGSLNSKVNISFDENDTGANRSVKIRVSSrdGSVSEECTV
GlobVir_NODE_8_length_10586_cov_6.91902_ID_15	4	8	49	41	1	ISGSgFSLSGTTVSASANEGTSNRTGTVTITQNESNKTATIS
GlobVir_NODE_3_length_25489_cov_1798.31_ID_5	1	8	49	41	1	ISGSgFSLSGTTVSASANEITSNRTGTVTITQNESNKTVTIS
ERR844046_ms_1	153	8	49	41	1	ISGSgFSLSGTTVSASANEITSNRTGTVTITQNESNKTVTIS
EV_7000000193.a:SRS048870_WUGC_scaffold_19317	52	10	56	46	1	FITVTpDTgQNNGTLSVNADKNENYVSRYATFKVEGGGITKSVSIEQ
SRR073436_s_1	62	12	50	38	1	SGTNNGSFDVVCEQNSVNERSTILTVSGGGVNKTINITQ
EV_7000000484.a:SRS016018_WUGC_scaffold_19022	25	13	52	39	1	SGSNNGSIDITVPRNLQTTPRSTAIVIEGEGLSKTIAVNQ
CS_ms_24	89	17	63	46	1	SWLTPaakSGTGNKTVGLTASKNTGASRTTIVTVSVSGITKTINCTQ
HvCF_B6_ms_3	53	17	63	46	1	SWLTPaakSGTGNKTVGLTASKNTGASRTTIVTVSVSGITKTINCTQ
Sib1_ms_4	86	17	63	46	1	SWLTPaakSGTGNKTVGLTASKNTGASRTTIVTVSVSGITKTINCTQ
HvCF_E4_ms_5	78	17	64	47	1	DFLEVSpnsGAGNGSVNVAPSVNPNLGVRTTSVNVKTGSQSRAVSVQQ
EV_7000000038.a:C4277467	1	17	57	40	1	ITpGATGGYNITVTASKNSSTSSRGFTLGFTQKNSNKKVDI
ERR843924_ms_3	74	20	58	38	1	LTWDDSdlPGAVVVTITSDVNTTGATRRKNLTFTTLSSS
ERR844070_ms_1	24	20	58	38	1	LTWDDSdlPGAVVVTITSDVNTTGATRRKNLTFTTLSSS
GlobVir_NODE_2_length_14641_cov_2.41691_ID_3	15	23	64	41	1	GTlsGTTSGSKLTYGNRTTTTSRSTTVTATYSGVSKSINITQ
EV_7000000186.a:SRS022524_Baylor_scaffold_76730	71	29	69	40	1	SGDGNGEINITVDVNPRADARTATVTVSTkGGVSKTIAISQ
EV_7000000320.a:SRS063040_Baylor_scaffold_34837	55	29	69	40	1	SGDGDGEINITVDVNPRADARTATVTVSTkGGVSKTIAISQ
ERR844044_ms_3	64	33	74	41	1	GTlsGTTSGSKLTYGNRTATTSRSTTVTANYSGVSKSINITQ
GlobVir_NODE_2_length_85593_cov_48.7189_ID_3_4559295	75	34	78	44	1	SWVGTSTSGNTLNVTVDANSGSARSGTIVLTQSGSNKTlrINVSQ
CS_ms_21	87	38	86	48	1	PSWITLSavkGTGNSRVDVTAPIYKGREGRSGSITVAVEDLTEEVAIQQ
Fferm_ms_1	66	38	86	48	1	PSWITLSavkGTGNSRVDVTAPIYKGREGRSGSITVAVEDLTEEVAIQQ
HvCF_B5_ms_2	28	38	86	48	1	PSWITLSavkGTGNSQVDVTAPVYKGRNGRSGLITVAVEDLTEDVTLQQ
CS_ms_24	88	38	86	48	1	PSWITLSaveGTGNSQVDVTAPVYKGRSGRSGLITVAVEDLTEDVTLQQ
ERR844076_ms_1	11	38	86	48	1	PSWITLSaveGTGNSQVNVTAPVYKGRNGRSGLITVAVEDLTEDVTLQQ
HvCF_A12_ms_1	74	38	86	48	1	PSWITLSaveGTGNSQVDVTAPVYKGRNGRSGLITVAVEDLTEDVTLQQ
HvCF_C1_ms_5	63	38	86	48	1	PSWITLSaveGTGNSQVDVTAPVYKGRNGRSGLITVAVEDLTEDVTLQQ
SRR073436_s_1	73	38	86	48	1	PSWITLSaveGTGNSQVDVTAPVYKGRNGRSGLITVAVEDLTEDVTLQQ
HvCF_C7_ms_6	1	38	86	48	1	PSWITLSaieGTGNSQVSVTAPVYKGRNGRSGLITVTVEDLTEDVTLQQ
HvCF_B6_ms_3	52	38	86	48	1	PSWITLSaveGTGNSQVDVTAPVYKGRNGRSGLITVTVEDLTQDVTLQQ
Sib1_ms_4	87	38	86	48	1	PSWITLGaveGTGNSQVDVTAPVYKGRNGRSGLITVTVEDLTEDVTLQQ
ERR844036_ms_4	77	38	86	48	1	PSWITLGaveGTGNSQVDVTAPVYKGRNGRSGLITVTVEDLTEDVTLQQ
EV_7000000526.a:SRS019397_WUGC_scaffold_30394	58	39	86	47	1	SWITLSaveGTGNSQVDVTAPVYKGREGRSGSITVAVEDLTEEVAIQQ
EV_7000000193.a:SRS048870_WUGC_scaffold_19317	65	39	86	47	1	SWITLSaveGTGNSQVDVTAPVYKGRNGRSGLITVAVEDLTENVTLQQ
EV_7000000484.a:SRS016018_WUGC_scaffold_19022	24	39	86	47	1	SWITLSaveGTGNSQVDVTAPVYKGRNGRSGLITVVVKDLTEDVTLQQ
EV_7000000633.a:SRS015065_WUGC_scaffold_1648	65	39	86	47	1	SWITLSaveGAGNSQVDVTAPVYKGRNGRSGLITVAVEDLTEDVTLQQ
EV_7000000192.a:SRS017821_Baylor_scaffold_23574	3	39	86	47	1	SWITLSavdGTGNSQVNVTAPVYKGRNGRSGLITVAVEDLTEDVTLQQ
EV_7000000570.a:SRS051882_Baylor_scaffold_6707	25	39	86	47	1	SWITLSaveGTGNSQVDVTAPVYKGRNGRSGLITVAVKDLTEDVTLQQ
GlobVir_NODE_1_length_85204_cov_24.3203_ID_1	25	39	86	47	1	SWITLSaveGTGNSQVDVTAPVYKGRNGRSGLITVAVEDLTEDVTLQQ
GlobVir_NODE_1_length_85204_cov_24.3203_ID_1	54	39	86	47	1	SWITLSaveGTGNSQVDVTAPVYKGRNGRSGLITVAVEDLTEDVTLQQ
EV_7000000475.a:SRS020328_Baylor_scaffold_16615	66	39	86	47	1	SWITLSaveGTGNSQVDVTAPVYKGRNGRSGLITVAVEDLTEDVTLQQ
EV_7000000032.a:SRS024132_Baylor_scaffold_10780	1	39	86	47	1	SWITLSaveGTGNSQVDVTAPVYKGRNGRSGLITVAVEDLTEDVTLQQ
EV_7000000684.a:SRS019582_WUGC_scaffold_87694	12	39	86	47	1	SWITLSaveGTGNSQVDVTAPVYKGRNGRSGLITVAVEDLTEDVTLQQ
GlobVir_NODE_2_length_95280_cov_177.402_ID_3	76	39	86	47	1	SWITLSaveGTGNSQVDVTAPVYKGRNGRSGLITVAVEDLTEDVTLQQ
GlobVir_NODE_1_length_98209_cov_43.4075_ID_1	24	39	86	47	1	SWITLGaveGTGNSQVDVTAPVYKGRNGRSGLITVTVEDLTEDVTLQQ
GlobVir_NODE_1_length_44660_cov_158.762_ID_1	41	40	76	36	1	VSYNLEVDISANSGSSSRTATITLTQATSGKTITITQ
GlobVir_NODE_1_length_103381_cov_1574.05_ID_1	1	46	88	42	1	DGTlsGTTSSSKLTYGNRTATTSRSTTVTATYNGVSKSINITQ
ERR844062_ms_1	90	47	88	41	1	GTlsGTTSSSKLTYGNRTATTSRSTTVTATYNGVSKSINITQ
F2M.1_R.NODE_1_length_97776_cov_6.878286	81	58	101	43	1	SGSaggFTLSGKTVTASNNTTTNSRSITITATSNSVSKSITITQ
GlobVir_NODE_2_length_60620_cov_31.3147_ID_3_4579119	77	59	104	45	1	STNlGSlsSSSSPSTLTLGENTSTSSRTATIKATHGGKSATCTVTQ
GlobVir_NODE_2_length_32802_cov_7.98286_ID_3_4579117	37	59	104	45	1	STNlGSlsSSSSPSTLTLGENTSTSSRTATIKATHGGKSATCTVTQ
GlobVir_NODE_1_length_99501_cov_427.647_ID_1	146	59	104	45	1	STNlGSlsSTSSPSTLTLGENTSTSSRTATIKATHGGKSATCTVTQ
ERR844029_ms_1	155	60	104	44	1	TNlGSlsSTSSPSTLTLGENTSTSSRTATIKATHGGKSATCTVTQ
Inf125_s_2	12	60	104	44	1	TNlGSlsSSSSPSTLTLGENTSTSSRTATITASYSGKSATCTVTQ
GlobVir_NODE_1_length_89327_cov_190.688_ID_1	7	60	109	49	1	SWATWGGVtvgEGYLDVKINYSENTGSSRSTTLTFTQNGSDNKINltVTQ
EV_7000000178.a:SRS017247_LANL_scaffold_14307	23	60	109	49	1	SWATWGGVtvgNGYLDVKINYSENTGSSRSTTLTFDQVGSDNKINltVTQ
EV_3300002703.a:draft_10000313	43	61	101	40	1	VSGTGNTTVTITFIANTVGDTREADITVTQGGLTATVHVIQ
SRR4295172_ms_8	1	70	111	41	1	GTlsGTTSGSKLTYDNRTATTSRSTTVTATYNGVSKSINITQ
Eld241-T0_s_2	89	70	111	41	1	GTlsGTTSGSKLTYGNRTTTTSRSTTVTATYSGVSKSINITQ
EV_7000000333.a:SRS050925_LANL_scaffold_10585	37	72	109	37	1	GYLDVKINYSENTGSSRSTTLTFIQNESNNRINltVTQ
EV_7000000265.a:C2882913	22	73	112	39	1	TETGVTISAEANDTGNAKSGTLTITLnadNSKTAKITISQ
GlobVir_NODE_10_length_87574_cov_93.1672_ID_19	24	73	109	36	1	YLDVKINYSKNTGSSRSTTLTFAQNGSNNKINltVTQ
GlobVir_NODE_1_length_83750_cov_261.467_ID_1	91	74	109	35	1	LDVKINYSKNTGSSRSTTLIFDQNGSDNKINltVTQ
EV_7000000191.a:C3073874	1	76	121	45	1	STNlGSlsSSSSPSTLTLGENTSTSSRTATIKATHGGKSATCTVTQ
HvCF_B12_ms_1	73	77	118	41	1	VSGAATLNSKTVNYGNNTSTNSRSSVFRATIDSVSKSITITQ
HvCF_B11_ms_1	1	77	118	41	1	VNGAASLSGSTVSYGNNTSTSSRSSVFRATIDSATKDITINQ
ERR843915_ms_2	1	77	123	46	1	VNGAASLSGSTVSYGNNTSTSSRSSVFRATIDSTTKDittkdITISQ
ERR843920_ms_4	65	77	123	46	1	VNGAASLSGSTVSYGNNTSTSSRSSVFRATIDSTTKDittkdITISQ
ERR844017_ms_1	85	77	118	41	1	VDGAASLSGSTVSYGNNTSTSSRSSVFRATIDSATKDITISQ
ERR844018_ms_1	85	77	118	41	1	VDGAASLSGSTVSYGNNTSTSSRSSVFRATIDSATKDITISQ
GlobVir_NODE_50_length_31963_cov_9.50939_ID_99	1	77	125	48	1	SWLTLTeGSaeGNVYNYSFAVSTNKKEDSRSLLIKVTQGTNMKEISITQ
EV_7000000515.a:SRS049995_LANL_scaffold_40969	6	77	116	39	1	SGTGTATLTLTIDNNTTTVARSGALTVVSEDLTATCALAQ
EV_7000000081.a:SRS017307_Baylor_scaffold_11895	18	78	126	48	1	SWITVtpnSGSKGKNEITITATTNETYDERNATVVLKCGSDSKNIVVTQ
ERR843936_ms_1	88	80	121	41	1	GTlsGTTSGSKLTYGNRTTTTSRSTTVTATYNGVSKSINITQ
gb|MSHB01000026|	128	80	129	49	1	QSWLTISGSTATAAENKTESNRTATVsaaftynsaAVTPTSGSTSVNIAQ
EV_7000000320.a:SRS063040_Baylor_scaffold_59276	99	83	113	30	2	DWVVVSITGKITVEILENTTSSTRSTTLVFT
CS_ms_17	9	83	110	27	2	PSWASFNKSTSTFTIQSTTSTTGRTAKV
ERR844016_ms_1	60	83	110	27	2	PSWASFNKSTSTFTIQSTTSTTGRTAKV
HvCF_D4_ms_4	12	83	110	27	2	PSWASFNKSTSTFTIQSTTSTTGRTAKV
GlobVir_NODE_4_length_16752_cov_12.9649_ID_7	11	84	110	26	2	SWATYSNGRFTISSNSSTSSRSANVYF
EV_7000000372.a:C3209224	24	84	114	30	2	DWVVVDTTGKITVEMLENTTSSTRSTTLVFT
EV_2061766007.a:rumenHiSeq_NODE_3000532_len_137336_cov_4_708875	14	87	120	33	1	SGVTTKITVTYGENASTSTRDGNLtffaggenrT
gb|MSHB01000026|	130	91	136	45	1	SitGDgfsINENNGVVNITANPGTTARSGVITVSYEGASDTSTVYQ
ERR844061_ms_3	116	99	129	30	2	DWVVVSTTGKTTIEILKNTTSSTRSTTLVFT
EV_7000000418.a:SRS012273_Baylor_scaffold_8446	11	99	129	30	2	DWVVVSTTGKITVEILKNTTSSTRSTTLVFT
GlobVir_NODE_2_length_32802_cov_7.98286_ID_3_4579117	38	100	130	30	2	DWVVVSTTGKTTVEILKNTTSNTRSTTLVFT
GlobVir_NODE_2_length_60620_cov_31.3147_ID_3_4579119	76	100	130	30	2	DWVVVSTTGKTTVEILKNTTSNTRSTTLVFT
Eld298-T0_s_4	57	100	130	30	2	DWVVVSTTGKITVEILKNTTSSTRSTTLVFT
EV_7000000516.a:SRS019161_WUGC_scaffold_8389	5	101	131	30	2	DWVVVSTTGKITVEILKNTTSNTRSTTLVFT
GlobVir_NODE_1_length_66938_cov_198.477_ID_1	1	102	138	36	2	SGSNLGTTAKARTKLGSRTLTVTLNGKSGNASIDIYQ
EV_7000000320.a:SRS063040_Baylor_scaffold_10528	129	107	142	35	2	TVSGTgFSVSGSNVTASANSATTTRSGTATYTQTGS
EV_7000000418.a:SRS012273_Baylor_scaffold_8446	12	108	153	45	2	STNlGSlsSSSSPSTLTLGENTSTSSRTATIKATHGGKSATCTVTQ
GlobVir_NODE_3_length_25489_cov_1798.31_ID_5	1	108	153	45	2	STNlGSlsSTSSPSTLTLGENTSTSSRTATITATYSGKSATCTVTQ
EV_7000000032.a:SRS024132_Baylor_scaffold_22951	2	108	151	43	1	SWITWNSSSMTFTVASNSSTSSRTANIYFEQDESGKRdyARVTQ
ERR844046_ms_1	153	109	153	44	2	TNlGSlsSTSSPSTLTLGENTSTSSRTATITATYSGKSATCTVTQ
GlobVir_NODE_8_length_10586_cov_6.91902_ID_15	4	109	153	44	2	TNlGSlsSASSPSTLTLGENTSTSSRTATITASYSGKSATCTVTQ
CS_ms_17	8	111	153	42	2	SWITVDSNGGYTVAHNTSGLPRQGTITLTQAESGLKcyINIYQ
HvCF_D4_ms_4	11	111	153	42	2	SWITVDSNGGYTVAHNTSGLPRQGTITLTQAESGLKcyINIYQ
HvCF_E4_ms_5	44	116	164	48	2	SGDpgrsaQYTVEVAVTFSANTTVSSRSFTVKCEDsatASISGTVTITQ
EV_7000000418.a:SRS012273_Baylor_scaffold_1990	3	123	168	45	1	DpGAtgEYTYDVTVAVPMNETIKVRSATLEIKGEGASvvKTITITQ
GlobVir_NODE_1_length_87300_cov_647.875_ID_1	52	123	168	45	1	DpGAtgEYTYDATIVVPKNETIKARSATLEIKGGGASvvKTITITQ
GlobVir_NODE_1_length_91913_cov_73.8048_ID_1	78	123	168	45	1	DpGAtgKYTYDVTVVVPKNETIKARSATLEIKGEGVSvvKTITITQ
ERR844012_ms_2	31	123	168	45	1	DpGAtgKYTYDVTVVVPKNETIKARSATLEIKGEGVSvvKTITITQ
EV_7000000352.a:SRS014923_WUGC_scaffold_5570	23	123	168	45	1	DpGAtgEYTYDVTIVVPKNETIKARSATLEIKGEGASvvKTITITQ
EV_7000000460.a:SRS051031_LANL_scaffold_13094	20	123	168	45	1	DpGAtgEYTYDVTVVVPKNETIEARSATLEIKGEGASvvKTITITQ
Sib2_ms_4	75	123	168	45	1	DpGAtgEYTYDVTVVVPKNETIKARSATLEIKGEGASvvKTITITQ
EV_7000000040.a:SRS043411_WUGC_scaffold_44831	3	123	168	45	1	DpGAtgKYTYDVTVVVPKNETIKVRSATLEINGEGSTvvKTITITQ
EV_7000000735.a:SRS015190_WUGC_scaffold_13309	11	123	168	45	1	DpGAtgKYTYDVTVVVPKNETIKVRSATLEINGEGSTvvKTITITQ
EV_7000000624.a:SRS024435_LANL_scaffold_5052	20	123	168	45	1	DpGAtgEYTYDVTVVVPKNETIKARSATLEIKGEGSTvlKTITITQ
GlobVir_NODE_2_length_59584_cov_4.19401_ID_3_4559274	54	123	168	45	1	DpGAtgEYTYDVTVVVPKNETIKARSATLEIKGEGSTivKTITITQ
GlobVir_NODE_1_length_44090_cov_7.55433_ID_1_metavir_196_whole	20	123	168	45	1	DpGAtgEYTYDVTVVVPKNETITARSATLEIKGEGSTvvKTITITQ
Eld251-T3_s_3	64	123	168	45	1	DpGAtgKYTYDATIVVPKNETIKARSATLEIKGEGSTvvKTITITQ
EV_7000000231.a:SRS014613_WUGC_scaffold_10001	61	123	168	45	1	DpGAtgEYTYDATIVVPKNDTIKARSATLEIKGEGSTvvKTITITQ
GlobVir_NODE_1_length_89327_cov_190.688_ID_1	94	123	163	40	1	DWLKGSTDTIGFTATENLTLSSRTHTRTYTQDETGKTISVT
EV_7000000736.a:SRS014235_WUGC_scaffold_5971	7	124	158	34	1	VTQGSTSYIASENTSLTNRSATVTFTQSESSKTMT
GlobVir_NODE_10_length_87574_cov_93.1672_ID_19	4	124	158	34	1	VTKGSTSYNASENLDMTSRSATVTFTQAESGKTVS
HvCF_A9_ms_6	66	125	168	43	1	GAtgEYTYDVTIVVPKNNTITARSATLEIKGEGASvvKTIRITQ
HvCF_B1_ms_9	44	125	168	43	1	GAtgEYTYDVTVVVPKNETIEARSATLEIKGEGASivKTITITQ
HvCF_A10_ms_12	35	125	168	43	1	GAtgEYTYDVTIVVPKNETIKARSATLEIKGEGTSvvKTITITQ
Eld195-T0_s_3	21	125	168	43	1	GAtgEYTYDVTVVVPKNETIKARSATLEIKGEGASvvKTITITQ
Fferm_ms_2	24	125	168	43	1	GAtgEYTYNVTIVVPKNGTITTRSATLEIKGEGSTvvKTITITQ
Eld173-T3_s_1	22	125	168	43	1	GAtgKYTYDATIVVPKNGTINARSATLEIKGEGSTvvKTITITQ
Sib1_ms_5	21	125	168	43	1	GAtgEYTYDATIVVPKNETIKARSATLEIKGEGSTvvKTITITQ
HvCF_C4_ms_1	64	125	168	43	1	GAtgEYTYDATIVVPKNETIKARSATLEIKGEGSTvlKTITITQ
CS_ms_46	22	125	168	43	1	GAtgEYTYDATIVVPKNETIKARSATLEIKGGGSTvlKTITITQ
HvCF_A12_ms_2	84	125	170	45	1	DpGAtaQYTFKVSIVVPKNNTTDNRDSVLkvTCNTTSITDNFTISQ
EV_7000000107.a:SRS042628_WUGC_scaffold_25304	2	125	164	39	1	WVSYNQTVPQYEAKENTGLVERSANMTFTQNESGKQITVQ
EV_7000000111.a:SRS019601_WUGC_scaffold_34665	96	125	164	39	1	SWVTWEDNEGFKAAENTTLNSRSGTITYTQEESGKQITVT
Eld245-T3_s_2	21	126	168	42	1	AtgEYTYDATIVVPKNETIEARSATLEIKGEGASvvKTITITQ
HvCF_C12_ms_12	22	126	168	42	1	AtgEYTYDVTVVVPKNETIEARSATLEIKGGGASvvKTITITQ
EV_7000000040.a:SRS043411_WUGC_scaffold_5329	59	126	171	45	1	ISGAgfKVDGGGQVTVDENPDNTTRKAVVTVKQNESGKTlqITCNQ
GlobVir_NODE_3_length_85604_cov_38.9044_ID_5	110	126	164	38	1	SWYTTDYDGNNGRIVPNNTSTNSKSTTVTWTQKYSGKTI
EV_7000000628.a:SRS015782_WUGC_scaffold_32895	5	126	164	38	1	SWYTTDYDGNKGRIVPNNTSTNSKSTTVTWTQKYSGKTI
EV_7000000246.a:SRS078176_LANL_scaffold_27017	16	127	173	46	1	DpGAtaQYTFTLTLNAVENETVDARTQQITVEGaggSSVSATLTLNQ
EV_7000000626.a:SRS064557_LANL_scaffold_5877	49	127	173	46	1	DpGAtaQYTFTLTLNAVENETVDARTQQITVEGaggSSVSATLTLNQ
EV_7000000320.a:SRS063040_Baylor_scaffold_782	2	127	173	46	1	DpGAtaQYTFTLTLNAVENETVDARTQQITVEGaggSSVSATLTLNQ
EV_3300003155.a:Ga0052270_10307359	62	127	162	35	1	SENGLKATENLNTQERYGSVTFTQSESGKSIDgaVS
CS_ms_21	87	128	191	63	2	SNWLTAgklvvatkqynsgaaiegDpGAsnVYAFEITFTAAANPTVNTRSGHITVNGQKYTVTQ
Fferm_ms_1	66	128	191	63	2	SNWLTAgklvvatkqynsgaaiegDpGAsnVYAFEITFTAAANPTVNTRSGHITVNGQKYTVTQ
ERR844076_ms_1	11	128	191	63	2	SSWLTAgklivakqqynsgaeiegDpGAddVYAFEITFTAAANPTVNTRSGHVTVNGQKYTVTQ
HvCF_C1_ms_5	63	128	191	63	2	SSWLTAgklvvagqqynsgaeiegDpGAddVYAFEITFTAAANSTVNTRTGHITVNGQKYTVTQ
HvCF_B5_ms_2	28	128	191	63	2	SSWLTAgklvvnektynsgakiegDpGAddVYAFEITFTAAANPTVKTRSGHITVNGQKYTVTQ
SRR073436_s_1	73	128	191	63	2	SSWLTAgklvvnekeynsgaeiegDpGAddVYAFEITFTAAANPTINTRTGYIIVNGQKYSVTQ
HvCF_C7_ms_6	1	128	191	63	2	SSWLTAgklvvaekqynsgatiegDpGAddVYAFEITFTAAANPTVNTRSGNITVNGQKYTVTQ
ERR844036_ms_4	77	128	191	63	2	SSWLTAgklmvnekeynsgaeiegDpGAddIYAFEITFTAAANPTVNTRTGNITVNGQKYTVTQ
Sib1_ms_4	87	128	191	63	2	SSWLTAgklivnekeynsgaaiegDpGAddIYAFEITFTAAANPTVNTRTGNITVNGQKYTVTQ
HvCF_B6_ms_3	52	128	191	63	2	SSWLTAgklivnekeynsgaeiegDpGAddIYAFEITFTAAANPTVSTRTGNITVNGQKYTVTQ
CS_ms_24	88	128	191	63	2	SSWLTAgklvvnekeynsgadiegDpGAdnVYAFEITFTAAANPTVNTRTGNITVNGQKYTVTQ
EV_7000000192.a:SRS017821_Baylor_scaffold_23574	3	129	191	62	2	SWLTAgklvvnkkeynsgvdiegDpGVddVYAFEITFTAAANPTVNTRSGHITVNGQKYTVTQ
EV_7000000633.a:SRS015065_WUGC_scaffold_1648	65	129	191	62	2	SWLTAgklivnekeynsgaeiegDpGAddVYAFEITFTAAANPTINTRTGYIIVNGQKYSVTQ
GlobVir_NODE_1_length_98209_cov_43.4075_ID_1	24	129	191	62	2	SWLTAgklmvnekeynsgaeiegDpGAddIYAFEITFTAAANPTVNTRTGNITVNGQKYTVTQ
EV_7000000484.a:SRS016018_WUGC_scaffold_19022	24	129	191	62	2	SWLTAgklivnkkeynsgagiegDpGAdnVYAFEITFTAAANPTVNTRTGNITVNGQKYSVTQ
EV_7000000684.a:SRS019582_WUGC_scaffold_87694	12	129	191	62	2	SWLTVgklvvnkkeynsgteiedDpGAddVYAFEITFTAAANPTVNTRTGNITVNGQKYAVTQ
EV_7000000193.a:SRS048870_WUGC_scaffold_19317	65	129	191	62	2	SWLTAgklvvnkkeynsgaeiegDpGAdnVYAFEITFTTAANPTVNTRTGNITVNGQKYTVTQ
EV_7000000570.a:SRS051882_Baylor_scaffold_6707	25	129	191	62	2	SWLTVgklvvnekeynsgteiegDpGAddVYAFEITFTAAANPTVNTRTGNITVNGQKYTVTQ
HvCF_A12_ms_1	74	129	191	62	2	EWLTAgklivnekqynsgaeiegDpGAddVYAFEITFTAAANPTVNTRTGNITVNGQKYTVTQ
EV_7000000475.a:SRS020328_Baylor_scaffold_16615	66	129	191	62	2	SWLTAgklvvnekeynsgaeiegDpGAddVYAFEITFTAAANPTVNTRTGNITVNGQKYTVTQ
EV_7000000032.a:SRS024132_Baylor_scaffold_10780	1	129	191	62	2	SWLTAgklvvnkkeynsgaeiegDpGAddVYAFEITFTAAANPTVNTRTGNITVNGQKYTVTQ
EV_7000000526.a:SRS019397_WUGC_scaffold_30394	58	130	191	61	2	WLTAgklvvatkqydsgaaiegDpGAsdVYSFEITFTAAANPTVSTRTGHITVNGQKYTVTQ
GlobVir_NODE_2_length_95280_cov_177.402_ID_3	76	130	191	61	2	WLTAgklivnkkeynsgieiegDpGAdnVYAFEITFTAAANPTVNTRTGNITVNGQKYTVTQ
GlobVir_NODE_1_length_85204_cov_24.3203_ID_1	25	130	191	61	2	WLTAgklivnekeynsgaeiegDpGAddVYAFEITFTAAANPTVNTRTGNITVNGQKYTVTQ
GlobVir_NODE_1_length_85204_cov_24.3203_ID_1	54	130	191	61	2	WLTAgklivnekeynsgaeiegDpGAddVYAFEITFTAAANPTVNTRTGNITVNGQKYTVTQ
EV_7000000289.a:SRS024331_LANL_scaffold_31584	22	131	160	29	1	LVASENTTTESRSATVVYTQSESGKQISVS
EV_7000000498.a:SRS017521_Baylor_scaffold_5136	12	131	160	29	1	LVASENTTTESRSATVVYTQSESGKQISVS
EV_7000000624.a:SRS024435_LANL_scaffold_33739	25	131	160	29	1	YKASENTTLNQRSASLTFTQNESGKQITVQ
GlobVir_NODE_2_length_44071_cov_171.475_ID_3	25	131	160	29	1	YKASENTTLNQRSASLTFTQNESGKQITVQ
EV_7000000308.a:SRS058770_LANL_scaffold_30328	21	131	160	29	1	YKASGNTTLNQRSASLTFTQNESGKQITVQ
EV_7000000032.a:SRS024132_Baylor_scaffold_18173	22	131	160	29	1	YKASGNTTLNQRSASLTFTQNESGKQITVQ
ERR843924_ms_3	75	132	173	41	1	AlaKFSFQLTLTTTGNDTVSERTQQITVTTsGGKSATITLKQ
ERR844070_ms_1	23	132	173	41	1	AlaKFSFQLTLTTTGNDTVSERTQQITVTTsGGKSATITLKQ
EV_7000000038.a:C4277467	1	140	182	42	2	DGTYNIKLTVDENTSSTAREGKVVIKPDDNDDEgwiltITVKQ
EV_7000000192.a:SRS017821_Baylor_scaffold_24423	19	140	185	45	1	ISGAgfKVDGGGQVTVDENPNNTTRKAVVTVKQNESGKTlqITCNQ
EV_7000000178.a:SRS017247_LANL_scaffold_1338	27	144	185	41	1	GDgfsKGNSDLEVVASENPTEAARNGTLVITQSEGNKTVSVT
GlobVir_NODE_1_length_113332_cov_66.224_ID_1_metavir_293_whole	10	144	185	41	1	GDgfsKGNSDLEVVVSENPTEAARNGTLVITQSEGNKTVSVT
EV_2061766007.a:rumenHiSeq_NODE_3677746_len_40941_cov_0_968394	4	145	194	49	1	SWLTVSptsGSgsQATTSVTLTASTNTGSSRTATVTFSHGGTTATVTVTQ
GlobVir_NODE_4_length_38174_cov_7.63306_ID_7_metavir_84_whole	10	148	181	33	1	KGGTVTIAENPTTSVRNGVLTVTQHESNKKITIN
EV_7000000306.a:SRS043001_WUGC_scaffold_15532	15	148	181	33	1	KGGTVTIAENPTASVRNGVLTVTQHESDKKITIN
GlobVir_NODE_1_length_99501_cov_427.647_ID_1	146	154	184	30	2	DWVVVSTTGKITVEILKNTTSSTRSTTLVFT
ERR844029_ms_1	155	154	184	30	2	DWVVVSTTGKITVEILKNTTSSTRSTTLVFT
Inf125_s_2	12	158	186	28	2	PSWATYSNGRFTISSNSSTSSRSANVYFT
GlobVir_NODE_2_length_32802_cov_7.98286_ID_3_4579117	37	159	185	26	2	SWATYSNGRFTISSNSSTSSRSANVYF
GlobVir_NODE_2_length_60620_cov_31.3147_ID_3_4579119	77	159	185	26	2	SWATYSNGRFTISSNSSTSSRSANVYF
EV_7000000081.a:SRS017307_Baylor_scaffold_11895	18	166	215	49	2	WIKQvksSNTraLTTSNLNFTIEPNETGDKREGEIIIKSGELSETVKVYQ
F2M.1_R.NODE_1_length_97776_cov_6.878286	81	167	208	41	2	VSGTGNWTSPKVTYGNNTSTSGKSTVIRATIDSTTKDITISQ
EV_7000000178.a:SRS017247_LANL_scaffold_14307	23	170	214	44	2	SkvGTlENHYMLSLTAlsDNNTGANRSGHIFLTCGDANLSIPVTQ
EV_2061766007.a:rumenHiSeq_NODE_3000532_len_137336_cov_4_708875	14	170	200	30	2	STGTTSPIDITADSNDTGSSRGGTISLTVDG
ERR844040_ms_1	25	173	216	43	1	NSWISWNKSNHSITIKENKVSVRTAKFRLIQNESNNVLNgiINQ
EV_7000000516.a:SRS019161_WUGC_scaffold_23604	83	174	216	42	1	SWIIWNKSNHSITIKENKVSVRTAKFRLIQNESNNVLNgvINQ
Eld314-T0_s_3	76	174	216	42	1	SWIIWNKSNHSITIKENKVSVRTAKFRLIQNESNNVLNgvINQ
HvCF_B12_ms_1	73	184	225	41	2	VSGTGNWTSPKVTYGNNTSTSGKSTVIRATIDSTTKDITISQ
GlobVir_NODE_10_length_14111_cov_3.9739_ID_19_metavir_293_whole	10	184	225	41	1	TSGVGILSGNTLTFSNNTSPDARTTRVTANYNGVTDYCDVMQ
HvCF_B11_ms_1	1	184	225	41	2	GsGGGTLSGSTLSYSNNTSTSVRRTRVTANYNGAIDFCDIEQ
ERR844017_ms_1	85	184	225	41	2	GsGGGTLSGSTLSYSNNTSTSVRRTRVTANYNGAINFCDIEQ
ERR844018_ms_1	85	184	225	41	2	GsGGGTLSGSTLSYSNNTSTSVRRTRVTANYNGAINFCDIEQ
EV_7000000523.a:SRS019126_WUGC_scaffold_42216	46	186	229	43	1	DWITVTANAKVATIKVSANTTGKARVGKVTINADGLASVVEVTQ
EV_7000000086.a:SRS049147_LANL_scaffold_36316	37	186	229	43	1	DWITATASAKVATIKVSANTTGKARVGKVTITADGLASVVEVTQ
GlobVir_NODE_1_length_89327_cov_190.688_ID_1	7	186	213	27	2	SNNNTGANRSGHLFLTCGDANLSIPVTQ
ERR843915_ms_2	1	188	229	41	2	ISGAGSFASNKVTYDNNTSTSARSTVIRATMDSVTKDTTVTQ
ERR843920_ms_4	65	188	229	41	2	ISGAGSFASNKVTYDNNTSTSARSTVIRATMDSVTKDTTVTQ
GlobVir_NODE_1_length_66938_cov_198.477_ID_1	1	204	246	42	3	TASTgFSLSGTTLTVAENTTANTRSVKVRATMDTVYKEVTVTQ
ERR844046_ms_1	153	210	243	33	3	PSWATYDGGGSFTISANTSSSSRSAQVYFVQDES
GlobVir_NODE_3_length_25489_cov_1798.31_ID_5	1	211	243	32	3	SWATYDGGGSFTISANTSSSSRSAQVYFVQDES
ERR844065_ms_2	30	217	270	53	1	SWIETvvnltasftsSTtlGSISNNVLTIPNNESTNTKSGTLTVIFtleNKQTK
GlobVir_NODE_3_length_25128_cov_398.143_ID_5	11	217	273	56	1	SWIETvvnltasftsSTTlGSISNNVLTIPNNESTNTKSGTLTVIFtleNKQTKEVS
HvCF_D3_ms_2	31	217	270	53	1	SWIETvvnltasftsSTtlGSISNNVLTIANNESTNTKSGTLTVTFtleNSQTK
GlobVir_NODE_1_length_90212_cov_21.4377_ID_1	47	218	272	54	1	SWIETvvnliasfasSTTlGSISNNVLTIVNNESTNAKSGTLTVTFtleNNQTKQ
ERR844037_ms_1	31	218	270	52	1	SWIETvvnliasfasSTTlGSISNNVLTIVNNESTNAKSGTLTVTFtleNNQT
Eld229-T3_s_2	61	218	270	52	1	WIETvvsliasftsSTtlGSISNNVLTIPNNESTNTKSGTLTVIFtleNKQTK
EV_7000000532.a:SRS011529_WUGC_scaffold_3649	51	218	270	52	1	WIETvvnltasftsSTTlGSISNNVLTIPNNESTNTKNGTLTAIFtleNSQTK
EV_7000000538.a:SRS024075_LANL_scaffold_22533	72	218	273	55	1	WIETvvnltasftsSTTlGSISNNVLTIPNNESTNTKSGTLSVVFtleNKQTKEVS
GlobVir_NODE_4_length_26869_cov_17.767_ID_7_metavir_196_whole	13	218	273	55	1	WIETvvnltasftsSTTlGSISNNVLTIPNNESTNTKSGTLSVVFtleNKQTKEVS
Inf008_s_1	20	218	262	44	1	WIETvvnltasftsSTtlGSISNNVLTIPNNESTNTKSGTLSVVF
HvCF_D10_ms_2	11	218	262	44	1	WIETvvnltasftsSTtlGSISNNVLTIPNNESTNTKSGTLSVVF
HvCF_A8_ms_1	29	218	270	52	1	WIETvvnltasftsSTtlGSISNNVLTIPNNESTNAKNGTLTVIFtleNKQTK
F4T2.1.NODE_1_length_94988_cov_32.078160	63	218	273	55	1	WIETvvnftasftsSTtlGSISNNVLTIPNNESTNTKNGTLTVIFtleNKQTKEVN
HvCF_D1_ms_1	54	218	270	52	1	WIETvvnltasftsSTtlGSISNNVLTIPNNESTNTKSGTLTIIFtleNKQTK
HvCF_F2_ms_2	31	218	270	52	1	WIETvvnftasftsSTtlGSISNNVLTIPNNESTNTKSGTLTVIFtleNKQTK
Canada.female.46.8032826,-71.242796.2012-02-22.CEAZ01004086.1	24	218	270	52	1	WIEIvvnltasftsSTtlGSISNNVLTIPNNESTNTKSGTLTVIFtleNKQTK
HvCF_D6_ms_5	64	218	270	52	1	WIETvvnltasftsSTtlGSISNNILTIPNNESTNTKSGTLTVIFtleNKQTK
F1M.2.NODE_1_length_97959_cov_46.765433	19	218	270	52	1	WIETvvnltasftsSTtlGGISNNVLTIPNNESTNTKSGTLTVIFtleNKQTK
SRR073438_s_1	49	218	270	52	1	WIETvvnltasftsSTtlGGISNNVLTIPNNESTNTKSGTLTVIFtleNKQTK
GlobVir_NODE_1_length_92723_cov_184.464_ID_1	63	218	273	55	1	WIETvvnltasftsSTTlGSISNNVLTIPNNESTNTKNGTLTVIFtleNKQTKEVS
ERR844000_ms_1	25	218	270	52	1	WIETvvnltasftsSTtlGSISNNVLTIPNNESTNTKNGTLTVIFtleNKQTK
ERR843966_ms_1	24	218	270	52	1	WIETvvnltasftsSTtlGSISNNVLTIPNNESTNTKNGTLTVIFtleNKQTK
GlobVir_NODE_1_length_89370_cov_828.139_ID_1	53	218	273	55	1	WIETvvnltasftsSTTlGSISNNVLTIPNNESTNTKNGTLTVIFtleNKQTKEVS
GlobVir_NODE_1_length_103381_cov_1574.05_ID_1	89	218	273	55	1	WIETvvnltasftsSTTlGSISNNVLTIPNNESTNTKSGTLTVVFtleNKQTKEVS
ERR843983_ms_1	25	218	273	55	1	WIETvvnltasftsSTtlGSISNNVLTIPNNESTNTKSGTLTVIFtleNKQTKKVS
ERR844008_ms_2	34	218	273	55	1	WIETvvnltasftsSTtlGSISNNVLTIPNNESTNTKSGTLTVIFtleNKQTKKVS
EV_7000000684.a:SRS019582_WUGC_scaffold_90428	34	218	273	55	1	WIETvvnltasftsSTTlGSISNNVLTIPNNESTNTKSGTLTVIFtleNKQTKEVS
SRR073439_s_1	75	218	270	52	1	WIETvvnltasftsSTtlGSISNNVLTIPNNESTNTKSGTLTVIFtleNKQTK
HvCF_C9_ms_3	59	218	270	52	1	WIETvvnltasftsSTtlGSISNNVLTIPNNESTNTKSGTLTVIFtleNKQTK
Canada.male.46.8032826,-71.242796.2013-02-26.CDZB01081670.1	61	218	270	52	1	WIETvvnltasftsSTtlGSISNNVLTIPNNESTNTKSGTLTVIFtleNKQTK
HvCF_E8_ms_1	9	218	270	52	1	WIETvvnltasftsSTtlGSISNNVLTIPNNESTNTKSGTLTVIFtleNKQTK
GlobVir_NODE_1_length_95617_cov_42.1971_ID_1_4559289	59	218	273	55	1	WIETvvnltasftsSTTlGSISNNVLTIPNNESTNTKSGTLTVIFtleNKQTKEVS
GlobVir_NODE_2_length_70777_cov_15.4181_ID_3_4559291	31	218	273	55	1	WIETvvnltasftsSTTlGSISNNVLTIPNNESTNTKSGTLTVIFtleNKQTKEVS
GlobVir_NODE_1_length_103825_cov_31.6614_ID_1	23	218	273	55	1	WIETvvnltasftsSTTlGSISNNVLTIPNNESTNTKSGTLTVIFtleNKQTKEVS
CS_ms_20	22	218	270	52	1	WIETvvnltasftsSTtlGSISNNVLTIPNNESTNTKSGTLTVIFtleNKQTK
Eld314-T0_s_2	24	218	270	52	1	WIETvvnltasftsSTtlGSISNNVLTIPNNESTNTKSGTLTVIFtleNKQTK
ERR975089_s_1	40	218	270	52	1	WIETvvnltasftsSTtlGSISNNVLTIPNNESTNTKSGTLTVIFtleNKQTK
Inf117_s_1	65	218	270	52	1	WIETvvnltasftsSTtlGSISNNVLTIPNNESTNTKSGTLTVIFtleNKQTK
ERR844038_ms_2	25	218	271	53	1	WIETvvnltasftsSTtlGSISNNVLTIPNNESTNTKSGTLTVIFtleNKQTKE
HvCF_A3_ms_37	75	218	270	52	1	WIETvvnltasftsSTtlGSISNNVLTIPNNESTNTKSGTLTVIFtleNKQTK
GlobVir_NODE_3_length_96676_cov_41.0408_ID_5	75	218	273	55	1	WIETvvnltasftsSTTlGSISNNVLTIPNNESTNVKSGALTVVFtleNSQTKKVS
GlobVir_NODE_1_length_103298_cov_642.594_ID_1	9	218	270	52	1	WIETvvnltasftsSTTlGSISNNVLTIANNESTNTKSGTLTVTFtleNSQTK
GlobVir_NODE_1_length_96586_cov_346.886_ID_1	30	218	270	52	1	WIETvvnltasftsSTTlGSISNNVLTIANNESTNTKSGTLTVTFtleNSQTK
ERR843922_ms_1	29	218	270	52	1	WIETvvnltasftsSTtlGSISNNVLTIANNESTNTKSGTLTVTFtleNSQTK
GlobVir_NODE_1_length_139661_cov_16.9267_ID_1	144	218	270	52	1	WIETvvnltasftsSTTlGSISNNVLTIPNNESTNTKSGTLTVTFtleNSQTK
GlobVir_NODE_2_length_14641_cov_2.41691_ID_3	16	218	270	52	1	WIETvvnltasftsSTTlGSISNNVLTIPNNESTNTKSGTLTVTFtleNSQTK
NC_024711_crAssphage	66	218	270	52	1	WIETvvnltasftsSTtlGSISNNVLTIPNNESTNTKSGTLTVTFtleNSQTK
F2T1.2.NODE_1_length_97120_cov_58.884747	66	218	270	52	1	WIETvvnltasftsSTtlGSISNNVLTIPNNESTNTKSGTLTVTFtleNSQTK
F2T1.1_R.NODE_1_length_97088_cov_25.648542	25	218	270	52	1	WIETvvnltasftsSTtlGSISNNVLTIPNNESTNTKSGTLTVTFtleNSQTK
F2T2.2.NODE_1_length_97119_cov_25.006655	66	218	270	52	1	WIETvvnltasftsSTtlGSISNNVLTIPNNESTNTKSGTLTVTFtleNSQTK
F2T1.3.NODE_1_length_95960_cov_23.222460	64	218	270	52	1	WIETvvnltasftsSTtlGSISNNVLTIPNNESTNTKSGTLTVTFtleNSQTK
GlobVir_NODE_2_length_86592_cov_9.46471_ID_3	13	218	273	55	1	WIETvvnltasftsSTTlGSISNNVLTIPNNESTNAKSGTLTVVFaleNNQTKEVS
GlobVir_NODE_1_length_64035_cov_5.96517_ID_1	68	218	273	55	1	WIETvvnltasftsSTTlGSISNNVLTIPNNESTNAKSGTLTVVFaleNNQTKEVS
F3T1.1.NODE_1_length_93848_cov_37.529933	59	218	271	53	1	WIETvvnltasftsSTtlGSISNNVLTIPNNESTNAKSGTLTVVFaleNNQTKE
F3T1.2.NODE_1_length_93869_cov_36.327307	24	218	271	53	1	WIETvvnltasftsSTtlGSISNNVLTIPNNESTNAKSGTLTVVFaleNNQTKE
F3T1.3.NODE_1_length_94897_cov_60.892326	66	218	271	53	1	WIETvvnltasftsSTtlGSISNNVLTIPNNESTNAKSGTLTVVFaleNNQTKE
SRR073434_s_1	26	218	272	54	1	WIETvvnltasftsSTtlGSISNNVLTIPNNESTNAKSGTLTVVFaleNNQTKEV
Eld251-T3_s_1	23	218	273	55	1	WIETvvsltasftsSTtlGSISNNVLTIPNNESTNAKSGTLTAVFtleNSQTKEVS
GlobVir_NODE_1_length_95996_cov_85.4509_ID_1	26	218	273	55	1	WIETvvnltasftsSTTlGSISNNVLTIPNNESTNAKSGTLTVIFtleNSQTKEVS
ERR844032_ms_1	65	218	273	55	1	WIETvvnltasftsSTtlGSISNNVLTIPNNESTNAKSGTLTVIFtleNSQTKEVS
Canada.male.46.8032826,-71.242796.2012-02-08.CEAO01012480.1	24	218	273	55	1	WIETvvnltasftsSTtlGSISNNVLTIPNNESTNAKSGTLTVVFtleNSQTKEVS
GlobVir_NODE_1_length_96576_cov_617.461_ID_1	30	218	273	55	1	WIETivnltasftsSTTlGSISNNVLTIPNNESTNAKSGTLTVIFtleNKQTKEVS
ERR844022_ms_1	61	218	270	52	1	WIETivnltasftsSTtlGSISNNVLTIPNNESTNAKSGTLTVIFtleNKQTK
HvCF_A11_ms_1	27	218	270	52	1	WIETvvnltasftsSTtlGSISNNVLTIPNNESTNAKSGTLTVVFtleNKQTK
Inf058_s_2	43	218	270	52	1	WIETvvnltasftsSTtlGSISNNVLTISNNESTNAKSGTLTVIFtleNKQTK
ERR844045_ms_1	31	218	270	52	1	WIETvvnltasftsSTtlGSISNNVLTIPNNESTNAKSGTLTIIFtleNKQTK
GlobVir_NODE_4_length_53504_cov_117.528_ID_7	20	218	273	55	1	WIETvvnltagftsSTTlGSISNNVLTIPNNESTNAKSGTLTVIFtleNKQTKEVS
ERR843979_ms_2	26	218	270	52	1	WIETvvnltagftsSTtlGSISNNVLTIPNNESTNAKSGTLTVIFtleNKQTK
EV_7000000715.a:SRS014683_WUGC_scaffold_5173	55	218	273	55	1	WIETvvsltasftsSTTlGSISNNVLTIPNNESTNAKSGTLTVIFtleNKQTKEVS
GlobVir_NODE_1_length_93319_cov_165.144_ID_1_4559294	74	218	273	55	1	WIETvvnltasftsSTTlGSISNNVLTIPNNESTNAKSGTLTVIFtleNKQTKEVN
GlobVir_NODE_34_length_10786_cov_2.77127_ID_67_4559292	7	218	273	55	1	WIETvvnltasftsSTTlGSISNNVLTIPNNESTNAKSGTLTVIFtleNKQTKEVN
Eld195-T0_s_2	47	218	270	52	1	WIETvvnltasftsSTtlGSISNNVLTIPNNESTNAKSGTLTVIFtleNKQTK
ERR844050_ms_1	68	218	270	52	1	WIETvvnltasftsSTtlGSISNNVLTIPNNESTNAKSGTLTVIFtleNKQTK
GlobVir_NODE_2_length_93400_cov_27.5777_ID_3	63	218	273	55	1	WIETvvnltasftsSTTlGSISNNVLTIPNNESTNAKSGTLTVIFtleNKQTKEVS
GlobVir_NODE_8_length_15615_cov_110.833_ID_15	13	218	273	55	1	WIETvvnltasftsSTTlGSISNNVLTIPNNESTNAKSGTLTVIFtleNKQTKEVS
GlobVir_NODE_1_length_97335_cov_51.3893_ID_1_metavir_84_whole	26	218	273	55	1	WIETvvnltasftsSTTlGSISNNVLTIPNNESTNAKSGTLTVIFtleNKQTKEVS
GlobVir_NODE_1_length_99072_cov_30.6071_ID_1_metavir_86_whole	3	218	273	55	1	WIETvvnltasftsSTTlGSISNNVLTIPNNESTNAKSGTLTVIFtleNKQTKEVS
ERR843994_ms_1	25	218	270	52	1	WIETvvnltasftsSTtlGSISNNVLTIPNNESTNAKSGTLTVIFtleNKQTK
ERR843917_ms_1	66	218	270	52	1	WIETvvnltasftsSTtlGSISNNVLTIPNNESTNAKSGTLTVIFtleNKQTK
ERR844035_ms_4	25	218	270	52	1	WIETvvnltasftsSTtlGSISNNVLTIPNNESTNAKSGTLTVIFtleNKQTK
F2M.3.NODE_1_length_97875_cov_16.355633	89	218	270	52	1	WIETvvnltasftsSTtlGSISNNVLTIPNNESTNAKSGTLTVIFtleNKQTK
F2M.1.NODE_1_length_97876_cov_8.385428	69	218	270	52	1	WIETvvnltasftsSTtlGSISNNVLTIPNNESTNAKSGTLTVIFtleNKQTK
HvCF_E5_ms_1	66	218	270	52	1	WIETvvnltasftsSTtlGSISNNVLTIPNNESTNAKSGTLTVIFtleNKQTK
ERR844054_ms_2	28	218	270	52	1	WIETvvnltasftsSTtlGSISNNVLTIPNNESTNAKSGTLTVIFtleNKQTK
Inf107_s_1	76	218	270	52	1	WIETvvnltasftsSTtlGSISNNVLTIPNNESTNAKSGTLTVIFtleNKQTK
Fferm_ms_6	57	218	271	53	1	WIETvvnltasftsSTtlGSISNNVLTIPNNESTNAKSGTLTVIFtleNKQTKE
CS_ms_29	26	218	271	53	1	WIETvvnltasftsSTtlGSISNNVLTIPNNESTNAKSGTLTVIFtleNKQTKE
GlobVir_NODE_10_length_87574_cov_93.1672_ID_19	4	220	259	39	2	SGSVSGSGTSVTMGNNTSTSTRSGTVTLTQAETGKKLTVS
EV_7000000736.a:SRS014235_WUGC_scaffold_5971	7	223	259	36	2	ISGTGTSVTMGNNTSTSTRSGTVTLTQAETNKKVTIS
EV_7000000460.a:SRS051031_LANL_scaffold_10621	40	225	264	39	1	SGSVSGSGTSVTMGNNTSTSTRSGTVTLTQAETNKKATIS
GlobVir_NODE_1_length_83750_cov_261.467_ID_1	72	225	264	39	1	SGSVSGSGTSVTMGNNTSTSTRSGTVTLTQAETGKKLTVS
EV_7000000418.a:SRS012273_Baylor_scaffold_6988	23	225	262	37	1	SGSVSGSGTSVTMGNNTSTSTRSGTVTLTQAETEKKLT
EV_7000000333.a:SRS050925_LANL_scaffold_29563	2	225	262	37	1	SGSVSGSGTSVTMGNNTSTSTRSGTVTLTQAETEKKLT
EV_7000000624.a:SRS024435_LANL_scaffold_33739	25	225	264	39	2	SWIFMDDENHYTALENKSENSRSQVFTSTQNESGKKVTVT
GlobVir_NODE_2_length_44071_cov_171.475_ID_3	25	225	264	39	2	SWIFMDDENHYTALENKSENSRSQVFTSTQNESGKKVTVT
EV_7000000289.a:SRS024331_LANL_scaffold_31584	22	225	264	39	2	SWIFMDDENHYTALENKSENSRSQVFTSTQNESGKKVTVT
GlobVir_NODE_1_length_89327_cov_190.688_ID_1	94	226	262	36	2	ISGTGTSVTMGNNTSTSTRSGTVTLTQAETNKKVTIS
GlobVir_NODE_1_length_44660_cov_158.762_ID_1	22	228	263	35	1	TGTGTSVTMANNISTSTKSGSVVLTQAETNKKLTIS
GlobVir_NODE_3_length_37834_cov_267.403_ID_5	2	228	268	40	1	SSpASISGNSISIPSNSGSARNFTVTFDFpTATDQTISISQ
GlobVir_NODE_1_length_110740_cov_61.0444_ID_1	82	228	273	45	1	LSGSatgFTLSGTTVTASANSWAATRSITVTASYSGATsKSVTVTQ
EV_7000000418.a:SRS012273_Baylor_scaffold_20523	30	229	269	40	1	SSpASISGNSISIPSNSGSARNFTVTFDFpTATDQTISISQ
EV_7000000131.a:SRS057717_LANL_scaffold_4510	2	229	269	40	1	SSpASISGNSISIPSNSGSARNFTVTFDFpTATDQTISISQ
GlobVir_NODE_45_length_32744_cov_10.0887_ID_89	12	229	269	40	1	SSpASISGNSISIPSNSGSARNFTVTFDFpTATDQTISISQ
GlobVir_NODE_1_length_67819_cov_499.222_ID_1	24	229	269	40	1	SSpASISGNSISIPSNSGSARNFTVTFDFpTATDQTISISQ
GlobVir_NODE_3_length_48092_cov_455.969_ID_5	24	229	269	40	1	SSpASISGNSISIPSNSGSARNFTVTFDFpTATDQTISISQ
GlobVir_NODE_1_length_83568_cov_10.9264_ID_1	71	229	269	40	1	SSpASISGNSISIPSNSGSARNFTVTFDFpTATDQTISISQ
GlobVir_NODE_1_length_44402_cov_5.28847_ID_1	26	229	269	40	1	SSpASISGNSISIPSNSGSARNFTVTFDFpTATDQTISISQ
EV_7000000429.a:C2072401	19	229	269	40	1	SSpASISGNSISIPSNSGSARNFTVTFDFpTATDQTISISQ
EV_7000000515.a:SRS049995_LANL_scaffold_33603	2	229	269	40	1	SSpASISGNSISIPSNSGSARNFTVTFDFpTATDQTISISQ
GlobVir_NODE_3_length_85604_cov_38.9044_ID_5	110	229	269	40	2	SSpASISGNSISIPSNSGSARNFTVTFDFpTATDQTISISQ
EV_7000000628.a:SRS015782_WUGC_scaffold_32895	5	229	269	40	2	SSpASISGNSISIPSNSGSARNFTVTFDFpTATDQTISISQ
GlobVir_NODE_16_length_21891_cov_191.15_ID_31	14	230	265	35	1	TGTGTSVTMANNTSTSAKSGSVVLTQAETNKKLTIS
EV_7000000327.a:SRS024140_LANL_scaffold_4598	7	230	270	40	1	SSpASISGNSISIPSNSGSARNFTVTFDFpTATDQTISISQ
EV_7000000178.a:SRS017247_LANL_scaffold_14307	42	231	265	34	1	GTGTSVTMANNTSTSAKSGSVVLTQAETNKKLTIS
EV_3300003155.a:Ga0052270_10307359	62	234	264	30	2	SWSAQENKSLSSRSHSMTYTQNESGKKFTVT
EV_7000000498.a:SRS017521_Baylor_scaffold_5136	12	235	263	28	2	QADENKSESSRSRTVDYIQAESGKKVTIT
EV_7000000032.a:SRS024132_Baylor_scaffold_22951	2	237	268	31	2	AKMTASENTSVDARSYDVVITQSGSDKEITIS
EV_7000000628.a:SRS015782_WUGC_scaffold_21997	34	237	266	29	1	DWSAQENKSTNSRTGTVTYTQTESGKKVTA
EV_7000000646.a:SRS015960_WUGC_scaffold_15481	4	237	276	39	1	TETGVTISAEANDTGNAKSGTLTITLnadNSKTAKITISQ
EV_7000000111.a:SRS019601_WUGC_scaffold_34665	96	238	285	47	2	WLTLKETtindISTGTLTQTATENKSESSRKGIITFTQDVSGKKFTVN
EV_7000000040.a:SRS043411_WUGC_scaffold_5329	59	239	273	34	2	NYNLKAEENTGTSQRTGKATISQeGGKTVQMNLTQ
GlobVir_NODE_1_length_62288_cov_225.73_ID_1	55	240	275	35	1	KAVVTLSANTTSSSRSGDIVFVQNESGKTITlsISQ
VirS_Bacteroidia_gi_484001862	48	246	288	42	1	ISGTdtFSIEDVAVTAKENNTESERSGSILVTQEGSDKTVTVS
GlobVir_NODE_36_length_131316_cov_11.6896_ID_71	6	248	295	47	1	SWLSVSpssGSGNGTIELDAKTNPSSNDRSGKVTISGGGLNKTVTVLQ
EV_7000000306.a:SRS043001_WUGC_scaffold_15532	15	251	288	37	2	SGGFNIKAEENPGNTQRTGKVTITAaeGGKTAEITLTQ
GlobVir_NODE_4_length_38174_cov_7.63306_ID_7_metavir_84_whole	10	252	288	36	2	DGFNIKAEENPSNTQRTGKITITMDEGGKSatVNLTQ
EV_7000000192.a:SRS017821_Baylor_scaffold_24423	19	253	287	34	2	NYNLKAEENTGTSQRTGKATISQeGGKTVQMNLTQ
F2M.1_R.NODE_1_length_97776_cov_6.878286	81	273	314	41	3	VSGAGSFASNKVTYDNNTSTSARSTVIRATMDSVTKDTTVTQ
HvCF_B12_ms_1	73	290	331	41	3	VSGAGSFASNKVTYDNNTSTSARSTVIRATMDSVTKDTTVTQ
HvCF_B11_ms_1	1	293	334	41	3	GTlsGTTSGSKLTYGNRTTTTSRSTTVTATYSGVSKSINITQ
ERR844017_ms_1	85	293	334	41	3	GTlsGTTSGSKLTYGNRTTTTSRSTTVTATYSGVSKSINITQ
ERR844018_ms_1	85	293	334	41	3	GTlsGTTSGSKLTYGNRTTTTSRSTTVTATYSGVSKSINITQ
ERR843920_ms_4	65	294	340	46	3	VNGAASLSGSTVSYGNNTSTSSRSSVFRATIDSTTKDittkdITISQ
ERR843915_ms_2	1	294	335	41	3	VNGAASLSGSTVSYGNNTSTSSRSSVFRATIDSTTKDITISQ
GlobVir_NODE_10_length_14111_cov_3.9739_ID_19_metavir_293_whole	10	294	334	40	2	TLSGTTSGSKLTYGNRTATTSRSTTVTATYSGVSKSINITQ
GlobVir_NODE_1_length_66938_cov_198.477_ID_1	1	305	345	40	4	TehiGNVLGTSISMQENETTSSRTGQVSYEQNGSGKVIRIT
ERR844046_ms_1	153	311	356	45	4	PSWITTSTTSSKVTISASDNSGSARSGEVVLTQSGSGKTltINVSQ
GlobVir_NODE_3_length_25489_cov_1798.31_ID_5	1	312	356	44	4	SWITTSTTSSKVTISASDNSGSARSGEVVLTQSGSGKTltINVSQ
ERR843913_ms_1	28	322	369	47	1	SSWLTPTTespiNTDYEISYSVARNKSTDNRTGKIVCTDfweFEVTQE
ERR844063_ms_1	36	322	369	47	1	SSWLTPTTespiNTDYEISYSVARNKSTDNRTGKIVCTDfweFEVTQE
GlobVir_NODE_1_length_66566_cov_303.899_ID_1	23	323	374	51	1	SWLTPTTespiNTDYEISYSVARNKSTDNRTGKIVCTDfweFEVTQErpITI
GlobVir_NODE_1_length_62288_cov_225.73_ID_1	55	326	377	51	2	SWITTeykdpaSDSMVCVLRITANTSTSSsRTGSVVLTQNDSGKTlkINVTQ
EV_7000000289.a:SRS024331_LANL_scaffold_31584	22	330	366	36	3	SGSNLGTTAKARTKLGSRTLTVTLNGKSGSASIDVYQ
EV_7000000624.a:SRS024435_LANL_scaffold_33739	25	330	366	36	3	SGSNLGTTAKARTKLGSRTLTVTLNGKSGSASIDIYQ
GlobVir_NODE_2_length_44071_cov_171.475_ID_3	25	330	366	36	3	SGSNLGTTAKARTKLGSRTLTVTLNGKSGSASIDIYQ
EV_7000000032.a:SRS024132_Baylor_scaffold_22951	2	331	373	42	3	SWLHVESSGAYTVDHNTGSSSRSGAITLTQAESGLKcyVYINQ
GlobVir_NODE_3_length_37834_cov_267.403_ID_5	2	332	375	43	2	ITISGKTSSGCSISVAPNPNSSPRTFKIKFTYDTATPVyLTLTQ
GlobVir_NODE_3_length_85604_cov_38.9044_ID_5	110	333	376	43	3	ITISGKNSSGCNISVAPNPNSSPRTFKIKFTYDTATPVyLTITQ
EV_7000000628.a:SRS015782_WUGC_scaffold_32895	5	333	376	43	3	ITISGKSSSGCSISVAPNPNSSPRTFKIKFTYDTATPVyLTITQ
EV_7000000418.a:SRS012273_Baylor_scaffold_20523	30	333	376	43	2	ITISGKTSSGCSISVAPNPNSSPRTFKIKFTYDTATPVyLTITQ
EV_7000000131.a:SRS057717_LANL_scaffold_4510	2	333	376	43	2	ITISGKTSSGCSISVAPNPNSSPRTFKIKFTYDTATPVyLTITQ
GlobVir_NODE_45_length_32744_cov_10.0887_ID_89	12	333	376	43	2	ITISGKTSSGCSISVAPNPNSSPRTFKIKFTYDTATPVyLTITQ
GlobVir_NODE_1_length_67819_cov_499.222_ID_1	24	333	376	43	2	ITISGKTSSGCSISVAPNPNSSPRTFKIKFTYDTATPVyLTITQ
GlobVir_NODE_3_length_48092_cov_455.969_ID_5	24	333	376	43	2	ITISGKTSSGCSISVAPNPNSSPRTFKIKFTYDTATPVyLTITQ
GlobVir_NODE_1_length_83568_cov_10.9264_ID_1	71	333	376	43	2	ITISGKTSSGCSISVAPNPNSSPRTFKIKFTYDTATPVyLTITQ
GlobVir_NODE_1_length_44402_cov_5.28847_ID_1	26	333	376	43	2	ITISGKTSSGCSISVAPNPNSSPRTFKIKFTYDTATPVyLTITQ
EV_7000000429.a:C2072401	19	333	376	43	2	ITISGKTSSGCSISVAPNPNSSPRTFKIKFTYDTATPVyLTITQ
EV_7000000515.a:SRS049995_LANL_scaffold_33603	2	333	376	43	2	ITISGKTSSGCSISVAPNPNSSPRTFKIKFTYDTATPVyLTITQ
Inf008_s_1	20	334	377	43	2	LSISGSATLSGNQIKFTSNESVSARSATLTASYVGLSKTIMITQ
HvCF_D10_ms_2	11	334	377	43	2	LSISGSATLSGNQIKFTSNESVSARSATLTASYVGLSKTIMITQ
HvCF_D3_ms_2	31	334	377	43	2	LSISGSASLNGNSIIFTSNESVSARSAVLTASYVGLSKTVTITQ
EV_7000000532.a:SRS011529_WUGC_scaffold_3649	51	334	377	43	2	LSISGSASLSGNSIIFTSNESVSARSATLTASYVGLSKTVTITQ
GlobVir_NODE_1_length_103298_cov_642.594_ID_1	9	334	377	43	2	LSISGSASLSGNQIKFTSNESISARSATVTASYVGLSKTVTITQ
GlobVir_NODE_1_length_92723_cov_184.464_ID_1	63	334	377	43	2	LSISGSASLSGNQIKFTSNESISARSATVTASYVGLSKTVTITQ
ERR843966_ms_1	24	334	377	43	2	LSISGSASLSGNQIKFTSNESISARSATVTASYVGLSKTVTITQ
HvCF_A3_ms_37	75	334	377	43	2	LSISGSASLSGNQIKFTSNESISARSATVTASYVGLSKTVTITQ
F4T2.1.NODE_1_length_94988_cov_32.078160	63	334	377	43	2	LSISGSASLSGNQIKFTSNESVSARSAILTASYVGLSKTVTITQ
GlobVir_NODE_1_length_89370_cov_828.139_ID_1	53	334	377	43	2	LSISGNASLSGNQIKFTSNESVSARSATLTASYVGLSKTVTITQ
GlobVir_NODE_1_length_103825_cov_31.6614_ID_1	23	334	377	43	2	LNISGSASLSGNQIKFTSNESVSARSATLTASYVGLSKTVTITQ
ERR975089_s_1	40	334	377	43	2	LNISGSASLSGNQIKFTSNESVSARSATLTASYVGLSKTVTITQ
GlobVir_NODE_8_length_15615_cov_110.833_ID_15	13	334	377	43	2	LSISGSASLSGNQIKFTSNESVLARSATLTASYVGLSKTVTITQ
ERR843917_ms_1	66	334	377	43	2	LSISGSASLSGNQIKFTSNESVLARSATLTASYVGLSKTVTITQ
HvCF_C9_ms_3	59	334	377	43	2	LSISGSANLSGNQIKFTSNESVSARSATLTASYVGLSKTVTITQ
EV_7000000684.a:SRS019582_WUGC_scaffold_90428	34	334	377	43	2	LSISGSASLSGNQIKFTSNESVSARSATLTASYVGLSKTVTITQ
GlobVir_NODE_4_length_53504_cov_117.528_ID_7	20	334	377	43	2	LSISGSASLSGNQIKFTSNESVSARSATLTASYVGLSKTVTITQ
SRR073439_s_1	75	334	377	43	2	LSISGSASLSGNQIKFTSNESVSARSATLTASYVGLSKTVTITQ
F1M.2.NODE_1_length_97959_cov_46.765433	19	334	377	43	2	LSISGSASLSGNQIKFTSNESVSARSATLTASYVGLSKTVTITQ
SRR073438_s_1	49	334	377	43	2	LSISGSASLSGNQIKFTSNESVSARSATLTASYVGLSKTVTITQ
ERR844045_ms_1	31	334	377	43	2	LSISGSASLSGNQIKFTSNESVSARSATLTASYVGLSKTVTITQ
Canada.male.46.8032826,-71.242796.2013-02-26.CDZB01081670.1	61	334	377	43	2	LSISGSASLSGNQIKFTSNESVSARSATLTASYVGLSKTVTITQ
Inf058_s_2	43	334	377	43	2	LSISGSASLSGNQIKFTSNESVSARSATLTASYVGLSKTVTITQ
HvCF_E8_ms_1	9	334	377	43	2	LSISGSASLSGNQIKFTSNESVSARSATLTASYVGLSKTVTITQ
ERR843979_ms_2	26	334	377	43	2	LSISGSASLSGNQIKFTSNESVSARSATLTASYVGLSKTVTITQ
Eld195-T0_s_2	47	334	377	43	2	LSISGSASLSGNQIKFTSNESVSARSATLTASYVGLSKTVTITQ
HvCF_D6_ms_5	64	334	377	43	2	LSISGSASLSGNQIKFTSNESVSARSATLTASYVGLSKTVTITQ
ERR844000_ms_1	25	334	377	43	2	LSISGSASLSGNQIKFTSNESVSARSATLTASYVGLSKTVTITQ
ERR844050_ms_1	68	334	377	43	2	LSISGSASLSGNQIKFTSNESVSARSATLTASYVGLSKTVTITQ
Canada.female.46.8032826,-71.242796.2012-02-22.CEAZ01004086.1	24	334	377	43	2	LSISGSASLSGNQIKFTSNESVSARSATLTASYVGLSKTVTITQ
Eld251-T3_s_1	23	334	377	43	2	LSISGSASLSGNQIKFTSNESVSARSATLTASYVGLSKTVTITQ
EV_7000000715.a:SRS014683_WUGC_scaffold_5173	55	334	377	43	2	LSISGSASLSGNQIKFTSNESVSARSATLTASYVGLSKTVTITQ
GlobVir_NODE_1_length_95996_cov_85.4509_ID_1	26	334	377	43	2	LSISGSASLSGNQIKFTSNESVSARSATLTASYVGLSKTVTITQ
GlobVir_NODE_1_length_95617_cov_42.1971_ID_1_4559289	59	334	377	43	2	LSISGSASLSGNQIKFTSNESVSARSATLTASYVGLSKTVTITQ
GlobVir_NODE_2_length_70777_cov_15.4181_ID_3_4559291	31	334	377	43	2	LSISGSASLSGNQIKFTSNESVSARSATLTASYVGLSKTVTITQ
GlobVir_NODE_3_length_25128_cov_398.143_ID_5	11	334	377	43	2	LSISGSASLSGNQIKFTSNESVSARSATLTASYVGLSKTVTITQ
GlobVir_NODE_2_length_93400_cov_27.5777_ID_3	63	334	377	43	2	LSISGSASLSGNQIKFTSNESVSARSATLTASYVGLSKTVTITQ
GlobVir_NODE_34_length_10786_cov_2.77127_ID_67_4559292	7	334	377	43	2	LSISGSASLSGNQIKFTSNESVSARSATLTASYVGLSKTVTITQ
GlobVir_NODE_1_length_96576_cov_617.461_ID_1	30	334	377	43	2	LSISGSASLSGNQIKFTSNESVSARSATLTASYVGLSKTVTITQ
GlobVir_NODE_2_length_86592_cov_9.46471_ID_3	13	334	377	43	2	LSISGSASLSGNQIKFTSNESVSARSATLTASYVGLSKTVTITQ
GlobVir_NODE_1_length_93319_cov_165.144_ID_1_4559294	74	334	377	43	2	LSISGSASLSGNQIKFTSNESVSARSATLTASYVGLSKTVTITQ
GlobVir_NODE_1_length_139661_cov_16.9267_ID_1	144	334	377	43	2	LSISGSASLSGNQIKFTSNESVSARSATLTASYVGLSKTVTITQ
GlobVir_NODE_1_length_97335_cov_51.3893_ID_1_metavir_84_whole	26	334	377	43	2	LSISGSASLSGNQIKFTSNESVSARSATLTASYVGLSKTVTITQ
GlobVir_NODE_1_length_99072_cov_30.6071_ID_1_metavir_86_whole	3	334	377	43	2	LSISGSASLSGNQIKFTSNESVSARSATLTASYVGLSKTVTITQ
GlobVir_NODE_1_length_64035_cov_5.96517_ID_1	68	334	377	43	2	LSISGSASLSGNQIKFTSNESVSARSATLTASYVGLSKTVTITQ
GlobVir_NODE_1_length_103381_cov_1574.05_ID_1	89	334	377	43	2	LSISGSASLSGNQIKFTSNESVSARSATLTASYVGLSKTVTITQ
GlobVir_NODE_3_length_96676_cov_41.0408_ID_5	75	334	377	43	2	LSISGSASLSGNQIKFTSNESVSARSATLTASYVGLSKTVTITQ
GlobVir_NODE_2_length_14641_cov_2.41691_ID_3	16	334	377	43	2	LSISGSASLSGNQIKFTSNESVSARSATLTASYVGLSKTVTITQ
GlobVir_NODE_4_length_26869_cov_17.767_ID_7_metavir_196_whole	13	334	377	43	2	LSISGSASLSGNQIKFTSNESVSARSATLTASYVGLSKTVTITQ
GlobVir_NODE_1_length_96586_cov_346.886_ID_1	30	334	377	43	2	LSISGSASLSGNQIKFTSNESVSARSATLTASYVGLSKTVTITQ
ERR844032_ms_1	65	334	377	43	2	LSISGSASLSGNQIKFTSNESVSARSATLTASYVGLSKTVTITQ
ERR843994_ms_1	25	334	377	43	2	LSISGSASLSGNQIKFTSNESVSARSATLTASYVGLSKTVTITQ
CS_ms_20	22	334	377	43	2	LSISGSASLSGNQIKFTSNESVSARSATLTASYVGLSKTVTITQ
ERR844035_ms_4	25	334	377	43	2	LSISGSASLSGNQIKFTSNESVSARSATLTASYVGLSKTVTITQ
F2M.3.NODE_1_length_97875_cov_16.355633	89	334	377	43	2	LSISGSASLSGNQIKFTSNESVSARSATLTASYVGLSKTVTITQ
F2M.1.NODE_1_length_97876_cov_8.385428	69	334	377	43	2	LSISGSASLSGNQIKFTSNESVSARSATLTASYVGLSKTVTITQ
ERR844008_ms_2	34	334	377	43	2	LSISGSASLSGNQIKFTSNESVSARSATLTASYVGLSKTVTITQ
F3T1.1.NODE_1_length_93848_cov_37.529933	59	334	377	43	2	LSISGSASLSGNQIKFTSNESVSARSATLTASYVGLSKTVTITQ
F3T1.2.NODE_1_length_93869_cov_36.327307	24	334	377	43	2	LSISGSASLSGNQIKFTSNESVSARSATLTASYVGLSKTVTITQ
F3T1.3.NODE_1_length_94897_cov_60.892326	66	334	377	43	2	LSISGSASLSGNQIKFTSNESVSARSATLTASYVGLSKTVTITQ
HvCF_F2_ms_2	31	334	377	43	2	LSISGSASLSGNQIKFTSNESVSARSATLTASYVGLSKTVTITQ
ERR844065_ms_2	30	334	377	43	2	LSISGSASLSGNQIKFTSNESVSARSATLTASYVGLSKTVTITQ
HvCF_D1_ms_1	54	334	377	43	2	LSISGSASLSGNQIKFTSNESVSARSATLTASYVGLSKTVTITQ
HvCF_E5_ms_1	66	334	377	43	2	LSISGSASLSGNQIKFTSNESVSARSATLTASYVGLSKTVTITQ
ERR844022_ms_1	61	334	377	43	2	LSISGSASLSGNQIKFTSNESVSARSATLTASYVGLSKTVTITQ
ERR844054_ms_2	28	334	377	43	2	LSISGSASLSGNQIKFTSNESVSARSATLTASYVGLSKTVTITQ
Eld314-T0_s_2	24	334	377	43	2	LSISGSASLSGNQIKFTSNESVSARSATLTASYVGLSKTVTITQ
HvCF_A11_ms_1	27	334	377	43	2	LSISGSASLSGNQIKFTSNESVSARSATLTASYVGLSKTVTITQ
NC_024711_crAssphage	66	334	377	43	2	LSISGSASLSGNQIKFTSNESVSARSATLTASYVGLSKTVTITQ
F2T1.2.NODE_1_length_97120_cov_58.884747	66	334	377	43	2	LSISGSASLSGNQIKFTSNESVSARSATLTASYVGLSKTVTITQ
Canada.male.46.8032826,-71.242796.2012-02-08.CEAO01012480.1	24	334	377	43	2	LSISGSASLSGNQIKFTSNESVSARSATLTASYVGLSKTVTITQ
Inf117_s_1	65	334	377	43	2	LSISGSASLSGNQIKFTSNESVSARSATLTASYVGLSKTVTITQ
F2T1.1_R.NODE_1_length_97088_cov_25.648542	25	334	377	43	2	LSISGSASLSGNQIKFTSNESVSARSATLTASYVGLSKTVTITQ
F2T2.2.NODE_1_length_97119_cov_25.006655	66	334	377	43	2	LSISGSASLSGNQIKFTSNESVSARSATLTASYVGLSKTVTITQ
Inf107_s_1	76	334	377	43	2	LSISGSASLSGNQIKFTSNESVSARSATLTASYVGLSKTVTITQ
F2T1.3.NODE_1_length_95960_cov_23.222460	64	334	377	43	2	LSISGSASLSGNQIKFTSNESVSARSATLTASYVGLSKTVTITQ
ERR843983_ms_1	25	334	377	43	2	LSISGSASLSGNQIKFTSNESVSARSATLTASYVGLSKTVTITQ
ERR843922_ms_1	29	334	377	43	2	LSISGSASLSGNQIKFTSNESVSARSATLTASYVGLSKTVTITQ
ERR844038_ms_2	25	334	377	43	2	LSISGSASLSGNQIKFTSNESVSARSATLTASYVGLSKTVTITQ
HvCF_A8_ms_1	29	334	377	43	2	LSISGSASLSGNQIKFTSNESVSARSATLTASYVGLSKTVTITQ
Fferm_ms_6	57	334	377	43	2	LSISGSASLSGNQIKFTSNESVSARSATLTASYVGLSKTVTITQ
CS_ms_29	26	334	377	43	2	LSISGSASLSGNQIKFTSNESVSARSATLTASYVGLSKTVTITQ
SRR073434_s_1	26	334	377	43	2	LSISGSASLSGNQIKFTSNESVSARSATLTASYVGLSKTVTITQ
Eld229-T3_s_2	61	334	377	43	2	LSISGSASLSGNQIKFTSNESVSARSATLTASYVGLSKTVTITQ
EV_7000000538.a:SRS024075_LANL_scaffold_22533	72	334	377	43	2	LSISGSASLSGNQIKFTSNESVSARSVTLTASYVGLSKTVTITQ
EV_7000000327.a:SRS024140_LANL_scaffold_4598	7	334	370	36	2	ITISGKDSSGCSISVAPNPNSSHRTFKIKFTYDTATP
GlobVir_NODE_1_length_90212_cov_21.4377_ID_1	47	335	378	43	2	LSISGSASLSGNQIKFTSNESVSARSATLTASYVGLSKTVTITQ
ERR844037_ms_1	31	335	378	43	2	LSISGSASLSGNQIKFTSNESVSARSATLTASYVGLSKTVTITQ
GlobVir_NODE_36_length_131316_cov_11.6896_ID_71	6	335	381	46	2	SWVTISnKTSTSFKATASQYKNsTRDRDGVIKVTSsDGVEEEISITQ
GlobVir_NODE_4_length_38174_cov_7.63306_ID_7_metavir_84_whole	10	343	390	47	3	TVSGAgftKGSNDTTVVAAENTAESQRTGKVTISAveGGKTAEITLTQ
EV_7000000306.a:SRS043001_WUGC_scaffold_15532	15	344	386	42	3	VSGTgfsKGDSEYSVIAANNTGSQRTGQAKVTASEGGKTVTIT
GlobVir_NODE_1_length_44090_cov_7.55433_ID_1_metavir_196_whole	21	349	393	44	1	LTTNpGGFTLSGNKLTAANNPIGAKTATVTASYSGTTsKSVSVSQ
EV_7000000111.a:SRS019601_WUGC_scaffold_34665	96	351	387	36	3	SGSNLGTTVKARTKLGSRTLTVTLNGKSGSASIDIYQ
VirS_Bacteroidia_gi_484001862	48	352	390	38	2	DAFSVSGITVSASENGTESGRSGTVTFTQEESGNTVDVS
EV_7000000081.a:SRS017307_Baylor_scaffold_11895	18	357	395	38	3	TEYNLSFAISKNTEQKDREGTITVKDKNSDKKqvVTIKQ
EV_7000000499.a:SRS016267_WUGC_scaffold_29662	9	357	396	39	1	TETGVTISAEANDTGNPKSGTLTITLnadNSKTAKITISQ
VirS_Bacteroidia_gi_546368108	15	357	396	39	1	TETGVTISAEANDTGSEKSGTLTITLNSDSGKtakVTITQ
GlobVir_NODE_2_length_32870_cov_9.9224_ID_3	1	365	414	49	1	WLTAGGYdEGDGSLVFSMTENDTARDRTGTITAKVTDYGQTytstFTVTQ
EV_7000000628.a:SRS015782_WUGC_scaffold_36203	1	374	409	35	1	KAVVTLSANTTSSSRSGDIVFVQNESGKTVTlsITQ
F2M.1_R.NODE_1_length_97776_cov_6.878286	81	379	420	41	4	VNGAASLSGSIVSYGNNTSTSSRSSVFRATIDSATKDITINQ
EV_7000000526.a:SRS019397_WUGC_scaffold_4145	25	385	429	44	1	ISgGTegFFLSGNTVSVSENNTASTRSCVFTASHGGSSATVTISQ
GlobVir_NODE_3_length_35035_cov_18.7853_ID_5	37	390	439	49	1	SWMSVDnltGNAGTTYFTATIAANTGEARTGSIVLKSlaGSATYNIAVTQ
EV_7000000740.a:SRS064276_LANL_scaffold_35238	16	390	429	39	1	TASGVKITAEENATGSPKSGTLTLTLdSDGSKTvkVTISQ
EV_7000000521.a:SRS023583_Baylor_scaffold_3803	11	390	429	39	1	TASGVKITAEENATGSPKSGTLTLTLdSDGSKTvkVTISQ
EV_7000000516.a:SRS019161_WUGC_scaffold_23604	83	391	422	31	2	YMSANTSTEIRTDNIIVTQTESNKQetIAIKQ
ERR844040_ms_1	25	392	422	30	2	MSANTSTEIRTDNIIVTQTESNKQetITIKQ
Eld314-T0_s_3	76	392	422	30	2	MSANTSTEIRTDNIIVTQTESNKQetIAIKQ
Canada.female.46.8032826,-71.242796.CEAZ01003514	75	392	422	30	1	MSTNDTTNVRTDSIIVKQMESNKSeiIDIRQ
Sib2_ms_3	2	392	422	30	1	MSANDTTNVRTDSIIVRQMESNKSeiIDIRQ
HvCF_A5_ms_3	22	392	422	30	1	MSANDTTNVRTDSIIVRQMESNKSeiIDIRQ
HvCF_B6_ms_4	70	392	422	30	1	MSANDTTNVRTDSIIIRQMESNKSeiIDIRQ
HvCF_B12_ms_1	73	396	437	41	4	VSGAATLNSKTVNYGNNTSTNSRSSVFRATIDSATKDITITQ
ERR843915_ms_2	1	401	442	41	4	GsGGGTLSGSTLSYSNNTSTSVRRTRVTANYNGAIDFCDIEQ
ERR843920_ms_4	65	406	447	41	4	GsGGGTLSGSTLSYSNNTSTSVRRTRVTANYNGAIDFCDIEQ
GlobVir_NODE_3_length_25489_cov_1798.31_ID_5	1	406	436	30	5	DWVVVSTTGKITVEILENTTSSTRSTTLVFT
ERR844046_ms_1	153	406	436	30	5	DWVVVSTTGKITVEILENTTSSTRSTTLVFT
GlobVir_NODE_6_length_15733_cov_237.993_ID_11	1	418	453	35	1	KAVVTLSANTTSSSRSGDIVFVQNESGKTVTlsITQ
GlobVir_NODE_1_length_66938_cov_198.477_ID_1	1	419	447	28	5	DGYNIGITLSENTSESSRRASLTLTYGSK
GlobVir_NODE_2_length_39782_cov_99.9058_ID_3	24	423	457	34	1	AVVTLSANTTSSSRSGDIVFVQNESGKTITlsISQ
GlobVir_NODE_10_length_87574_cov_93.1672_ID_19	4	425	470	45	3	LSTNGTsgFSLSGTTLRASENTSTSSRSIRVFANYDGASDYVDITQ
EV_2061766007.a:rumenHiSeq_NODE_3677746_len_40941_cov_0_968394	5	425	474	49	1	WLELSpstGAgnGANTTVTAHASRNNTASERSATITIRQGSETTTVTVVQ
EV_7000000736.a:SRS014235_WUGC_scaffold_5971	7	427	472	45	3	ASGTgfsLNSAKTVLTATENTGTSSRSCTVTASYSGATtKTITVTQ
EV_2061766007.a:rumenHiSeq_NODE_3677746_len_40941_cov_0_968394	4	427	474	47	2	WLTVSpasGSNNGTITAVAAANTSTSQRTATITVSGTGVSsQTISVTQ
GlobVir_NODE_1_length_89327_cov_190.688_ID_1	94	429	475	46	3	SASGTgfsLNAAKTVLTATENSGTSSRSCVVTATYDGATtKTITVTQ
GlobVir_NODE_1_length_83750_cov_261.467_ID_1	72	430	475	45	2	LSTNGTsgFSLSGTTLSASENTSTSSRSIRVFANYDGASDYVDITQ
GlobVir_NODE_1_length_44660_cov_158.762_ID_1	22	431	476	45	2	ASGTgfsLNAAKTVLTATENSGTSSRSCVVTATYSGATtKTITVTQ
EV_7000000308.a:SRS058770_LANL_scaffold_30328	21	432	473	41	2	PSTgFSLSGTTLTVAENTTANQRSVVVRATMDTVYKEVTVTQ
EV_7000000333.a:SRS050925_LANL_scaffold_29563	2	432	477	45	2	ASGTgfsLNSAKTVLTATENPGTSSRSCTVTASYSGATtKTIKVTQ
EV_7000000418.a:SRS012273_Baylor_scaffold_6988	23	432	477	45	2	ASGTgfsLNSAKTVLTATENTGTSSRSCTVTASYSGATtKTIKVTQ
EV_7000000460.a:SRS051031_LANL_scaffold_10621	40	432	477	45	2	ASGTgfsLNSAKTVLTATENTGTSSRSCTVTASYSGATtKTIKVTQ
EV_7000000178.a:SRS017247_LANL_scaffold_14307	42	433	478	45	2	ASGTgfsLNSAKTVLTATENTGTSSRSCTVTASYSGATtKTITVTQ
GlobVir_NODE_16_length_21891_cov_191.15_ID_31	14	433	478	45	2	ASGTgfsLNAAKTVLTATENSGTSSRNCVVTASYSGATtKTITVTQ
EV_7000000628.a:SRS015782_WUGC_scaffold_21997	34	435	477	42	2	TASTgFSLSGTTLTVAENTTANQRSVVVRATMDTVYKEVTVTQ
EV_7000000107.a:SRS042628_WUGC_scaffold_25304	2	435	477	42	2	TASTgFSLSGTTLTVAENTTANQRSVVVRATMDTVYKEVTVTQ
EV_7000000032.a:SRS024132_Baylor_scaffold_18173	22	436	473	37	2	FSLSGTTLTVAENTTANQRSVVVRATMDTVYKEVTVTQ
GlobVir_NODE_2_length_44071_cov_171.475_ID_3	25	437	474	37	4	FSLSGTTLTVSENTTPNDRSVVVRATMGTVYKEVTVTQ
EV_7000000624.a:SRS024435_LANL_scaffold_33739	25	437	474	37	4	FSLSGTTLTVAENTTANQRSVVVRATMDTVYKEVTVTQ
EV_7000000289.a:SRS024331_LANL_scaffold_31584	22	437	474	37	4	FSLSGTTLTVAENKTANQRSVVVRATMDTVYKEVTVTQ
EV_7000000532.a:SRS011529_WUGC_scaffold_3649	51	438	483	45	3	TLSGTatgFTLSGTTVTASNNESTNSRSINITATHSGVTKSITISQ
EV_3300003155.a:Ga0052270_10307359	62	438	475	37	3	FSLSGNILTVAENPTPNPRSVVVRATMGTVYKEVTVTQ
GlobVir_NODE_1_length_114287_cov_14.2411_ID_1_4579116	122	438	483	45	1	LSGSatgFTLSGTTVTASANSWAATRSITVTASYSGATsKSVTVTQ
GlobVir_NODE_5_length_40164_cov_7.30359_ID_9_4623340	5	438	483	45	1	LSGSatgFTLSGTTVTASANSWAATRSITVTASYSGATsKSVTVTQ
HvCF_D3_ms_2	31	439	483	44	3	LSGTatgFTLSGTTVTASNNESTNSRSINITATHSGVTKFITISQ
Fferm_ms_6	57	439	483	44	3	LSGTatgFTLSGTTVTASNNESTNSRSINITATHSGVTKSITISQ
HvCF_A3_ms_37	75	439	483	44	3	LSGTatgFTLSGTTVTASNNESTNSRSINITATHSGVTKSITISQ
CS_ms_29	26	439	483	44	3	LSGTatgFTLRGTTVTASNNESTNSRSINITATHSGVTKSITISQ
GlobVir_NODE_1_length_95617_cov_42.1971_ID_1_4559289	59	439	483	44	3	LSGSaggFTLSGKTVTASNNTTINSRSINIIATSNSVSKSITITQ
GlobVir_NODE_2_length_70777_cov_15.4181_ID_3_4559291	31	439	483	44	3	LSGSaggFTLSGKTVTASNNTTINSRSINIIATSNSVSKSITITQ
GlobVir_NODE_1_length_97335_cov_51.3893_ID_1_metavir_84_whole	26	439	483	44	3	LSGSaggFTLSGKTVTASNNTTTNSRSITITATSNSVSKSVTITQ
GlobVir_NODE_1_length_99072_cov_30.6071_ID_1_metavir_86_whole	3	439	483	44	3	LSGSaggFTLSGKTVTASNNTTTNSRSITITATSNSVSKSVTITQ
GlobVir_NODE_4_length_53504_cov_117.528_ID_7	20	439	483	44	3	LSGSaggFTLSGKTVTASNNTTTNSRSITITATSNSISKSITITQ
GlobVir_NODE_2_length_93400_cov_27.5777_ID_3	63	439	483	44	3	LSGSaggFTLSGKTVTASNNTTTNSRSITITATSNSISKSITITQ
GlobVir_NODE_2_length_86592_cov_9.46471_ID_3	13	439	483	44	3	LSGSaggFTLSGKTVTASNNTTTNSRSITITATSNSISKSITITQ
GlobVir_NODE_1_length_92723_cov_184.464_ID_1	63	439	483	44	3	LSGSadgFTLSGKTVTASNNTTTNSRSITITATSNSVSKSITITQ
GlobVir_NODE_1_length_103381_cov_1574.05_ID_1	89	439	483	44	3	LSGSaggFTLSGKTVTASNNTTTNARSITITATSNSVSKSITITQ
GlobVir_NODE_3_length_96676_cov_41.0408_ID_5	75	439	483	44	3	LSGSaggFTLSGKTVTASNNTTTNSRSITITATSNNVSKSITITQ
EV_7000000538.a:SRS024075_LANL_scaffold_22533	72	439	483	44	3	LSGSaggFTLSGKTVTASNNTTTNNRSITITATSNSVSKSITITQ
EV_7000000684.a:SRS019582_WUGC_scaffold_90428	34	439	483	44	3	LSGSaggFTLSGKTVTASNNTTTNSRSITITATSNSVSKSITIIQ
GlobVir_NODE_1_length_103298_cov_642.594_ID_1	9	439	483	44	3	LSGSaggFTLSGKTVTASNNTTTNSRSITITATSNSVSKSITITQ
EV_7000000715.a:SRS014683_WUGC_scaffold_5173	55	439	483	44	3	LSGSaggFTLSGKTVTASNNTTTNSRSITITATSNSVSKSITITQ
GlobVir_NODE_1_length_95996_cov_85.4509_ID_1	26	439	483	44	3	LSGSaggFTLSGKTVTASNNTTTNSRSITITATSNSVSKSITITQ
GlobVir_NODE_3_length_25128_cov_398.143_ID_5	11	439	483	44	3	LSGSaggFTLSGKTVTASNNTTTNSRSITITATSNSVSKSITITQ
GlobVir_NODE_34_length_10786_cov_2.77127_ID_67_4559292	7	439	483	44	3	LSGSaggFTLSGKTVTASNNTTTNSRSITITATSNSVSKSITITQ
GlobVir_NODE_1_length_96576_cov_617.461_ID_1	30	439	483	44	3	LSGSaggFTLSGKTVTASNNTTTNSRSITITATSNSVSKSITITQ
GlobVir_NODE_8_length_15615_cov_110.833_ID_15	13	439	483	44	3	LSGSaggFTLSGKTVTASNNTTTNSRSITITATSNSVSKSITITQ
GlobVir_NODE_1_length_93319_cov_165.144_ID_1_4559294	74	439	483	44	3	LSGSaggFTLSGKTVTASNNTTTNSRSITITATSNSVSKSITITQ
GlobVir_NODE_1_length_103825_cov_31.6614_ID_1	23	439	483	44	3	LSGSaggFTLSGKTVTASNNTTTNSRSITITATSNSVSKSITITQ
GlobVir_NODE_1_length_139661_cov_16.9267_ID_1	144	439	483	44	3	LSGSaggFTLSGKTVTASNNTTTNSRSITITATSNSVSKSITITQ
GlobVir_NODE_1_length_64035_cov_5.96517_ID_1	68	439	483	44	3	LSGSaggFTLSGKTVTASNNTTTNSRSITITATSNSVSKSITITQ
GlobVir_NODE_2_length_14641_cov_2.41691_ID_3	16	439	483	44	3	LSGSaggFTLSGKTVTASNNTTTNSRSITITATSNSVSKSITITQ
GlobVir_NODE_1_length_89370_cov_828.139_ID_1	53	439	483	44	3	LSGSaggFTLSGKTVTASNNTTTNSRSITITATSNSVSKSITITQ
GlobVir_NODE_1_length_96586_cov_346.886_ID_1	30	439	483	44	3	LSGSaggFTLSGKTVTASNNTTTNSRSITITATSNSVSKSITITQ
GlobVir_NODE_4_length_26869_cov_17.767_ID_7_metavir_196_whole	13	440	483	43	3	SGSaggFTLNGKIVTASNNTTTNSRSITITATSNSVSKSITITQ
Inf008_s_1	20	440	483	43	3	SGSaggFTLNGKTVTASNNTTTNSRSITITATSNSVSKSITITQ
HvCF_D10_ms_2	11	440	483	43	3	SGSaggFTLNGKTVTASNNTTTNSRSITITATSNSVSKSITITQ
Eld251-T3_s_1	23	440	483	43	3	SGSaggFTLSGKTVTASNNTTTNSRSITITATINNVSKSITIIQ
Eld314-T0_s_2	24	440	483	43	3	SGSaggFTLSGKTVTASNNTTTNSRSITITATSNSVSKSIIITQ
HvCF_E5_ms_1	66	440	483	43	3	SGSaggFTLSGKTVTVSNNTTTNSRSITITATSNSVSKSITITQ
ERR844000_ms_1	25	440	483	43	3	SGSaggFTLSGKTVIASNNTTTNSRSITITATSNSVSKSITITQ
Inf058_s_2	43	440	483	43	3	SGSaggFTLSDKTVTASNNTTTNSRSITITATSNSVSKSITITQ
Inf107_s_1	76	440	483	43	3	SGSaggFTLSDKTVTASNNTTTNSRSITITATSNSVSKSITITQ
Canada.male.46.8032826,-71.242796.2013-02-26.CDZB01081670.1	61	440	483	43	3	SGSaggFTLSGKTVTASNNTTTNSRSITITATSNSVSKSVTITQ
GlobVir_NODE_1_length_90212_cov_21.4377_ID_1	47	440	484	44	3	LSGSaggFSLSGKTVTASNNTTTNSRSITITATSNSVSKSITITQ
ERR843979_ms_2	26	440	483	43	3	SGSaggFTLSGKTVTASNNTTTNSRSITITATSNSISKSITITQ
ERR844035_ms_4	25	440	483	43	3	SGSaggFTLSGKTVTASNNTTTNSRSITITATSNSISKSITITQ
F3T1.1.NODE_1_length_93848_cov_37.529933	59	440	483	43	3	SGSaggFTLSGKTVTASNNTTTNSRSITITATSNSISKSITITQ
F3T1.2.NODE_1_length_93869_cov_36.327307	24	440	483	43	3	SGSaggFTLSGKTVTASNNTTTNSRSITITATSNSISKSITITQ
F3T1.3.NODE_1_length_94897_cov_60.892326	66	440	483	43	3	SGSaggFTLSGKTVTASNNTTTNSRSITITATSNSISKSITITQ
SRR073434_s_1	26	440	483	43	3	SGSaggFTLSGKTVTASNNTTTNSRSITITATSNSISKSITITQ
ERR843966_ms_1	24	440	483	43	3	SGSadgFTLSGKTVTASNNTTTNSRSITITATSNSVSKSITITQ
Eld195-T0_s_2	47	440	483	43	3	SGSaggFTLSGKTVTASNNTTTNARSITITATSNSVSKSITITQ
SRR073439_s_1	75	440	483	43	3	SGSaggFTLSGKTVTASNNTTTNSRSITITATSNSVSKSITITQ
F1M.2.NODE_1_length_97959_cov_46.765433	19	440	483	43	3	SGSaggFTLSGKTVTASNNTTTNSRSITITATSNSVSKSITITQ
SRR073438_s_1	49	440	483	43	3	SGSaggFTLSGKTVTASNNTTTNSRSITITATSNSVSKSITITQ
ERR844045_ms_1	31	440	483	43	3	SGSaggFTLSGKTVTASNNTTTNSRSITITATSNSVSKSITITQ
HvCF_C9_ms_3	59	440	483	43	3	SGSaggFTLSGKTVTASNNTTTNSRSITITATSNSVSKSITITQ
HvCF_E8_ms_1	9	440	483	43	3	SGSaggFTLSGKTVTASNNTTTNSRSITITATSNSVSKSITITQ
HvCF_D6_ms_5	64	440	483	43	3	SGSaggFTLSGKTVTASNNTTTNSRSITITATSNSVSKSITITQ
ERR844050_ms_1	68	440	483	43	3	SGSaggFTLSGKTVTASNNTTTNSRSITITATSNSVSKSITITQ
Canada.female.46.8032826,-71.242796.2012-02-22.CEAZ01004086.1	24	440	483	43	3	SGSaggFTLSGKTVTASNNTTTNSRSITITATSNSVSKSITITQ
ERR844032_ms_1	65	440	483	43	3	SGSaggFTLSGKTVTASNNTTTNSRSITITATSNSVSKSITITQ
ERR843994_ms_1	25	440	483	43	3	SGSaggFTLSGKTVTASNNTTTNSRSITITATSNSVSKSITITQ
ERR843917_ms_1	66	440	483	43	3	SGSaggFTLSGKTVTASNNTTTNSRSITITATSNSVSKSITITQ
CS_ms_20	22	440	483	43	3	SGSaggFTLSGKTVTASNNTTTNSRSITITATSNSVSKSITITQ
F2M.3.NODE_1_length_97875_cov_16.355633	89	440	483	43	3	SGSaggFTLSGKTVTASNNTTTNSRSITITATSNSVSKSITITQ
F2M.1.NODE_1_length_97876_cov_8.385428	69	440	483	43	3	SGSaggFTLSGKTVTASNNTTTNSRSITITATSNSVSKSITITQ
ERR844008_ms_2	34	440	483	43	3	SGSaggFTLSGKTVTASNNTTTNSRSITITATSNSVSKSITITQ
HvCF_F2_ms_2	31	440	483	43	3	SGSaggFTLSGKTVTASNNTTTNSRSITITATSNSVSKSITITQ
ERR844065_ms_2	30	440	483	43	3	SGSaggFTLSGKTVTASNNTTTNSRSITITATSNSVSKSITITQ
ERR844022_ms_1	61	440	483	43	3	SGSaggFTLSGKTVTASNNTTTNSRSITITATSNSVSKSITITQ
ERR844054_ms_2	28	440	483	43	3	SGSaggFTLSGKTVTASNNTTTNSRSITITATSNSVSKSITITQ
HvCF_A11_ms_1	27	440	483	43	3	SGSaggFTLSGKTVTASNNTTTNSRSITITATSNSVSKSITITQ
NC_024711_crAssphage	66	440	483	43	3	SGSaggFTLSGKTVTASNNTTTNSRSITITATSNSVSKSITITQ
F2T1.2.NODE_1_length_97120_cov_58.884747	66	440	483	43	3	SGSaggFTLSGKTVTASNNTTTNSRSITITATSNSVSKSITITQ
ERR975089_s_1	40	440	483	43	3	SGSaggFTLSGKTVTASNNTTTNSRSITITATSNSVSKSITITQ
Canada.male.46.8032826,-71.242796.2012-02-08.CEAO01012480.1	24	440	483	43	3	SGSaggFTLSGKTVTASNNTTTNSRSITITATSNSVSKSITITQ
Inf117_s_1	65	440	483	43	3	SGSaggFTLSGKTVTASNNTTTNSRSITITATSNSVSKSITITQ
F2T1.1_R.NODE_1_length_97088_cov_25.648542	25	440	483	43	3	SGSaggFTLSGKTVTASNNTTTNSRSITITATSNSVSKSITITQ
F2T2.2.NODE_1_length_97119_cov_25.006655	66	440	483	43	3	SGSaggFTLSGKTVTASNNTTTNSRSITITATSNSVSKSITITQ
F2T1.3.NODE_1_length_95960_cov_23.222460	64	440	483	43	3	SGSaggFTLSGKTVTASNNTTTNSRSITITATSNSVSKSITITQ
F4T2.1.NODE_1_length_94988_cov_32.078160	63	440	483	43	3	SGSaggFTLSGKTVTASNNTTTNSRSITITATSNSVSKSITITQ
ERR843983_ms_1	25	440	483	43	3	SGSaggFTLSGKTVTASNNTTTNSRSITITATSNSVSKSITITQ
ERR843922_ms_1	29	440	483	43	3	SGSaggFTLSGKTVTASNNTTTNSRSITITATSNSVSKSITITQ
ERR844038_ms_2	25	440	483	43	3	SGSaggFTLSGKTVTASNNTTTNSRSITITATSNSVSKSITITQ
HvCF_A8_ms_1	29	440	483	43	3	SGSaggFTLSGKTVTASNNTTTNSRSITITATSNSVSKSITITQ
Eld229-T3_s_2	61	440	483	43	3	SGSaggFTLSGKTVTASNNTTTNSRSITITATSNSVSKSITITQ
EV_7000000515.a:SRS049995_LANL_scaffold_41187	25	440	489	49	1	DWISAeiTGLDNDQHVIIKISENTGNEIRRGNIVVTQAESNNIlqYNISQ
HvCF_D1_ms_1	54	441	483	42	3	GSasgFTLSGKTVTASNNTTTNSRSITITATSNSVSKSITITQ
ERR844037_ms_1	31	441	484	43	3	SGSaggFSLSGKTVTASNNTTTNSRSITITATSNSVSKSITITQ
VirS_Bacteroidia_gi_484001862	48	449	490	41	3	VTGTgFSTSGTSVIAGQNNTLSDRGGTVTFIQSESGKKVSVS
GlobVir_NODE_3_length_37834_cov_267.403_ID_5	2	455	489	34	3	VSGYYFKVTITIPEHSKPASRTLTIRANQpNGLDR
EV_7000000418.a:SRS012273_Baylor_scaffold_20523	30	456	490	34	3	VSGYYFKVTITIPEHSKPASRTLTIRANQpNGLDR
EV_7000000131.a:SRS057717_LANL_scaffold_4510	2	456	490	34	3	VSGYYFKVTITIPEHSKPASRTLTIRANQpNGLDR
GlobVir_NODE_1_length_67819_cov_499.222_ID_1	24	456	490	34	3	VSGYYFKVTITIPEHSKPASRTLTIRANQpNGLDR
GlobVir_NODE_3_length_48092_cov_455.969_ID_5	24	456	490	34	3	VSGYYFKVTITIPEHSKPASRTLTIRANQpNGLDR
GlobVir_NODE_1_length_83568_cov_10.9264_ID_1	71	456	490	34	3	VSGYYFKVTITIPEHSKPASRTLTIRANQpNGLDR
GlobVir_NODE_1_length_44402_cov_5.28847_ID_1	26	456	490	34	3	VSGYYFKVTITIPEHSKPASRTLTIRANQpNGLDR
EV_7000000429.a:C2072401	19	456	490	34	3	VSGYYFKVTITIPEHSKPASRTLTIRANQpNGLDR
EV_7000000515.a:SRS049995_LANL_scaffold_33603	2	456	490	34	3	VSGYYFKVTITIPEHSKPASRTLTIRANQpNGLDR
GlobVir_NODE_3_length_85604_cov_38.9044_ID_5	110	456	490	34	4	VSGYYFKVTITIPEHSKPASRTLTIRANQpNGLDR
EV_7000000628.a:SRS015782_WUGC_scaffold_32895	5	456	490	34	4	VSGYYFKVTITIPEHSKPASRTLTIRANQpNGLDR
GlobVir_NODE_45_length_32744_cov_10.0887_ID_89	12	456	490	34	3	VSGYYFKVTITIPEHSKPASRTLTIRANQlNGLDR
EV_7000000498.a:SRS017521_Baylor_scaffold_5136	12	457	494	37	3	FSLSGTTLTVAENTTPNQRSVVVRATMGSVYKEVTVTQ
EV_7000000111.a:SRS019601_WUGC_scaffold_34665	96	458	495	37	4	FSLSGTTLTVAENTTANERSVIVMATMDTVYKEVTVTQ
EV_7000000327.a:SRS024140_LANL_scaffold_4598	7	460	492	32	3	DYIFEVTLTIPEHSKPASRTLTIRANQpNGLDR
Eld251-T3_s_3	65	461	505	44	1	LTTNpGGFTLNGNKLTAANNPIGAKTATVTASYSGATsKSVNVTQ
EV_7000000628.a:SRS015782_WUGC_scaffold_36203	1	477	514	37	2	SGYDYSFVIISSANSSSSSRSGTVTLKQNESGKTVNIT
ERR844040_ms_1	25	481	527	46	3	SDFITITPSLPNSITINKNDNEEERTGRIRYTQNEVNGKdlvVNITQ
Eld314-T0_s_3	76	481	527	46	3	SDFITITPSLPNSITINKNDNEEERTGRIRYTQNEVNGKdlvVNITQ
EV_7000000516.a:SRS019161_WUGC_scaffold_23604	83	482	527	45	3	DFITITSSLPNSITINKNDNEEERTGRIRYTQNEVNGKdlvVNITQ
Sib2_ms_3	2	482	527	45	2	DFITIQeGLPNSITIAPNSGESERTGKILYTQQDNSGKtleVRINQ
HvCF_B6_ms_4	70	482	527	45	2	DFITIQeGLPNSITIAPNSGESERTGKILYTQQDNSGKtleVRINQ
Canada.female.46.8032826,-71.242796.CEAZ01003514	75	482	527	45	2	DFITIQeGLPNSITVAPNSGESERSGKILYTQQDNSGKtleVRINQ
HvCF_A5_ms_3	22	482	527	45	2	DFITIQeGLPNSITVAPNSGESERSGKILYTQQDNSGKtleVRINQ
EV_7000000526.a:SRS019397_WUGC_scaffold_4145	25	483	524	41	2	SWIHVSGSSVSYDENPTKEIRSGSVTLTQAESGKTltLTVRQ
F2M.1_R.NODE_1_length_97776_cov_6.878286	81	486	527	41	5	TsGVGVLSGNTLTFSNNTSPDARTTRVTANYNGATDYCDVMQ
GlobVir_NODE_2_length_39782_cov_99.9058_ID_3	24	508	559	51	2	SWITTeyknqaSDSMICVLKITANTSTSSsRTGSVVLTQNDSGKTlkINVTQ
EV_2061766007.a:rumenHiSeq_NODE_3000532_len_137336_cov_4_708875	14	509	539	30	3	ESNNPILIEAGANTGSTTRTGTLVVEVDGVE
ERR843915_ms_2	1	510	551	41	5	GTlsGTTSGSKLTYDNRTATTSRSTTVTATYSGVSKSINITQ
ERR843920_ms_4	65	515	556	41	5	GTlsGTTSGSKLTYDNRTATTSRSTTVTATYSGVSKSINITQ
GlobVir_NODE_6_length_15733_cov_237.993_ID_11	1	521	558	37	2	SGYDYSFVIISSANSSSSSRSGTVTLKQNESGKTVNIT
GlobVir_NODE_1_length_66938_cov_198.477_ID_1	1	521	562	41	6	SWIHVEEQSNTLIVTVDENTTTSQRSADIVIFQTGSSDTsIT
EV_7000000032.a:SRS024132_Baylor_scaffold_18173	22	526	572	46	3	YIHATSTehiGTVLGTSISMQENQTTSTRDGKVSYEQNGSNKVIQIT
EV_7000000289.a:SRS024331_LANL_scaffold_31584	22	527	573	46	5	YIHATSTehiGTVLGTSISMQENQTTSTRSGQVSYEQNGSNKVIRIT
EV_7000000628.a:SRS015782_WUGC_scaffold_21997	34	530	576	46	3	YIHATSTehiGTVLGTSISMQENQTTSTRSGQVSYEQNGSNKVIRIT
EV_7000000107.a:SRS042628_WUGC_scaffold_25304	2	530	576	46	3	YIHATSTehiGTVLGTSISMQENQTTSTRSGQVSYEQNGSNKVIRIT
GlobVir_NODE_10_length_87574_cov_93.1672_ID_19	4	538	578	40	4	TVSGKTVSSKASENTEESSRSATVTVTQSESGKKLTldITQ
EV_7000000736.a:SRS014235_WUGC_scaffold_5971	7	541	596	55	4	WVTNvaittlSSdNGNYGLTLTLTENTVESTRSGTIKLRQAENDDDgweltVNITQ
EV_7000000308.a:SRS058770_LANL_scaffold_30328	21	542	573	31	3	VAITMKENTTTQARTGTVVYEQVGSGKTVTIT
GlobVir_NODE_2_length_44071_cov_171.475_ID_3	25	543	574	31	5	VAITMKENTTTQARTGTVVYEQVGSGKTITIT
EV_7000000624.a:SRS024435_LANL_scaffold_33739	25	543	574	31	5	VAITLKENTTTQARTGTVVYEQVGSGKTVTIT
GlobVir_NODE_1_length_83750_cov_261.467_ID_1	72	543	583	40	3	TVSGKTVSSKASENIEESSRSATVTVTQRESGKKLTldITQ
GlobVir_NODE_1_length_89327_cov_190.688_ID_1	94	544	599	55	4	WVTNvaittlSSdNGNYGLTLTLTENTVESTRSGTIKLRQAENDDDgweltVNITQ
EV_7000000418.a:SRS012273_Baylor_scaffold_6988	23	546	601	55	3	WVTNvaittlSSdNGNYGLTLTLTENTVESTRSGTIKLRQaenddNGWELTVNITQ
EV_7000000460.a:SRS051031_LANL_scaffold_10621	40	546	601	55	3	WVTNvaittlSSdNGNYGLTLTLTENTVESTRSGTIKLRQaenddNGWELTVNITQ
EV_7000000333.a:SRS050925_LANL_scaffold_29563	2	546	601	55	3	WVTNvaittlSSdNGNYRLTLTLTENTVESTRSGTIKLRQaenddNGWELTVNITQ
GlobVir_NODE_16_length_21891_cov_191.15_ID_31	14	547	602	55	3	WVTNvaittlssDNGTYGLTLTLTENTVESTRSGTIKLRQAENDDEgweltVNITQ
EV_7000000178.a:SRS017247_LANL_scaffold_14307	42	547	602	55	3	WVTNvaittlSSdNGNYGLTLTLTENTVESTRSGTIKLRQAENNDDgweltVNITQ
GlobVir_NODE_1_length_95617_cov_42.1971_ID_1_4559289	59	549	590	41	4	VSGSGHWINPKVTYENNTSTSDKSTVIRATIDSTTKDITISQ
GlobVir_NODE_2_length_70777_cov_15.4181_ID_3_4559291	31	549	590	41	4	VSGSGHWINPKVTYENNTSTSDKSTVIRATIDSTTKDITISQ
F4T2.1.NODE_1_length_94988_cov_32.078160	63	549	590	41	4	VSGSGNWTSPKVTYGNNTSTNSKSTVIRATIDSTTKDITISQ
Eld229-T3_s_2	61	549	590	41	4	VSGSGNWTNPKVTYGNNTSTSGKSTVIRATIDSTTKDITISQ
ERR844038_ms_2	25	549	590	41	4	VSGSGDWTSPKVTYGNNTSTSGKSTVIRATIDSTTKDITINQ
Inf107_s_1	76	549	590	41	4	VSGSGNWTSPEVTYGNNTSTSGKSTVIRATIDSTTKDITISQ
Inf008_s_1	20	549	590	41	4	VSGSGSWTSPKVTYGNNTSTSSKSTVIRATIGSTTKDITISQ
HvCF_D10_ms_2	11	549	590	41	4	VSGSGSWTSPKVTYGNNTSTSSKSTVIRATIGSTTKDITISQ
ERR844008_ms_2	34	549	590	41	4	VSGSGSWASPKVTYGNNTSTSGKSTVIRATIDSTTKDITISQ
GlobVir_NODE_4_length_26869_cov_17.767_ID_7_metavir_196_whole	13	549	590	41	4	VSGSGSWTSPKVTYGNNTSTSSKSTVIRATIDSTTKDITISQ
ERR844050_ms_1	68	549	590	41	4	VSGSGNWTSPKVTYGNNTSTSGKSTVICATIDSTTKDITISQ
HvCF_D6_ms_5	64	549	590	41	4	VSGDGNWTSPKVTYGNNTSTSGKSTVIRATIDSTTKDITINQ
Eld314-T0_s_2	24	549	590	41	4	VSGDGNWTSPKVTYGNNTSTSGKSTVIRATIDSTTKDITINQ
ERR844045_ms_1	31	549	590	41	4	VSGSGNWTSPKVTYGNNTSTSGKSTVIRATIDSTTKDITINQ
SRR073439_s_1	75	549	590	41	4	VSGSGNWTSPKVTYENNTSTSGKSTVIRATIDSTTKDITISQ
EV_7000000538.a:SRS024075_LANL_scaffold_22533	72	549	590	41	4	VSGSGSWTSPKVTYGNNTSTSGKSTVIRATIDSTTKDITISQ
Inf058_s_2	43	549	590	41	4	VSGSGNWTSPKVTYGNNTSTSGKSTVIRATIDSTTKDITISQ
GlobVir_NODE_3_length_25128_cov_398.143_ID_5	11	549	590	41	4	VSGSGNWTSPKVTYGNNTSTSGKSTVIRATIDSTTKDITISQ
GlobVir_NODE_2_length_93400_cov_27.5777_ID_3	63	549	590	41	4	VSGSGNWTSPKVTYGNNTSTSGKSTVIRATIDSTTKDITISQ
GlobVir_NODE_34_length_10786_cov_2.77127_ID_67_4559292	7	549	590	41	4	VSGSGNWTSPKVTYGNNTSTSGKSTVIRATIDSTTKDITISQ
GlobVir_NODE_1_length_93319_cov_165.144_ID_1_4559294	74	549	590	41	4	VSGSGNWTSPKVTYGNNTSTSGKSTVIRATIDSTTKDITISQ
GlobVir_NODE_1_length_103825_cov_31.6614_ID_1	23	549	590	41	4	VSGSGNWTSPKVTYGNNTSTSGKSTVIRATIDSTTKDITISQ
GlobVir_NODE_1_length_139661_cov_16.9267_ID_1	144	549	590	41	4	VSGSGNWTSPKVTYGNNTSTSGKSTVIRATIDSTTKDITISQ
GlobVir_NODE_2_length_14641_cov_2.41691_ID_3	16	549	590	41	4	VSGSGNWTSPKVTYGNNTSTSGKSTVIRATIDSTTKDITISQ
ERR844035_ms_4	25	549	590	41	4	VSGSGNWTSPKVTYGNNTSTSGKSTVIRATIDSTTKDITISQ
ERR844065_ms_2	30	549	590	41	4	VSGSGNWTSPKVTYGNNTSTSGKSTVIRATIDSTTKDITISQ
ERR844054_ms_2	28	549	590	41	4	VSGSGNWTSPKVTYGNNTSTSGKSTVIRATIDSTTKDITISQ
NC_024711_crAssphage	66	549	590	41	4	VSGSGNWTSPKVTYGNNTSTSGKSTVIRATIDSTTKDITISQ
F2T1.2.NODE_1_length_97120_cov_58.884747	66	549	590	41	4	VSGSGNWTSPKVTYGNNTSTSGKSTVIRATIDSTTKDITISQ
ERR975089_s_1	40	549	590	41	4	VSGSGNWTSPKVTYGNNTSTSGKSTVIRATIDSTTKDITISQ
F2T1.1_R.NODE_1_length_97088_cov_25.648542	25	549	590	41	4	VSGSGNWTSPKVTYGNNTSTSGKSTVIRATIDSTTKDITISQ
F2T2.2.NODE_1_length_97119_cov_25.006655	66	549	590	41	4	VSGSGNWTSPKVTYGNNTSTSGKSTVIRATIDSTTKDITISQ
F2T1.3.NODE_1_length_95960_cov_23.222460	64	549	590	41	4	VSGSGNWTSPKVTYGNNTSTSGKSTVIRATIDSTTKDITISQ
HvCF_A8_ms_1	29	549	590	41	4	VSGSGNWTSPKVTYGNNTSTSGKSTVIRATIDSTTKDITISQ
GlobVir_NODE_1_length_103381_cov_1574.05_ID_1	89	549	590	41	4	VSGDGNWTSPKVTYGNNTSISSKSTVIRATIDSTTKDITISQ
Inf117_s_1	65	549	590	41	4	VSGDGNWTSPKVAYGNNTSTSGKSTVIRATIDSTTKDITISQ
GlobVir_NODE_1_length_89370_cov_828.139_ID_1	53	549	590	41	4	VSGDGNWTSPKVTYGNNTSTSGKSTVIRATIDSVTKDITISQ
EV_7000000715.a:SRS014683_WUGC_scaffold_5173	55	549	590	41	4	VSGTGNWTSPKVTYDNNTSTSGKSTVIRATIDSTTKDITISQ
ERR844000_ms_1	25	549	590	41	4	VSGTGDWTSPKVTYGNNTSTSGKSTVIRATIDSTTKDITISQ
HvCF_E8_ms_1	9	549	590	41	4	VSGDGNWTSPKVTYGNNTSTSGKSTVIRATIDSTTKDITISQ
Eld195-T0_s_2	47	549	590	41	4	VSGDGNWTSPKVTYGNNTSTSGKSTVIRATIDSTTKDITISQ
GlobVir_NODE_4_length_53504_cov_117.528_ID_7	20	549	590	41	4	VSGTGNWTSPKVTYGNNTSTSGKSTVIRATIDSTTKDITISQ
F1M.2.NODE_1_length_97959_cov_46.765433	19	549	590	41	4	VSGTGNWTSPKVTYGNNTSTSGKSTVIRATIDSTTKDITISQ
SRR073438_s_1	49	549	590	41	4	VSGTGNWTSPKVTYGNNTSTSGKSTVIRATIDSTTKDITISQ
ERR843979_ms_2	26	549	590	41	4	VSGTGNWTSPKVTYGNNTSTSGKSTVIRATIDSTTKDITISQ
GlobVir_NODE_1_length_96576_cov_617.461_ID_1	30	549	590	41	4	VSGTGNWTSPKVTYGNNTSTSGKSTVIRATIDSTTKDITISQ
GlobVir_NODE_2_length_86592_cov_9.46471_ID_3	13	549	590	41	4	VSGTGNWTSPKVTYGNNTSTSGKSTVIRATIDSTTKDITISQ
GlobVir_NODE_1_length_97335_cov_51.3893_ID_1_metavir_84_whole	26	549	590	41	4	VSGTGNWTSPKVTYGNNTSTSGKSTVIRATIDSTTKDITISQ
GlobVir_NODE_1_length_99072_cov_30.6071_ID_1_metavir_86_whole	3	549	590	41	4	VSGTGNWTSPKVTYGNNTSTSGKSTVIRATIDSTTKDITISQ
GlobVir_NODE_1_length_64035_cov_5.96517_ID_1	68	549	590	41	4	VSGTGNWTSPKVTYGNNTSTSGKSTVIRATIDSTTKDITISQ
GlobVir_NODE_3_length_96676_cov_41.0408_ID_5	75	549	590	41	4	VSGTGNWTSPKVTYGNNTSTSGKSTVIRATIDSTTKDITISQ
CS_ms_20	22	549	590	41	4	VSGTGNWTSPKVTYGNNTSTSGKSTVIRATIDSTTKDITISQ
F2M.3.NODE_1_length_97875_cov_16.355633	89	549	590	41	4	VSGTGNWTSPKVTYGNNTSTSGKSTVIRATIDSTTKDITISQ
F2M.1.NODE_1_length_97876_cov_8.385428	69	549	590	41	4	VSGTGNWTSPKVTYGNNTSTSGKSTVIRATIDSTTKDITISQ
F3T1.1.NODE_1_length_93848_cov_37.529933	59	549	590	41	4	VSGTGNWTSPKVTYGNNTSTSGKSTVIRATIDSTTKDITISQ
F3T1.2.NODE_1_length_93869_cov_36.327307	24	549	590	41	4	VSGTGNWTSPKVTYGNNTSTSGKSTVIRATIDSTTKDITISQ
F3T1.3.NODE_1_length_94897_cov_60.892326	66	549	590	41	4	VSGTGNWTSPKVTYGNNTSTSGKSTVIRATIDSTTKDITISQ
HvCF_F2_ms_2	31	549	590	41	4	VSGTGNWTSPKVTYGNNTSTSGKSTVIRATIDSTTKDITISQ
HvCF_D1_ms_1	54	549	590	41	4	VSGTGNWTSPKVTYGNNTSTSGKSTVIRATIDSTTKDITISQ
HvCF_E5_ms_1	66	549	590	41	4	VSGTGNWTSPKVTYGNNTSTSGKSTVIRATIDSTTKDITISQ
ERR844022_ms_1	61	549	590	41	4	VSGTGNWTSPKVTYGNNTSTSGKSTVIRATIDSTTKDITISQ
HvCF_A11_ms_1	27	549	590	41	4	VSGTGNWTSPKVTYGNNTSTSGKSTVIRATIDSTTKDITISQ
HvCF_C9_ms_3	59	549	590	41	4	VSGTGNWASPKVTYGNNTSTSGKSTVIRATIDSTTKDITISQ
ERR843994_ms_1	25	549	590	41	4	VSGTGNWASPKVTYGNNTSTSGKSTVIRATIDSTTKDITISQ
Canada.male.46.8032826,-71.242796.2012-02-08.CEAO01012480.1	24	549	590	41	4	VSGDGSWTSPKVTYGNNTSISGKSTVIRATIDSTTKDITISQ
GlobVir_NODE_1_length_96586_cov_346.886_ID_1	30	549	590	41	4	ISGDGSWVNPKVTYGNNTSTSGKSTVIRATIDSTTKDITISQ
ERR843922_ms_1	29	549	590	41	4	ISGDGSWVNPKVTYGNNTSTSGKSTVIRATIDSTTKDITISQ
ERR843983_ms_1	25	549	590	41	4	VSGDGSWANPKVTYGNNTSTSGKSTVIRATIDSTTKDITINQ
Canada.male.46.8032826,-71.242796.2013-02-26.CDZB01081670.1	61	549	590	41	4	VSGDGSWASPKVTYGNNTSTSGKSTVIRATIDSTTKDITISQ
GlobVir_NODE_1_length_92723_cov_184.464_ID_1	63	549	590	41	4	VSGDGNWANPKVTYGNNTSTSGKSTVIRATIDSITKDITISQ
ERR843966_ms_1	24	549	590	41	4	VSGDGNWANPKVTYGNNTSTSGKSTVIRATIDSITKDITISQ
GlobVir_NODE_1_length_103298_cov_642.594_ID_1	9	549	590	41	4	VSGDGNWANPKVTYGNNTSTSGKSTVIRATIDSTTKDITISQ
EV_7000000684.a:SRS019582_WUGC_scaffold_90428	34	549	590	41	4	VSGDGSWANPKVTYGNNTSTSGKSTVIRATIDSTTKDITISQ
GlobVir_NODE_1_length_95996_cov_85.4509_ID_1	26	549	590	41	4	VSGDGSWANPKVTYGNNTSTSGKSTVIRATIDSTTKDITISQ
GlobVir_NODE_8_length_15615_cov_110.833_ID_15	13	549	590	41	4	VSGDGSWANPKVTYGNNTSTSGKSTVIRATIDSTTKDITISQ
ERR844032_ms_1	65	549	590	41	4	VSGDGSWANPKVTYGNNTSTSGKSTVIRATIDSTTKDITISQ
ERR843917_ms_1	66	549	590	41	4	VSGDGSWANPKVTYGNNTSTSGKSTVIRATIDSTTKDITISQ
Eld251-T3_s_1	23	549	590	41	4	TsGVGVLSGNTLTFSNNTSPDARTTRVTANYNGANKSVNITQ
Canada.female.46.8032826,-71.242796.2012-02-22.CEAZ01004086.1	24	549	590	41	4	TsGVGVLSGNTLTFSNNTSPDARTTRVTANYNGVTDYCDVMQ
VirS_Bacteroidia_gi_484001862	48	549	589	40	4	ASGDgFSSDGTAVTAAENQATDTRNGYITFTQNDSEKSMQV
GlobVir_NODE_1_length_90212_cov_21.4377_ID_1	47	550	591	41	4	VSGSGNWTSPKVTYGNNTSTSGKSTVIRATIDSITKDITISQ
ERR844037_ms_1	31	550	591	41	4	VSGSGNWTSPKVTYGNNTSTSGKSTVIRATIDSITKDITISQ
GlobVir_NODE_1_length_44660_cov_158.762_ID_1	22	553	597	44	3	GSNGSYNITVKTTENTVDTQRSGTIKLRQAENDDDgweltINVTQ
GlobVir_NODE_3_length_37834_cov_267.403_ID_5	2	555	597	42	4	DWITISGSGAGATYKVSTNNSSSSRTGVMTFTQGESNKTCTLT
EV_7000000515.a:SRS049995_LANL_scaffold_41187	25	555	609	54	2	SWLTVvveeetyqeGGKdYKRKSLKLSASENTSTIAsRTATISATYKGESITIKV
GlobVir_NODE_1_length_67819_cov_499.222_ID_1	24	556	598	42	4	DWITISGSGAGATYKVTTNNSSSSRTGIITFTQGESNKTCTLT
EV_7000000131.a:SRS057717_LANL_scaffold_4510	2	556	598	42	4	DWITISGSGAGATYKVATNNSSSSRTGIITFTQGESNKTCTLT
GlobVir_NODE_1_length_83568_cov_10.9264_ID_1	71	556	598	42	4	DWITISGSGAGATYKVATNNSSSSRTGIITFTQGESNKTCTLT
GlobVir_NODE_1_length_44402_cov_5.28847_ID_1	26	556	598	42	4	DWITISGSGAGATYKVATNNSSSSRTGIITFTQGESNKTCTLT
GlobVir_NODE_45_length_32744_cov_10.0887_ID_89	12	556	598	42	4	DWITISGSGAGATYKVATNNSSSSRTGIITFTQGESGKTCTLT
EV_7000000628.a:SRS015782_WUGC_scaffold_32895	5	556	598	42	5	DWITISGSSAGATYTVITNNSSSSRTGVITFTQGESGKTCTLT
EV_7000000429.a:C2072401	19	556	598	42	4	DWITISGSGAGAIYKVSTNNSSSSRTGVITFTQGESGKTCTLT
EV_7000000418.a:SRS012273_Baylor_scaffold_20523	30	556	598	42	4	DWITISGSGAGATYKVTTNNSSSSRTGVITFTQGESGKTCTLT
GlobVir_NODE_3_length_85604_cov_38.9044_ID_5	110	556	598	42	5	DWITISGSGAGATYKVTTNNSSSSRTGVITFTQGESGKTCTLT
EV_7000000515.a:SRS049995_LANL_scaffold_33603	2	557	599	42	4	DWITISGSGEGATYKVATNNSSSSRTGIITFIQGESNKTCTLT
GlobVir_NODE_3_length_48092_cov_455.969_ID_5	24	557	599	42	4	DWITISGSGAGATYKVTTNNSSSSRTGVITITQGESGKTCTLT
HvCF_D3_ms_2	31	558	585	27	4	SGTTATVSYGNNTTISSKSTVVRATMDT
EV_7000000327.a:SRS024140_LANL_scaffold_4598	7	558	600	42	4	DWITIpgSGAGATYKVTTNNSSSSRTGVITFTQRESGKTCTLT
EV_7000000498.a:SRS017521_Baylor_scaffold_5136	12	563	594	31	4	VAITMKENTTTQTRTGTVVYEQVGSGKTLTIT
EV_7000000111.a:SRS019601_WUGC_scaffold_34665	96	565	599	34	5	TQAIAITMKENETTSTRVGTVVYKQVGSGKTVTIT
Eld195-T0_s_3	22	568	612	44	1	LSISGDgFTLANNIVTASKNNVGARSCTVTASReGAVSQTVTITQ
HvCF_A10_ms_12	34	568	612	44	1	LSISGDgFTLANNIVTASKNNVGARSCTVTASReGAVSQTITITQ
Fferm_ms_2	25	569	612	43	1	AISGAgFTLSGTTVTASKNNVAARTATVTASYSGATsKSVTITQ
Sib1_ms_5	22	570	614	44	1	LTTNpGGFTLSGNKLTAANNPIGAKTATVTASYSGTTsKSVSVSQ
GlobVir_NODE_3_length_35035_cov_18.7853_ID_5	37	571	620	49	2	WITPSvttGANGTTVVTLTIGDNASNAARTGTIKFQNdlTGEITTVMVNQ
GlobVir_NODE_2_length_32870_cov_9.9224_ID_3	1	572	600	28	2	TSEMPFTITMNETDTSRTGNVKASYTDTD
HvCF_C4_ms_1	63	581	624	43	1	AISGTgFTLSGTTVTASKNNVAARTATVTASYSGATsKSVTITQ
CS_ms_46	23	582	626	44	1	LTTNpGGFTLNGNKLTAANNPIGAKTATVTASYSDATsKSVSVSQ
Eld245-T3_s_2	22	582	626	44	1	LTTNpGGFTLNGNKLTAANNPIGAKTATVTASYSDATsKSVSVSQ
HvCF_C12_ms_12	23	582	626	44	1	LTTNpGGFTLNGNKLTAANNPIGAKTATVTASYSDATsKSVSVSQ
F2M.1_R.NODE_1_length_97776_cov_6.878286	81	595	636	41	6	GTlsGTTSGSKLTYGNRTTTTSRSTTVTATYSGVSKSINITQ
GlobVir_NODE_2_length_41795_cov_237.113_ID_3	1	627	662	35	1	KAVVTLSANTTSSSRSGDIVFVQNESGKTVTlsITQ
EV_7000000628.a:SRS015782_WUGC_scaffold_21997	34	646	678	32	4	KASGDGYNIGITLSENTSESSRRANLTLTYGSK
EV_7000000308.a:SRS058770_LANL_scaffold_30328	21	647	675	28	4	DGYNIGITLSENTSESSRRASLTLTYGSK
EV_3300002641.a:loc_106146456	13	648	692	44	1	DWLNVGIENNIVTITANENTGSSRSGFVRFIQNESGQTcgIDITQ
EV_7000000289.a:SRS024331_LANL_scaffold_31584	22	648	675	27	6	GYNIGITLSENTSESSRRASLTLIYGSK
EV_7000000107.a:SRS042628_WUGC_scaffold_25304	2	650	678	28	4	DGYNIGITLSENTSESSRRASLTLTYGSK
Inf117_s_1	65	655	696	41	5	ISGAGSFASNKVTYDNNTSTNARNTVIRATIDSVTKDTTVTQ
EV_7000000538.a:SRS024075_LANL_scaffold_22533	72	655	696	41	5	VSGAGSFASNKVTYDNNTSTSTRSTVIRATMDSVTKDTTVIQ
GlobVir_NODE_4_length_26869_cov_17.767_ID_7_metavir_196_whole	13	655	696	41	5	VSGAGSFASNKVTYDNNTSTSTRSTVIRATMDSVTKDTTVIQ
HvCF_C9_ms_3	59	655	696	41	5	VSGAGSFASNKVTYDNNTSTSTRSTVIRATMDSVTKDTTVTQ
HvCF_E8_ms_1	9	655	696	41	5	VSGAGSFASNKVTYDNNTSTSTRSTVIRATMDSVTKDTTVTQ
GlobVir_NODE_1_length_92723_cov_184.464_ID_1	63	655	696	41	5	ISGAGSFASNKVSYDNNTSTNTRSTVIRATMDSVTKDTTVTQ
GlobVir_NODE_1_length_103825_cov_31.6614_ID_1	23	655	696	41	5	ISGAGSFASNKVSYDNNTSTSTRSTVIRATMDSVTKDTTVTQ
ERR975089_s_1	40	655	696	41	5	ISGAGSFASNKVSYDNNTSTSTRSTVIRATMDSVTKDTTVTQ
HvCF_F2_ms_2	31	655	696	41	5	VSGAGSFANNKVTYDNNTSTSARSTVIRATMDSVTKDTTVTQ
ERR843994_ms_1	25	655	696	41	5	VSGAGSFASNKVTYDNNTSTSARSTVIRATMDTVTKDTTVTQ
HvCF_A8_ms_1	29	655	696	41	5	VSGAGSFASNKVTYDNNTSTSARSTVIRATMDTVTKDTTVTQ
Eld229-T3_s_2	61	655	696	41	5	VSGAGSFASNKVTYDNNTSTSARSTVIRATMDTVTKDTTVTQ
GlobVir_NODE_3_length_96676_cov_41.0408_ID_5	75	655	696	41	5	VSGAGSFASNKVSYDNNTSTSARSTVIRATMDSVTKDTTVTQ
GlobVir_NODE_1_length_139661_cov_16.9267_ID_1	144	655	696	41	5	ISGAGSFASNKVTYDNNTSTSVRSTVIRATMDSVTKDTTVTQ
GlobVir_NODE_1_length_64035_cov_5.96517_ID_1	68	655	696	41	5	ISGAGSFASNKVTYDNNTSTSVRSTVIRATMDSVTKDTTVTQ
NC_024711_crAssphage	66	655	696	41	5	ISGAGSFASNKVTYDNNTSTSVRSTVIRATMDSVTKDTTVTQ
F2T1.2.NODE_1_length_97120_cov_58.884747	66	655	696	41	5	ISGAGSFASNKVTYDNNTSTSVRSTVIRATMDSVTKDTTVTQ
F2T1.1_R.NODE_1_length_97088_cov_25.648542	25	655	696	41	5	ISGAGSFASNKVTYDNNTSTSVRSTVIRATMDSVTKDTTVTQ
F2T2.2.NODE_1_length_97119_cov_25.006655	66	655	696	41	5	ISGAGSFASNKVTYDNNTSTSVRSTVIRATMDSVTKDTTVTQ
F2T1.3.NODE_1_length_95960_cov_23.222460	64	655	696	41	5	ISGAGSFASNKVTYDNNTSTSVRSTVIRATMDSVTKDTTVTQ
GlobVir_NODE_34_length_10786_cov_2.77127_ID_67_4559292	7	655	696	41	5	VSGAGSFASNKVNYDNNTSTSARSTVIRATMDSVTKDTTVTQ
GlobVir_NODE_1_length_93319_cov_165.144_ID_1_4559294	74	655	696	41	5	VSGAGSFASNKVNYDNNTSTSARSTVIRATMDSVTKDTTVTQ
Inf008_s_1	20	655	696	41	5	VSGAGSFASNKVNYDNNTSTSARSTVIRATMDSVTKDTTVTQ
HvCF_D10_ms_2	11	655	696	41	5	VSGAGSFASNKVNYDNNTSTSARSTVIRATMDSVTKDTTVTQ
GlobVir_NODE_2_length_93400_cov_27.5777_ID_3	63	655	696	41	5	VSGAGSFASNKVTYDNNTSTSARSTVIRATMDSVTKDITVTQ
ERR844035_ms_4	25	655	696	41	5	VSGAGSFASNKVTYDNNTSTSARSTVIRATMDSVTKDITVTQ
GlobVir_NODE_3_length_25128_cov_398.143_ID_5	11	655	696	41	5	VSGAGSFASNKVTYDNNTSTSIRSTVIRATMDSVTKDTTVTQ
ERR844065_ms_2	30	655	696	41	5	VSGAGSFASNKVTYDNNTSTSIRSTVIRATMDSVTKDTTVTQ
GlobVir_NODE_1_length_95996_cov_85.4509_ID_1	26	655	696	41	5	ISGAGSFASNKVTYDNNTSTSTRSTVIRATMDSVTKDTTVTQ
ERR844032_ms_1	65	655	696	41	5	ISGAGSFASNKVTYDNNTSTSTRSTVIRATMDSVTKDTTVTQ
ERR844050_ms_1	68	655	696	41	5	VSGAGSFASNKVTYDNNTSTSARSTVIRATMDAVTKDTTVTQ
Eld195-T0_s_2	47	655	696	41	5	ISGAGSFASNKVTYDNNTSTNARSTVIRATMDSVTKDTTVTQ
Inf058_s_2	43	655	696	41	5	VSGAGSFVSNKVTYDNNTSTSARSTVIRATMDSVTKDTTVTQ
GlobVir_NODE_4_length_53504_cov_117.528_ID_7	20	655	696	41	5	VSGAGSFASNKVTYDNNTSTSARNTVIRATMDSVTKDTTVTQ
ERR844045_ms_1	31	655	696	41	5	VSGAGSFASNKVTYDNNTSTSARNTVIRATMDSVTKDTTVTQ
ERR843979_ms_2	26	655	696	41	5	VSGAGSFASNKVTYDNNTSTSARNTVIRATMDSVTKDTTVTQ
GlobVir_NODE_1_length_103298_cov_642.594_ID_1	9	655	696	41	5	ISGAGSFASNKVTYDNNTSTSARSTVIRATMDSVTKDTTVTQ
EV_7000000684.a:SRS019582_WUGC_scaffold_90428	34	655	696	41	5	ISGAGSFASNKVTYDNNTSTSARSTVIRATMDSVTKDTTVTQ
F1M.2.NODE_1_length_97959_cov_46.765433	19	655	696	41	5	ISGAGSFASNKVTYDNNTSTSARSTVIRATMDSVTKDTTVTQ
SRR073438_s_1	49	655	696	41	5	ISGAGSFASNKVTYDNNTSTSARSTVIRATMDSVTKDTTVTQ
GlobVir_NODE_8_length_15615_cov_110.833_ID_15	13	655	696	41	5	ISGAGSFASNKVTYDNNTSTSARSTVIRATMDSVTKDTTVTQ
GlobVir_NODE_1_length_103381_cov_1574.05_ID_1	89	655	696	41	5	ISGAGSFASNKVTYDNNTSTSARSTVIRATMDSVTKDTTVTQ
ERR843917_ms_1	66	655	696	41	5	ISGAGSFASNKVTYDNNTSTSARSTVIRATMDSVTKDTTVTQ
ERR844008_ms_2	34	655	696	41	5	ISGAGSFASNKVTYDNNTSTSARSTVIRATMDSVTKDTTVTQ
HvCF_D1_ms_1	54	655	696	41	5	ISGAGSFASNKVTYDNNTSTSARSTVIRATMDSVTKDTTVTQ
HvCF_E5_ms_1	66	655	696	41	5	ISGAGSFASNKVTYDNNTSTSARSTVIRATMDSVTKDTTVTQ
Eld314-T0_s_2	24	655	696	41	5	ISGAGSFASNKVTYDNNTSTSARSTVIRATMDSVTKDTTVTQ
Inf107_s_1	76	655	696	41	5	ISGAGSFASNKVTYDNNTSTSARSTVIRATMDSVTKDTTVTQ
SRR073439_s_1	75	655	696	41	5	VSGAGSFASNKVTYDNNTSTSARSTVIRATMDSVTKDTTVTQ
Canada.male.46.8032826,-71.242796.2013-02-26.CDZB01081670.1	61	655	696	41	5	VSGAGSFASNKVTYDNNTSTSARSTVIRATMDSVTKDTTVTQ
HvCF_D6_ms_5	64	655	696	41	5	VSGAGSFASNKVTYDNNTSTSARSTVIRATMDSVTKDTTVTQ
ERR844000_ms_1	25	655	696	41	5	VSGAGSFASNKVTYDNNTSTSARSTVIRATMDSVTKDTTVTQ
EV_7000000715.a:SRS014683_WUGC_scaffold_5173	55	655	696	41	5	VSGAGSFASNKVTYDNNTSTSARSTVIRATMDSVTKDTTVTQ
GlobVir_NODE_1_length_95617_cov_42.1971_ID_1_4559289	59	655	696	41	5	VSGAGSFASNKVTYDNNTSTSARSTVIRATMDSVTKDTTVTQ
GlobVir_NODE_2_length_70777_cov_15.4181_ID_3_4559291	31	655	696	41	5	VSGAGSFASNKVTYDNNTSTSARSTVIRATMDSVTKDTTVTQ
GlobVir_NODE_1_length_96576_cov_617.461_ID_1	30	655	696	41	5	VSGAGSFASNKVTYDNNTSTSARSTVIRATMDSVTKDTTVTQ
GlobVir_NODE_2_length_86592_cov_9.46471_ID_3	13	655	696	41	5	VSGAGSFASNKVTYDNNTSTSARSTVIRATMDSVTKDTTVTQ
GlobVir_NODE_1_length_97335_cov_51.3893_ID_1_metavir_84_whole	26	655	696	41	5	VSGAGSFASNKVTYDNNTSTSARSTVIRATMDSVTKDTTVTQ
GlobVir_NODE_1_length_99072_cov_30.6071_ID_1_metavir_86_whole	3	655	696	41	5	VSGAGSFASNKVTYDNNTSTSARSTVIRATMDSVTKDTTVTQ
GlobVir_NODE_2_length_14641_cov_2.41691_ID_3	16	655	696	41	5	VSGAGSFASNKVTYDNNTSTSARSTVIRATMDSVTKDTTVTQ
GlobVir_NODE_1_length_96586_cov_346.886_ID_1	30	655	696	41	5	VSGAGSFASNKVTYDNNTSTSARSTVIRATMDSVTKDTTVTQ
CS_ms_20	22	655	696	41	5	VSGAGSFASNKVTYDNNTSTSARSTVIRATMDSVTKDTTVTQ
F2M.3.NODE_1_length_97875_cov_16.355633	89	655	696	41	5	VSGAGSFASNKVTYDNNTSTSARSTVIRATMDSVTKDTTVTQ
F2M.1.NODE_1_length_97876_cov_8.385428	69	655	696	41	5	VSGAGSFASNKVTYDNNTSTSARSTVIRATMDSVTKDTTVTQ
F3T1.1.NODE_1_length_93848_cov_37.529933	59	655	696	41	5	VSGAGSFASNKVTYDNNTSTSARSTVIRATMDSVTKDTTVTQ
F3T1.2.NODE_1_length_93869_cov_36.327307	24	655	696	41	5	VSGAGSFASNKVTYDNNTSTSARSTVIRATMDSVTKDTTVTQ
F3T1.3.NODE_1_length_94897_cov_60.892326	66	655	696	41	5	VSGAGSFASNKVTYDNNTSTSARSTVIRATMDSVTKDTTVTQ
ERR844022_ms_1	61	655	696	41	5	VSGAGSFASNKVTYDNNTSTSARSTVIRATMDSVTKDTTVTQ
ERR844054_ms_2	28	655	696	41	5	VSGAGSFASNKVTYDNNTSTSARSTVIRATMDSVTKDTTVTQ
HvCF_A11_ms_1	27	655	696	41	5	VSGAGSFASNKVTYDNNTSTSARSTVIRATMDSVTKDTTVTQ
Canada.male.46.8032826,-71.242796.2012-02-08.CEAO01012480.1	24	655	696	41	5	VSGAGSFASNKVTYDNNTSTSARSTVIRATMDSVTKDTTVTQ
ERR843922_ms_1	29	655	696	41	5	VSGAGSFASNKVTYDNNTSTSARSTVIRATMDSVTKDTTVTQ
ERR844038_ms_2	25	655	696	41	5	VSGAGSFASNKVTYDNNTSTSARSTVIRATMDSVTKDTTVTQ
GlobVir_NODE_1_length_90212_cov_21.4377_ID_1	47	656	697	41	5	VSGAGSFASNKVTYDNNTSTSARSTVIRATMDSVIKDTTVTQ
ERR844037_ms_1	31	656	697	41	5	VSGAGSFASNKVTYDNNTSTSARSTVIRATMDSVIKDTTVTQ
GlobVir_NODE_1_length_89370_cov_828.139_ID_1	53	656	697	41	5	VSGDGNWTSPKVTYGNNTSTSGKSTVIRATIDSVTKDITISQ
ERR843966_ms_1	24	656	697	41	5	TsGVGVLSGNTLTFSNNTSPNARTTRVTANYNGVTDYCDVMQ
F4T2.1.NODE_1_length_94988_cov_32.078160	63	656	697	41	5	GsGGGTLSGSTLSYSNNTSTSVRKTRVTANYNDAINFCDIEQ
ERR843983_ms_1	25	656	697	41	5	GsGGGTLSGSTLSYSNNTSTSVRRTRVTANYNGAINFCDIEQ
HvCF_D3_ms_2	31	657	700	43	5	LSASGSGSLSGTTLSYGNNTSTSSRTTRVTASYGGSSNYCDITQ
HvCF_A3_ms_37	75	657	700	43	4	LSASGSGSLSGTTLSYGNNTSTSSRTTRVTASYGGSSNYCDVTQ
EV_7000000532.a:SRS011529_WUGC_scaffold_3649	51	657	700	43	4	LSASGSGSLSGTTLSYGNNTSTSSRTTRVTASYGGSSNYCDITQ
Fferm_ms_6	57	657	700	43	4	LSASGSGSLSRTTLSYGNNTSTSSRTTRVTASYGGSSNYCDITQ
CS_ms_29	26	657	700	43	4	LSASGSGSLSRTTLSYGNNTSTSSRTTRVTASYGGSSNYCDITQ
Canada.female.46.8032826,-71.242796.2012-02-22.CEAZ01004086.1	24	658	699	41	5	GTlsGTTRVSKLTYDNRTTTTSRSTTVTATYSGVSKSINITQ
EV_7000000515.a:SRS049995_LANL_scaffold_41187	25	658	706	48	3	DWVTIeptsSTAGESALKITVTKNSDTKERSGNIQLKAGDVTKYINITQ
EV_2061766007.a:rumenHiSeq_NODE_3000532_len_137336_cov_4_708875	14	679	717	38	4	GNNSYDIFPASANTGSSARTGTLTVTGtYGGSATINLTQ
HvCF_A9_ms_6	67	682	725	43	1	AISGTgFTLSGTTVTASKNNVASRTATVTASYSGATsKSVTITQ
HvCF_B1_ms_9	45	691	735	44	1	LTTNpGGFTLSGNKLTAANNPIGAKTATVTASYSGATsKSVSVTQ
HvCF_B6_ms_4	70	703	749	46	3	SNWLHVGNQDETYILCDENTVGAFRTGKITVRLVASNDTkveITVKQ
HvCF_A5_ms_3	22	703	749	46	3	SDWLHVGNQDETYILCDENTVDSFRTGKITVRLVASNDTkveITVKQ
Sib2_ms_3	2	703	749	46	3	SDWLHVGNQDETYILCDENTVGSFRTGKITVRLVASNDTkveITVKQ
Canada.female.46.8032826,-71.242796.CEAZ01003514	75	703	749	46	3	SDWLHVGNQDETYILCDENTVGSFRTGKITVRLVASNDTkvkITVKQ
EV_2061766007.a:rumenHiSeq_NODE_3677746_len_40941_cov_0_968394	4	703	750	47	3	SWLTVSpasGSNNGTITAVAAANTSSSQRTATITVSGNGITRTVSVTQ
Eld314-T0_s_3	76	705	753	48	4	DWIKTGGQDVTHFNVDENTDGLYvRYGKITVHIidddgNTADKKISVNQ
EV_7000000516.a:SRS019161_WUGC_scaffold_23604	83	705	753	48	4	DWIKTGGQDVTHFNVDENTDEFHvRDGKITVHIidddgNTADKKISVNQ
ERR844040_ms_1	25	705	753	48	4	DWIKTGGQDVTHFNVDENTDELHiRDGKITVHIidddeNTADKKISVNQ
EV_2061766007.a:rumenHiSeq_NODE_3677746_len_40941_cov_0_968394	5	723	773	50	2	SWLTLSstsGNgnGATTTVTATAAENVSGAERSATITVTHGSETKVITVTQ
GlobVir_NODE_2_length_41795_cov_237.113_ID_3	1	729	767	38	2	SSGYDYSFVIILSANSSSSSRSGTVTLKQNESGKTVNIT
EV_3300002641.a:loc_106146456	13	739	781	42	2	WITATPnVQISKLGLQITANTGAARTGQVVCKQTATDETVTIT
EV_7000000308.a:SRS058770_LANL_scaffold_30328	21	749	791	42	5	SWIHVEEQSNTLIVTVDENTTTSQRSADIVIFQTGSSDTsITL
EV_7000000624.a:SRS024435_LANL_scaffold_33739	25	750	792	42	6	SWIHVEenGNTLIVSVDENTTTSKRSADITIFQTGSGDTsITL
EV_7000000628.a:SRS015782_WUGC_scaffold_21997	34	752	794	42	5	SWIHVEEQSNTLIVTVDENTTTSQRSADIVIFQTGSSDTsITL
EV_7000000032.a:SRS024132_Baylor_scaffold_18173	22	757	796	39	4	GADYDVTLPVYENTSESIRNGAVVLQQSGSNKRITllINQ
ERR843922_ms_1	29	761	802	41	6	VSGAATLNSKTVNYGNNTSTNSRSSVFRATIDSVTKDITITQ
HvCF_A8_ms_1	29	761	802	41	6	VSGAATLNSKTVNYGNNTSTNSRSSVFRATIDSATKDITITQ
Eld314-T0_s_2	24	761	802	41	6	VNGAASLSGSTVNYGNNTSTSSRSSVFRATIDSTTKDITINQ
GlobVir_NODE_3_length_96676_cov_41.0408_ID_5	75	761	802	41	6	VNGAASLSDSTVSYGNNTSTSSRSSVFRATIDSNTKDITINQ
ERR844038_ms_2	25	761	802	41	6	VNGAASLSGSTVSYGNNTSTSSRSSVFRATIDSITKDITINQ
ERR844008_ms_2	34	761	802	41	6	VNGAASLSGSTVSYGNNTSTSSRSSVFRATIDSVTKDITINQ
Inf008_s_1	20	761	802	41	6	VNGAASLSGSTVSYGNNTSTSSRSSVFRATIDSVTKDITINQ
GlobVir_NODE_1_length_96576_cov_617.461_ID_1	30	761	802	41	6	VNGAASLSGSTVSYGNNTSTSSRSSVFRATIDNATKDITINQ
ERR844022_ms_1	61	761	802	41	6	VNGAASLSGSTVSYGNNTSTSSRSSVFRATIDNATKDITINQ
F2M.3.NODE_1_length_97875_cov_16.355633	89	761	802	41	6	VNGAASLSGSIVSYGNNTSTSSRSSVFRATIDSATKDITINQ
F2M.1.NODE_1_length_97876_cov_8.385428	69	761	802	41	6	VNGAASLSGSIVSYGNNTSTSSRSSVFRATIDSATKDITINQ
GlobVir_NODE_1_length_103298_cov_642.594_ID_1	9	761	802	41	6	VNGAASLSGSTVSYGNNTSTSSRSSVFRATIDSATKDITINQ
GlobVir_NODE_4_length_53504_cov_117.528_ID_7	20	761	802	41	6	VNGAASLSGSTVSYGNNTSTSSRSSVFRATIDSATKDITINQ
EV_7000000538.a:SRS024075_LANL_scaffold_22533	72	761	802	41	6	VNGAASLSGSTVSYGNNTSTSSRSSVFRATIDSATKDITINQ
F1M.2.NODE_1_length_97959_cov_46.765433	19	761	802	41	6	VNGAASLSGSTVSYGNNTSTSSRSSVFRATIDSATKDITINQ
SRR073438_s_1	49	761	802	41	6	VNGAASLSGSTVSYGNNTSTSSRSSVFRATIDSATKDITINQ
ERR844045_ms_1	31	761	802	41	6	VNGAASLSGSTVSYGNNTSTSSRSSVFRATIDSATKDITINQ
ERR843979_ms_2	26	761	802	41	6	VNGAASLSGSTVSYGNNTSTSSRSSVFRATIDSATKDITINQ
GlobVir_NODE_1_length_97335_cov_51.3893_ID_1_metavir_84_whole	26	761	802	41	6	VNGAASLSGSTVSYGNNTSTSSRSSVFRATIDSATKDITINQ
GlobVir_NODE_1_length_99072_cov_30.6071_ID_1_metavir_86_whole	3	761	802	41	6	VNGAASLSGSTVSYGNNTSTSSRSSVFRATIDSATKDITINQ
Inf107_s_1	76	761	802	41	6	VNGAASLSGSTVSYGNNTSTSSRSSVFRATIDSATKDITINQ
HvCF_D10_ms_2	11	761	802	41	6	VNGAASLSGSTVSYGNNTSTSSRSSVFRATIDSATKDITINQ
SRR073439_s_1	75	761	802	41	6	VNGAASLSGSTVSYDNNTSTSSRSSVFRATIDSATKDITINQ
GlobVir_NODE_8_length_15615_cov_110.833_ID_15	13	761	807	46	6	VNGAASLSGSTVSYGNNTSTSSRSSVFRATIDSTTKDittkdITISQ
GlobVir_NODE_1_length_103381_cov_1574.05_ID_1	89	761	802	41	6	INGAASLSGSTVSYSNNTSTSSRSSVFRATIDSITKDITISQ
ERR844050_ms_1	68	761	802	41	6	VNGAASLSGSTVNYGNNTSTSSCSSVFRATIDSVTKDITISQ
Canada.male.46.8032826,-71.242796.2012-02-08.CEAO01012480.1	24	761	802	41	6	VNGAASLNGSTVSYGNNTSTSSRSSVFRATIDSATKDITISQ
HvCF_E5_ms_1	66	761	802	41	6	VNGTASLSGSTVSYGNNTSTSSRSSVFRATIDSATKDITISQ
ERR844032_ms_1	65	761	802	41	6	VNGAASLSSSTVSYGNNTSTSSRSSVFRATIDSATKDITISQ
GlobVir_NODE_1_length_103825_cov_31.6614_ID_1	23	761	802	41	6	VNGAASLSGSTVSYGNNTSTSSRNSVFRATIDSTTKDITISQ
ERR975089_s_1	40	761	802	41	6	VNGAASLSGSTVSYGNNTSTSSRNSVFRATIDSTTKDITISQ
GlobVir_NODE_2_length_93400_cov_27.5777_ID_3	63	761	802	41	6	VNGAASLSGSTVSYGNNTSTSSRGSVFRATIDSATKDITISQ
ERR844035_ms_4	25	761	802	41	6	VNGAASLSGSTVSYGNNTSTSSRGSVFRATIDSATKDITISQ
GlobVir_NODE_1_length_95996_cov_85.4509_ID_1	26	761	802	41	6	VNGAASLSSSTVSYGNNTSTSSRSSVFRATIDSATKDITISQ
EV_7000000715.a:SRS014683_WUGC_scaffold_5173	55	761	802	41	6	VNGTASLSGSTVSYGNNTSTSSRSSVFRATIDSITKDITISQ
GlobVir_NODE_1_length_92723_cov_184.464_ID_1	63	761	802	41	6	VNGAASLSGSTVSYGNNTSTSSRSSVFRATIDSVTKDITISQ
HvCF_D6_ms_5	64	761	802	41	6	VNGAASLSGSTVSYGNNTSTSSRSSVFRATIDSVTKDITISQ
GlobVir_NODE_1_length_96586_cov_346.886_ID_1	30	761	802	41	6	VNGAASLSGSTVSYGNNTSTSSRSSVFRATIDSVTKDITISQ
HvCF_C9_ms_3	59	761	802	41	6	VNGAASLSGSTVSYGNNTSTSSRSSVFRATIDSATKDITISQ
HvCF_E8_ms_1	9	761	802	41	6	VNGAASLSGSTVSYGNNTSTSSRSSVFRATIDSATKDITISQ
GlobVir_NODE_3_length_25128_cov_398.143_ID_5	11	761	802	41	6	VNGAASLSGSTVSYGNNTSTSSRSSVFRATIDSATKDITISQ
GlobVir_NODE_1_length_139661_cov_16.9267_ID_1	144	761	802	41	6	VNGAASLSGSTVSYGNNTSTSSRSSVFRATIDSATKDITISQ
GlobVir_NODE_4_length_26869_cov_17.767_ID_7_metavir_196_whole	13	761	802	41	6	VNGAASLSGSTVSYGNNTSTSSRSSVFRATIDSATKDITISQ
CS_ms_20	22	761	802	41	6	VNGAASLSGSTVSYGNNTSTSSRSSVFRATIDSATKDITISQ
ERR844065_ms_2	30	761	802	41	6	VNGAASLSGSTVSYGNNTSTSSRSSVFRATIDSATKDITISQ
HvCF_D1_ms_1	54	761	802	41	6	VNGAASLSGSTVSYGNNTSTSSRSSVFRATIDSATKDITISQ
ERR844054_ms_2	28	761	802	41	6	VNGAASLSGSTVSYGNNTSTSSRSSVFRATIDSATKDITISQ
NC_024711_crAssphage	66	761	802	41	6	VNGAASLSGSTVSYGNNTSTSSRSSVFRATIDSATKDITISQ
F2T1.2.NODE_1_length_97120_cov_58.884747	66	761	802	41	6	VNGAASLSGSTVSYGNNTSTSSRSSVFRATIDSATKDITISQ
F2T1.3.NODE_1_length_95960_cov_23.222460	64	761	802	41	6	VNGAASLSGSTVSYGNNTSTSSRSSVFRATIDSATKDITISQ
Canada.male.46.8032826,-71.242796.2013-02-26.CDZB01081670.1	61	761	802	41	6	VNGAASLSGSTVSYGNNTSTSSRSSVFRATIDSTTKDITISQ
Eld195-T0_s_2	47	761	802	41	6	VNGAASLSGSTVSYGNNTSTSSRSSVFRATIDSTTKDITISQ
GlobVir_NODE_2_length_86592_cov_9.46471_ID_3	13	761	802	41	6	VNGAASLSGSTVSYGNNTSTSSRSSVFRATIDSTTKDITISQ
GlobVir_NODE_1_length_64035_cov_5.96517_ID_1	68	761	802	41	6	VNGAASLSGSTVSYGNNTSTSSRSSVFRATIDSTTKDITISQ
GlobVir_NODE_2_length_14641_cov_2.41691_ID_3	16	761	802	41	6	VNGAASLSGSTVSYGNNTSTSSRSSVFRATIDSTTKDITISQ
ERR843994_ms_1	25	761	802	41	6	VNGAASLSGSTVSYGNNTSTSSRSSVFRATIDSTTKDITISQ
ERR843917_ms_1	66	761	802	41	6	VNGAASLSGSTVSYGNNTSTSSRSSVFRATIDSTTKDITISQ
F3T1.1.NODE_1_length_93848_cov_37.529933	59	761	802	41	6	VNGAASLSGSTVSYGNNTSTSSRSSVFRATIDSTTKDITISQ
F3T1.2.NODE_1_length_93869_cov_36.327307	24	761	802	41	6	VNGAASLSGSTVSYGNNTSTSSRSSVFRATIDSTTKDITISQ
F3T1.3.NODE_1_length_94897_cov_60.892326	66	761	802	41	6	VNGAASLSGSTVSYGNNTSTSSRSSVFRATIDSTTKDITISQ
HvCF_F2_ms_2	31	761	802	41	6	VNGAASLSGSTVSYGNNTSTSSRSSVFRATIDSTTKDITISQ
HvCF_A11_ms_1	27	761	802	41	6	VNGAASLSGSTVSYGNNTSTSSRSSVFRATIDSTTKDITISQ
Inf117_s_1	65	761	802	41	6	VNGAASLSGSTVSYGNNTSTSSRSSVFRATIDSTTKDITISQ
F2T1.1_R.NODE_1_length_97088_cov_25.648542	25	761	802	41	6	VNGAASLSGSTVSYGNNTSTSSRSSVFRATIDSTTKDITISQ
F2T2.2.NODE_1_length_97119_cov_25.006655	66	761	802	41	6	VNGAASLSGSTVSYGNNTSTSSRSSVFRATIDSTTKDITISQ
Eld229-T3_s_2	61	761	802	41	6	VNGAASLSGSTVSYGNNTSTSSRSSVFRATIDSTTKDITISQ
Inf058_s_2	43	761	802	41	6	VNGAASLSGSTVSYGNNTSTSSRSSVFRATIDSITKDITISQ
GlobVir_NODE_1_length_95617_cov_42.1971_ID_1_4559289	59	761	802	41	6	VNGAASLSGSTVSYGNNTSTSSRSSVFRATIDSITKDITISQ
GlobVir_NODE_2_length_70777_cov_15.4181_ID_3_4559291	31	761	802	41	6	VNGAASLSGSTVSYGNNTSTSSRSSVFRATIDSITKDITISQ
GlobVir_NODE_34_length_10786_cov_2.77127_ID_67_4559292	7	761	802	41	6	VNGAASLSGSTVSYGNNTSTSSRSSVFRATIDSITKDITISQ
GlobVir_NODE_1_length_93319_cov_165.144_ID_1_4559294	74	761	802	41	6	VNGAASLSGSTVSYGNNTSTSSRSSVFRATIDSITKDITISQ
EV_7000000684.a:SRS019582_WUGC_scaffold_90428	34	761	802	41	6	VNGVASLSGSTVSYGNNTSTSSRSSVFRATIDSTTKDITISQ
GlobVir_NODE_1_length_90212_cov_21.4377_ID_1	47	762	803	41	6	VNGVASLSGSTVSYGNNTSTSSRSSVFRATIDSETKDITISQ
ERR844000_ms_1	25	762	802	40	6	NGVASLSGSTVSYGNNTSTSSRSSVFRATIDSATKDITISQ
GlobVir_NODE_1_length_89370_cov_828.139_ID_1	53	762	803	41	6	VSGAGSFASNKVTYDNNTSTSARSTVIRATMDSVTKDTTVTQ
F4T2.1.NODE_1_length_94988_cov_32.078160	63	762	803	41	6	VSGSGNWTSPKVTYGNNTSTNSKSTVIRATIDSTTKDITISQ
ERR844037_ms_1	31	763	803	40	6	NGVASLSGSTVSYGNNTSTSSRSSVFRATIDSETKDITISQ
HvCF_A3_ms_37	75	765	806	41	5	VSGAATLNSKTVNYGNNTSTNSRSSVFRATIDSATKDITITQ
HvCF_D3_ms_2	31	765	806	41	6	VSGAATLNSKTVNYGNNTSTNSRSSVFRATIDSATKDITITQ
Fferm_ms_6	57	765	806	41	5	VSGAATLNSKTVNYGNNTSTNSRSSVFRATIGSATKDITITQ
CS_ms_29	26	765	806	41	5	VSGAATLNSKTVNYGNNTSTNSRSSVFRATIGSATKDITITQ
EV_7000000532.a:SRS011529_WUGC_scaffold_3649	51	765	806	41	5	VSGAASLSGSTVSYGNNTSTSSRSSVFRATIDSITKDITITQ
ERR843966_ms_1	24	765	806	41	6	GTlsGTTSGSKLTYGNRTTTTSRSTTVTATYNGTNKSVNITQ
ERR843983_ms_1	25	765	806	41	6	GTlsGTTSGSKLTYGNRTTTTSRSTTVTATYNGVSKSINVTQ
EV_7000000498.a:SRS017521_Baylor_scaffold_5136	12	770	812	42	5	SWIHVEenGNTLIVSVDENTTTSKRSADITIFQTGSGDTsITL
EV_7000000418.a:SRS012273_Baylor_scaffold_1990	4	790	834	44	1	LTTNpGGFILSGNKLTAANNPIGAKTATVTASYSGATsKSVSVTQ
EV_2061766007.a:rumenHiSeq_NODE_3677746_len_40941_cov_0_968394	4	790	837	47	4	SWLTVSpasGSNNGTITAVAAANSSTSQRTATITVSGSGITRTINVTQ
Eld173-T3_s_1	23	804	848	44	1	LTTNpGGFTLNGNKLTAANNPIGAKTATVTASYSDATsKSVSVSQ
EV_7000000032.a:SRS024132_Baylor_scaffold_18173	22	860	910	50	5	NWLEVTkNSndMTQVEFSVTCLENMVSSIRSATVTLRQVGSNKLdqVDINQ
GlobVir_NODE_1_length_139661_cov_16.9267_ID_1	144	866	909	43	7	StGSggGTLSGSTLSYSNNTSTSVRRTRVTANYNGAINFCDIEQ
GlobVir_NODE_1_length_64035_cov_5.96517_ID_1	68	866	909	43	7	StGSggGTLSGSTLSYSNNTSTSVRRTRVTANYNGAINFCDIEQ
NC_024711_crAssphage	66	866	909	43	7	STGsGGGTLSGSTLSYSNNTSTSVRRTRVTANYNGAINFCDIEQ
F2T1.2.NODE_1_length_97120_cov_58.884747	66	866	909	43	7	STGsGGGTLSGSTLSYSNNTSTSVRRTRVTANYNGAINFCDIEQ
F2T1.1_R.NODE_1_length_97088_cov_25.648542	25	866	909	43	7	STGsGGGTLSGSTLSYSNNTSTSVRRTRVTANYNGAINFCDIEQ
F2T2.2.NODE_1_length_97119_cov_25.006655	66	866	909	43	7	STGsGGGTLSGSTLSYSNNTSTSVRRTRVTANYNGAINFCDIEQ
F2T1.3.NODE_1_length_95960_cov_23.222460	64	866	909	43	7	STGsGGGTLSGSTLSYSNNTSTSVRRTRVTANYNGAINFCDIEQ
GlobVir_NODE_3_length_96676_cov_41.0408_ID_5	75	867	909	42	7	VGsGGGTLSGNTLSYSNNTSTSVRRTRVTANYNGAIDFCDIEQ
HvCF_F2_ms_2	31	867	909	42	7	VGsGGGTLSGNTLSYSNNTSTSVRRTRVTANYNGAIDFCDIEQ
GlobVir_NODE_1_length_103381_cov_1574.05_ID_1	89	867	909	42	7	VGsGGGTLSGSTLSYSNNTSTSVRRTRVTANYNGAINFCDIEQ
Eld229-T3_s_2	61	868	909	41	7	VSGSGNWTNPKVTYGNNTSTSGKSTVIRATIDSTTKDITISQ
GlobVir_NODE_4_length_26869_cov_17.767_ID_7_metavir_196_whole	13	868	909	41	7	TSGVGVLSGNTLTFSNNTSTDSRTTRVTANYNGVTDYCDVMQ
GlobVir_NODE_1_length_95617_cov_42.1971_ID_1_4559289	59	868	909	41	7	TsGVGVLSGNTLTFSNNTSPDARTTRVTANYNGATDYCDVMQ
GlobVir_NODE_2_length_70777_cov_15.4181_ID_3_4559291	31	868	909	41	7	TsGVGVLSGNTLTFSNNTSPDARTTRVTANYNGATDYCDVMQ
F2M.3.NODE_1_length_97875_cov_16.355633	89	868	909	41	7	TsGVGVLSGNTLTFSNNTSPDARTTRVTANYNGATDYCDVMQ
F2M.1.NODE_1_length_97876_cov_8.385428	69	868	909	41	7	TsGVGVLSGNTLTFSNNTSPDARTTRVTANYNGATDYCDVMQ
F1M.2.NODE_1_length_97959_cov_46.765433	19	868	909	41	7	TsGVGVLSGNTLTFSNNTSPDARTTRVTANYNGVTDYCNVMQ
SRR073438_s_1	49	868	909	41	7	TsGVGVLSGNTLTFSNNTSPDARTTRVTANYNGVTDYCNVMQ
GlobVir_NODE_4_length_53504_cov_117.528_ID_7	20	868	909	41	7	TsGVGVLSGNTLTFSNNTSPDARTTRVTANYNGVTDYCDVMQ
EV_7000000538.a:SRS024075_LANL_scaffold_22533	72	868	909	41	7	TsGVGVLSGNTLTFSNNTSPDARTTRVTANYNGVTDYCDVMQ
SRR073439_s_1	75	868	909	41	7	TsGVGVLSGNTLTFSNNTSPDARTTRVTANYNGVTDYCDVMQ
ERR844045_ms_1	31	868	909	41	7	TsGVGVLSGNTLTFSNNTSPDARTTRVTANYNGVTDYCDVMQ
HvCF_C9_ms_3	59	868	909	41	7	TsGVGVLSGNTLTFSNNTSPDARTTRVTANYNGVTDYCDVMQ
Inf058_s_2	43	868	909	41	7	TsGVGVLSGNTLTFSNNTSPDARTTRVTANYNGVTDYCDVMQ
ERR843979_ms_2	26	868	909	41	7	TsGVGVLSGNTLTFSNNTSPDARTTRVTANYNGVTDYCDVMQ
HvCF_D6_ms_5	64	868	909	41	7	TsGVGVLSGNTLTFSNNTSPDARTTRVTANYNGVTDYCDVMQ
GlobVir_NODE_1_length_96576_cov_617.461_ID_1	30	868	909	41	7	TsGVGVLSGNTLTFSNNTSPDARTTRVTANYNGVTDYCDVMQ
GlobVir_NODE_1_length_103825_cov_31.6614_ID_1	23	868	909	41	7	TsGVGVLSGNTLTFSNNTSPDARTTRVTANYNGVTDYCDVMQ
ERR844008_ms_2	34	868	909	41	7	TsGVGVLSGNTLTFSNNTSPDARTTRVTANYNGVTDYCDVMQ
ERR844022_ms_1	61	868	909	41	7	TsGVGVLSGNTLTFSNNTSPDARTTRVTANYNGVTDYCDVMQ
ERR975089_s_1	40	868	909	41	7	TsGVGVLSGNTLTFSNNTSPDARTTRVTANYNGVTDYCDVMQ
Inf107_s_1	76	868	909	41	7	TsGVGVLSGNTLTFSNNTSPDARTTRVTANYNGVTDYCDVMQ
HvCF_D10_ms_2	11	868	909	41	7	TsGVGVLSGNTLTFSNNTSPDARTTRVTANYNGVTDYCDVMQ
GlobVir_NODE_1_length_92723_cov_184.464_ID_1	63	868	909	41	7	TsGVGVLSGNTLTFSNNTSPNARTTRVTANYNGVTDYCDVMQ
Inf008_s_1	20	868	909	41	7	GsGGGTLSGNTLSYSNNTSTSVRRTRVTANYNGAINFCDIEQ
HvCF_E5_ms_1	66	868	909	41	7	GsGGGTLSGSTLSYSNNTSTSVRRTRVIANYNGAINFCDIEQ
CS_ms_20	22	868	909	41	7	GsGGGTLSGSTLSYSNNTSTSVRRTRVTANYNDAIDFCDIEQ
GlobVir_NODE_1_length_97335_cov_51.3893_ID_1_metavir_84_whole	26	868	909	41	7	GSggGTLSGSTLSYSNNTSTSIRRTRVTANYNGAINFCDIEQ
GlobVir_NODE_1_length_99072_cov_30.6071_ID_1_metavir_86_whole	3	868	909	41	7	GSggGTLSGSTLSYSNNTSTSIRRTRVTANYNGAINFCDIEQ
GlobVir_NODE_2_length_93400_cov_27.5777_ID_3	63	868	909	41	7	GSggGTLSGSTLSYSNNTSTSVRRTRVTANYNSAINFCDIEQ
ERR844035_ms_4	25	868	909	41	7	GsGGGTLSGSTLSYSNNTSTSVRRTRVTANYNSAINFCDIEQ
GlobVir_NODE_3_length_25128_cov_398.143_ID_5	11	868	909	41	7	GSggGTLSGSTLSYSNNTSTSVRRTRVTANYNGVINFCDIEQ
ERR844065_ms_2	30	868	909	41	7	GsGGGTLSGSTLSYSNNTSTSVRRTRVTANYNGVINFCDIEQ
Inf117_s_1	65	868	909	41	7	GsGGGTLSGSTLSYSNNTSTSVRRTRVTANYNGVINFCDIEQ
ERR844050_ms_1	68	868	909	41	7	GsGGGTLSGSTLSYSNNTSTSVRRTRVTANYNDAINFCDIEQ
GlobVir_NODE_1_length_103298_cov_642.594_ID_1	9	868	909	41	7	GSggGTLSGSTLSYSNNTNTSVRRTRVTANYNGAINFCDIEQ
Eld195-T0_s_2	47	868	909	41	7	GsGGGTLSGSTLSYSNNTSTSVRRTRVTANYNGAIDFCDIEQ
ERR844000_ms_1	25	868	909	41	7	GsGGGTLSGSTLSYSNNTSTSVRRTRVTANYNGAIDFCDIEQ
ERR843917_ms_1	66	868	909	41	7	GsGGGTLSGSTLSYSNNTSTSVRRTRVTANYNGAIDFCDIEQ
Eld314-T0_s_2	24	868	909	41	7	GsGGGTLSGSTLSYSNNTSTSVRRTRVTANYNGAIDFCDIEQ
HvCF_A11_ms_1	27	868	909	41	7	GsGGGTLSGSTLSYSNNTSTSVRRTRVTANYNGAIDFCDIEQ
EV_7000000684.a:SRS019582_WUGC_scaffold_90428	34	868	909	41	7	GSggGTLSGSTLSYSNNTSTSVRRTRVTANYNGAINFCDIEQ
Canada.male.46.8032826,-71.242796.2013-02-26.CDZB01081670.1	61	868	909	41	7	GsGGGTLSGSTLSYSNNTSTSVRRTRVTANYNGAINFCDIEQ
HvCF_E8_ms_1	9	868	909	41	7	GsGGGTLSGSTLSYSNNTSTSVRRTRVTANYNGAINFCDIEQ
EV_7000000715.a:SRS014683_WUGC_scaffold_5173	55	868	909	41	7	GSggGTLSGSTLSYSNNTSTSVRRTRVTANYNGAINFCDIEQ
GlobVir_NODE_1_length_95996_cov_85.4509_ID_1	26	868	909	41	7	GSggGTLSGSTLSYSNNTSTSVRRTRVTANYNGAINFCDIEQ
GlobVir_NODE_34_length_10786_cov_2.77127_ID_67_4559292	7	868	909	41	7	GSggGTLSGSTLSYSNNTSTSVRRTRVTANYNGAINFCDIEQ
GlobVir_NODE_2_length_86592_cov_9.46471_ID_3	13	868	909	41	7	GSggGTLSGSTLSYSNNTSTSVRRTRVTANYNGAINFCDIEQ
GlobVir_NODE_1_length_93319_cov_165.144_ID_1_4559294	74	868	909	41	7	GSggGTLSGSTLSYSNNTSTSVRRTRVTANYNGAINFCDIEQ
GlobVir_NODE_2_length_14641_cov_2.41691_ID_3	16	868	909	41	7	GSggGTLSGSTLSYSNNTSTSVRRTRVTANYNGAINFCDIEQ
ERR844032_ms_1	65	868	909	41	7	GsGGGTLSGSTLSYSNNTSTSVRRTRVTANYNGAINFCDIEQ
ERR843994_ms_1	25	868	909	41	7	GsGGGTLSGSTLSYSNNTSTSVRRTRVTANYNGAINFCDIEQ
F3T1.1.NODE_1_length_93848_cov_37.529933	59	868	909	41	7	GsGGGTLSGSTLSYSNNTSTSVRRTRVTANYNGAINFCDIEQ
F3T1.2.NODE_1_length_93869_cov_36.327307	24	868	909	41	7	GsGGGTLSGSTLSYSNNTSTSVRRTRVTANYNGAINFCDIEQ
F3T1.3.NODE_1_length_94897_cov_60.892326	66	868	909	41	7	GsGGGTLSGSTLSYSNNTSTSVRRTRVTANYNGAINFCDIEQ
HvCF_D1_ms_1	54	868	909	41	7	GsGGGTLSGSTLSYSNNTSTSVRRTRVTANYNGAINFCDIEQ
ERR844054_ms_2	28	868	909	41	7	GsGGGTLSGSTLSYSNNTSTSVRRTRVTANYNGAINFCDIEQ
GlobVir_NODE_1_length_90212_cov_21.4377_ID_1	47	869	910	41	7	GSggGTLRGNTLTFSNNTSPDARTTRVTANYNGVTDYCDVMQ
ERR844037_ms_1	31	869	910	41	7	GsGGGTLRGNTLTFSNNTSPDARTTRVTANYNGVTDYCDVMQ
F4T2.1.NODE_1_length_94988_cov_32.078160	63	869	910	41	7	GsGGGTLSGSTLSYSNNTSTSVRKTRVTANYNDAINFCDIEQ
Canada.male.46.8032826,-71.242796.2012-02-08.CEAO01012480.1	24	869	909	40	7	SGGGTLSGSTLSYSNNTSTSVRRTRVTANYNGAINFCDIEQ
GlobVir_NODE_1_length_89370_cov_828.139_ID_1	53	870	912	42	7	DGTlsGTTSGSKLTYGNRTTTTSRSTTVTATYNGVSKSINITQ
GlobVir_NODE_8_length_15615_cov_110.833_ID_15	13	873	914	41	7	GSggGTLSGSTLSYSNNTSTSVRRTRVTANYNGAIDFCDIEQ
EV_7000000111.a:SRS019601_WUGC_scaffold_34665	96	889	935	46	6	NWLEVSvGSMGEGEVTCLENRTSSIRSVTLILRQeESGNlDQIDINQ
EV_7000000515.a:SRS049995_LANL_scaffold_41187	25	953	1008	55	4	SWLTTNpkpGAtiTPGNNLYVIAQENKTTSDRSFQIKITAtdgtdKSVTKTLDITQ
Eld229-T3_s_2	61	974	1015	41	8	VSGAGSFASNKVTYDNNTSTSARSTVIRATMDTVTKDTTVTQ
GlobVir_NODE_3_length_96676_cov_41.0408_ID_5	75	974	1018	44	8	SgdGTlnGTTSGSKLTYGNRTATTSRSTTVTATYSGVSKSINVTQ
GlobVir_NODE_34_length_10786_cov_2.77127_ID_67_4559292	7	976	1018	42	8	DgilsGTTSGSKLTYGNRTATTSRSTTVTATYSGVSKSINITQ
GlobVir_NODE_1_length_93319_cov_165.144_ID_1_4559294	74	976	1018	42	8	DgilsGTTSGSKLTYGNRTATTSRSTTVTATYSGVSKSINITQ
GlobVir_NODE_1_length_95617_cov_42.1971_ID_1_4559289	59	976	1018	42	8	DGTlsGTTSGSKLTYGNRTATTSRSTTVTATYSGVSKSINITQ
GlobVir_NODE_2_length_70777_cov_15.4181_ID_3_4559291	31	976	1018	42	8	DGTlsGTTSGSKLTYGNRTATTSRSTTVTATYSGVSKSINITQ
GlobVir_NODE_4_length_53504_cov_117.528_ID_7	20	976	1018	42	8	DGTlsGTTSGSKLTYGNRTATTSRSTTVTATYSGVSKSINIIQ
GlobVir_NODE_1_length_92723_cov_184.464_ID_1	63	976	1018	42	8	DGTlsGTTSGSKLTYGNRTTTTSRSTTVTATYNGTNKSVNITQ
GlobVir_NODE_1_length_96576_cov_617.461_ID_1	30	976	1018	42	8	DGTlsGTTSGSKLTYGNRTTTINRSTTVTATYNGVSKSINITQ
EV_7000000538.a:SRS024075_LANL_scaffold_22533	72	976	1018	42	8	DGTlsGTTSGSKLTYGNRTTTTSRSTTVTATYSGVSKSINITQ
GlobVir_NODE_1_length_103825_cov_31.6614_ID_1	23	976	1018	42	8	DGTlsGTTSGSKLTYGNRTTTTSRSTTVTATYNGVSKSIDITQ
ERR844050_ms_1	68	977	1018	41	8	GTlsSTTSGSKLTYGNRTATTSRSTTVTATYSEVSKSINITQ
HvCF_F2_ms_2	31	977	1018	41	8	GTlsSTTSGSKLTYGNRTATTSRSTTVTATYSGVSKSINITQ
Inf008_s_1	20	977	1018	41	8	GTlnGTTSGSKLTYGNRTATTSRSTTVTATYSGVSKSINITQ
GlobVir_NODE_1_length_90212_cov_21.4377_ID_1	47	977	1019	42	8	DGTlsGTTSGSKLTYGNRTATTSRSTTVTATYSGVNKSINITQ
EV_7000000684.a:SRS019582_WUGC_scaffold_90428	34	977	1018	41	8	GTlsGTTSGSKLTYGNRTATTSRSTTVTATYSGVSKSINITQ
SRR073439_s_1	75	977	1018	41	8	GTlsGTTSGSKLTYGNRTATTSRSTTVTATYSGVSKSINITQ
F1M.2.NODE_1_length_97959_cov_46.765433	19	977	1018	41	8	GTlsGTTSGSKLTYGNRTATTSRSTTVTATYSGVSKSINITQ
SRR073438_s_1	49	977	1018	41	8	GTlsGTTSGSKLTYGNRTATTSRSTTVTATYSGVSKSINITQ
ERR844045_ms_1	31	977	1018	41	8	GTlsGTTSGSKLTYGNRTATTSRSTTVTATYSGVSKSINITQ
HvCF_C9_ms_3	59	977	1018	41	8	GTlsGTTSGSKLTYGNRTATTSRSTTVTATYSGVSKSINITQ
ERR844000_ms_1	25	977	1018	41	8	GTlsGTTSGSKLTYGNRTATTSRSTTVTATYSGVSKSINITQ
GlobVir_NODE_1_length_95996_cov_85.4509_ID_1	26	977	1018	41	8	GTlsGTTSGSKLTYGNRTATTSRSTTVTATYSGVSKSINITQ
GlobVir_NODE_1_length_97335_cov_51.3893_ID_1_metavir_84_whole	26	977	1018	41	8	GTlsGTTSGSKLTYGNRTATTSRSTTVTATYSGVSKSINITQ
GlobVir_NODE_1_length_99072_cov_30.6071_ID_1_metavir_86_whole	3	977	1018	41	8	GTlsGTTSGSKLTYGNRTATTSRSTTVTATYSGVSKSINITQ
ERR844032_ms_1	65	977	1018	41	8	GTlsGTTSGSKLTYGNRTATTSRSTTVTATYSGVSKSINITQ
ERR843979_ms_2	26	977	1018	41	8	GTlsGTTSGSKLTYGNRTATTSRSTTVTATYSGVSKSINIIQ
GlobVir_NODE_2_length_86592_cov_9.46471_ID_3	13	977	1018	41	8	GTlsGTTSGSKLTYGNRIATTSRSTTVTATYNGVSKSINITQ
F2T1.3.NODE_1_length_95960_cov_23.222460	64	977	1018	41	8	GTlsGTTSGSKLTYGNRIATTSRSTTVTATYNGVSKSINITQ
GlobVir_NODE_1_length_103381_cov_1574.05_ID_1	89	977	1018	41	8	GTlsGTTSSSKLTYGNRTATTSRSTTVTATYNGVSKSINITQ
GlobVir_NODE_1_length_139661_cov_16.9267_ID_1	144	977	1018	41	8	GTlsGTTSGSKLTYGNRTATTSRSTTVTATYNGVSKSINITQ
GlobVir_NODE_1_length_64035_cov_5.96517_ID_1	68	977	1018	41	8	GTlsGTTSGSKLTYGNRTATTSRSTTVTATYNGVSKSINITQ
NC_024711_crAssphage	66	977	1018	41	8	GTlsGTTSGSKLTYGNRTATTSRSTTVTATYNGVSKSINITQ
F2T1.2.NODE_1_length_97120_cov_58.884747	66	977	1018	41	8	GTlsGTTSGSKLTYGNRTATTSRSTTVTATYNGVSKSINITQ
F2T1.1_R.NODE_1_length_97088_cov_25.648542	25	977	1018	41	8	GTlsGTTSGSKLTYGNRTATTSRSTTVTATYNGVSKSINITQ
F2T2.2.NODE_1_length_97119_cov_25.006655	66	977	1018	41	8	GTlsGTTSGSKLTYGNRTATTSRSTTVTATYNGVSKSINITQ
ERR844008_ms_2	34	977	1018	41	8	GTlnGTTSGSKLTYDNRTTTTSRSTTVTATYNGVSKSINITQ
ERR844022_ms_1	61	977	1018	41	8	GTlsGTTSGSKLTYGNRTTTINRSTTVTATYNGVSKSINITQ
HvCF_E8_ms_1	9	977	1018	41	8	GTlsGTTSGSKLTYSNRTATTSRSTTVTATYSGVSKSINITQ
HvCF_D6_ms_5	64	977	1018	41	8	GTlsGTTSGSKLTYSNRTATTSRSTTVTATYSGVSKSINITQ
Canada.male.46.8032826,-71.242796.2013-02-26.CDZB01081670.1	61	977	1018	41	8	GTlsGTTSGSKLTYDNRTATTSRSTTVTATYSGVSKSINITQ
ERR843917_ms_1	66	977	1018	41	8	GTlsGTTSGSKLTYDNRTATTSRSTTVTATYSGVSKSINITQ
Canada.male.46.8032826,-71.242796.2012-02-08.CEAO01012480.1	24	977	1018	41	8	GTlsGTTSGSKLTYGNRTDTTSRSTTVTATYSGVSKSINITQ
HvCF_A11_ms_1	27	977	1018	41	8	GTlsGTTSGSKLTYGNRTTTTSRSTTVTATYSGVSKSITITQ
ERR844054_ms_2	28	977	1018	41	8	GTlsGTTSGSKLTYGNRTITTSRSTTVTATYSGVSKSINITQ
ERR843994_ms_1	25	977	1018	41	8	GTlsGTTSGSKLTYGNRTTTTSRSTTVTATYGGVSKSINITQ
EV_7000000715.a:SRS014683_WUGC_scaffold_5173	55	977	1018	41	8	GTlsGTTSGSKLTYGNRITTTSRSTTVTATYSGVSKSINITQ
F3T1.1.NODE_1_length_93848_cov_37.529933	59	977	1018	41	8	GTlsGTTSGSKLTYDNRTTTTSRSTTVTATYSGVSKSINITQ
F3T1.2.NODE_1_length_93869_cov_36.327307	24	977	1018	41	8	GTlsGTTSGSKLTYDNRTTTTSRSTTVTATYSGVSKSINITQ
F3T1.3.NODE_1_length_94897_cov_60.892326	66	977	1018	41	8	GTlsGTTSGSKLTYDNRTTTTSRSTTVTATYSGVSKSINITQ
Eld195-T0_s_2	47	977	1018	41	8	GTlsGTTSGSKLTYGNRTTTTSRSTTVTATYSGVSKSINVTQ
GlobVir_NODE_1_length_103298_cov_642.594_ID_1	9	977	1018	41	8	GTlsGTTSGSKLTYGNRTTTTSRSTTVTATYSGVSKSINITQ
GlobVir_NODE_3_length_25128_cov_398.143_ID_5	11	977	1018	41	8	GTlsGTTSGSKLTYGNRTTTTSRSTTVTATYSGVSKSINITQ
GlobVir_NODE_2_length_93400_cov_27.5777_ID_3	63	977	1018	41	8	GTlsGTTSGSKLTYGNRTTTTSRSTTVTATYSGVSKSINITQ
ERR844035_ms_4	25	977	1018	41	8	GTlsGTTSGSKLTYGNRTTTTSRSTTVTATYSGVSKSINITQ
F2M.3.NODE_1_length_97875_cov_16.355633	89	977	1018	41	8	GTlsGTTSGSKLTYGNRTTTTSRSTTVTATYSGVSKSINITQ
F2M.1.NODE_1_length_97876_cov_8.385428	69	977	1018	41	8	GTlsGTTSGSKLTYGNRTTTTSRSTTVTATYSGVSKSINITQ
ERR844065_ms_2	30	977	1018	41	8	GTlsGTTSGSKLTYGNRTTTTSRSTTVTATYSGVSKSINITQ
HvCF_D1_ms_1	54	977	1018	41	8	GTlsGTTSGSKLTYGNRTTTTSRSTTVTATYSGVSKSINITQ
Inf117_s_1	65	977	1018	41	8	GTlsGTTSGSKLTYGNRTTTTSRSTTVTATYSGVSKSINITQ
Inf058_s_2	43	977	1018	41	8	GTlsGTTSGSKLTYGNRTTTTSRSTTVTATYNGVSKSINITQ
CS_ms_20	22	977	1018	41	8	GTlsGTTSGSKLTYGNRTTTTSRSTTVTATYNGVSKSINITQ
HvCF_E5_ms_1	66	977	1018	41	8	GTlsGTTSGSKLTYGNRTTTTSRSTTVTATYNGVSKSINITQ
Inf107_s_1	76	977	1018	41	8	GTlsGTTSGSKLTYGNRTTTTSRSTTVTATYNGVSKSINITQ
HvCF_D10_ms_2	11	977	1018	41	8	GTlsGTTSGSKLTYGNRTTTTSRSTTVTATYNGVSKSINITQ
Eld314-T0_s_2	24	977	1018	41	8	GTlsGTTSGSKLTYGNRTTTTSRSTTVTATYNGVSKSIDITQ
ERR975089_s_1	40	977	1018	41	8	GTlsGTTSGSKLTYGNRTTTTSRSTTVTATYNGVSKSIDITQ
ERR844037_ms_1	31	978	1019	41	8	GTlsGTTSGSKLTYGNRTATTSRSTTVTATYSGVNKSINITQ
GlobVir_NODE_4_length_26869_cov_17.767_ID_7_metavir_196_whole	13	978	1018	40	8	TLSGTTSGSKLTYGNRTATTSRSTTVTATYSGVSKSINVTQ
F4T2.1.NODE_1_length_94988_cov_32.078160	63	978	1019	41	8	GTlsGTTSGSKLTYGNRTTTTSRSTTVTATYNGVSKSINITQ
GlobVir_NODE_8_length_15615_cov_110.833_ID_15	13	982	1023	41	8	GTlsGTTSGSKLTYDNRTATTSRSTTVTATYSGVSKSINITQ
EV_7000000515.a:SRS049995_LANL_scaffold_41187	25	1078	1124	46	5	VSGVgGSITGAVLTIPENTADSSRNYIVRATYkglsSSGNNDQTIVQ
EV_7000000515.a:SRS049995_LANL_scaffold_40969	6	1082	1123	41	2	NSTTGVVTAGANSSTSTRSATIRARVqyDGSIvasKDATVTQ
Eld229-T3_s_2	61	1083	1124	41	9	GTlsGTTSGSKLTYDNRTTTTSRSTTVTATYSGVSKSINITQ
EV_7000000516.a:SRS019161_WUGC_scaffold_3814	89	1159	1209	50	2	DWCSVDyGDqtSTSMLAKITMTANSSSSSRSGTITFVQNESGKTvnVNITQ
EV_7000000200.a:SRS023526_Baylor_scaffold_25068	11	1174	1209	35	2	KAVVTLSANTTSSSRSGDIVFVQNESGKTITlsISQ
GlobVir_NODE_324_length_12316_cov_9.20888_ID_647	10	1175	1209	34	2	AVVTLSANTTSSSRSGDIVFVQNESGKTITlsISQ
GlobVir_NODE_1_length_130844_cov_337.168_ID_1	55	1175	1209	34	2	AVVTLFANTTSSSRSGDIVFVQNESGKTVTlsITQ
EV_7000000071.a:SRS065504_LANL_scaffold_22483	14	1176	1209	33	2	KITMTANSSSSSRSGTITFVQNESGKTvnVNITQ
EV_7000000158.a:SRS014979_WUGC_scaffold_15987	17	1177	1209	32	2	ITMTANSSSSSRSGTITFVQNESGKTvnVNITQ
EV_7000000032.a:SRS024132_Baylor_scaffold_2126	101	1177	1209	32	2	VTLSANTTSSSRSGDIVFVQNESGKTVTlsITQ
EV_7000000289.a:SRS024331_LANL_scaffold_49699	12	1178	1213	35	2	KAVVTLSANTTSSSRSGDIVFVQNESGKTITlsISQ
GlobVir_NODE_324_length_12316_cov_9.20888_ID_647	10	1260	1311	51	3	SWITTeyknqaSdGMVCVLKITANTSTSSsRTGSVVLTQNDSGKTlkINVTQ
EV_7000000200.a:SRS023526_Baylor_scaffold_25068	11	1260	1311	51	3	SWITTeyknpaSDSMVCVLKITANTSTSSsRTGSVVLTQNDSGKTlkINVTQ
EV_7000000289.a:SRS024331_LANL_scaffold_49699	12	1264	1315	51	3	SWVTTeyrnqtSDSMVCVIKITANTSTSSsRTGSILLTQNDSGKTlrINVTQ
EV_7000000032.a:SRS024132_Baylor_scaffold_2126	101	1277	1314	37	3	SGYDYSFAIISSANSSSSSRSGTVTLKQNESGKTVNIT
EV_7000000516.a:SRS019161_WUGC_scaffold_3814	89	1277	1314	37	3	SGYDYSFVIISSANSSSSSRSGTVTLNQNESGKTVNIT
EV_7000000071.a:SRS065504_LANL_scaffold_22483	14	1277	1314	37	3	SGYDYSFVIISSANSSSSSRSGTVTLKQNESGKTVNIT
EV_7000000158.a:SRS014979_WUGC_scaffold_15987	17	1277	1314	37	3	SGYDYSFVIISSANSSSSSRSGTVTLKQNESGKTVNIT
GlobVir_NODE_1_length_130844_cov_337.168_ID_1	55	1277	1314	37	3	SGYDYSFVIISSANSSSSSRSGTVTLKQNESGKTVNIT

## Sheet: Annotation of cluster A contig
Cluster A contig EV_7000000516.a:SRS019161_WUGC_scaffold_3814
ORF	hit_accession	hit_name	domain	phylum	class	order	family	genus	species	Percent_identity	query_start	query_end	hit_start	hit_end	E_value	bit_score	DNA_sequence
1	No hits																ATGTATGAGAATATTTTAAGCAACATGTTAGGATGTCAGACATATTGTATATCAGACAGTCCTTCGAATAGATACTGTCTTATTGGACCTATTGAGTGCAATGAGAAGTTAATAGAAGTGTTTAAGAAGGGGATAATAGTAAAACTCAAACACGTGGAAAAACGGGTCCTGGATACATTTACGAATAATGGAATTGATATGAGTAATTACACTCACTGTATTATTGTGAAGCGGGATTTTTATCTCGCCTGGTAA
2	WP_147332565.1	hypothetical protein	Bacteria	Bacteroidetes	Bacteroidia	Bacteroidales	Tannerellaceae	Parabacteroides	Parabacteroides merdae	71.66	1	245	1	245	1.56e-116	342	ATGGAATATAAAATGGTAACAATCCCGTTTGATTTAGAAACGGCGAAAAAAATAAACATAGGGGAAAGAGTAGGTCAGATTGTGACAGAGAAAGGACGAAATAGAGCAGAAATAGTATATGAAGACAATTCGTCAATTTGTCCGTTATTGGTTGTAATTCATTCTATTTCTGTATCGGCAGATTGGTTTTCTGCTACAGGAAAAGCATTTAGCAGCGAAAATCGCCTCCTTCTTGAAGTCCCGGAATATACTACATTTAAAGATGGAGATGTGTTAAGCAACAAAGATGGAAGTTATATTTTTATTTTAAATATGCATGGGAAATATTTAACATCTTTTTATGCCTCTTTAAATCAAAAAGGTATTCTTAAAATAGAAGATGGTTTATCTGCTTGGGAA…
3	WP_147332565.1	hypothetical protein	Bacteria	Bacteroidetes	Bacteroidia	Bacteroidales	Tannerellaceae	Parabacteroides	Parabacteroides merdae	35.385	2	245	3	242	2.79e-32	127	ATGGAAAATGCAATTATTGTTCCGTTTGATTTAAATACGGCGAGAAAAATTAAAAGCGGAGAAATAGAAGGTTCGGTATTAATTGATAATATTGAAATAGAATTTGTATATGAGTCAAAAGACTGTGCAGGTCCTTATAATTTGCTTTTTGTAAAAAAAGATGGATATGGGATAAGTGCTATATATGCCAACACGGAAGGTTGTATTATTGGCGGCACCACTCTGGAATTGAGGGTAGAGGCTGGAGCGTATTTTAAGAAAGGAGATGTATTAACAAGCACTAAAGGATGTCAATTTATATATGATGGACTTATTACCAAAGGGGTAATGGGAAGTATATGTGGAATGGTAACATCTGGAGATATTGAGTTTGATCATAGCGGATTATGGACTGATGTG…
4	WP_122115369.1	hypothetical protein	Bacteria	Bacteroidetes	Bacteroidia	Bacteroidales	Tannerellaceae	Parabacteroides	Parabacteroides merdae	94.051	1	353	1	353	0	692	ATGAACAATTCAATGGTCGCTCACTTATGGGCAAACGAAAAACAAGAATCAGCGCATGGTAGTAACTTCTATTTTGAAGGAGAAAGTATTTACTCCTATGGAAGACATTTTGAGGTTGGAAGAATTGTGCGGAACAAGCGTGGAGAAAAGGCGTATTTGATTAATGACATATATCGTTCCTCTTCCACAAGCAAACATCAATGTTGTGTTCGTGACGCAATACCAACTGGCTCAAAGGTGTTCTCTGTTGGATATAATATGTCAAATACCGGTAACATGGCCTTTGTTACCAGTAGGTTGGAATCCATTAAAGATGCTATTGAAAAACACAAGCGAGCCAGAACTGAATTACCTTATCAGAATGTTTGGGGAGCTTTTAAAAATCTGATGGGTTATATT…
5	WP_122115370.1	hypothetical protein	Bacteria	Bacteroidetes	Bacteroidia	Bacteroidales	Tannerellaceae	Parabacteroides	Parabacteroides merdae	95.349	1	86	1	86	3.39e-54	172	ATGGAAAGATTGAATTTTGAAACATTGTTTCGTATCGTAAGATGGGATTACAACCGTTGTTTTAAAGATGAGTCGTTGGACAAGGATTTGTTCATAGAAAAATACGGGAAAGTTATGGGAGAACATTATTACAACAAGTTTGTCCATGAGTTTAACGGGAATATCCTGAAGATGGTCGGTTACTTCAGAGGTTCCGAAAAAGAAGGGCAAGTGTTCTGCGATATGATAACCGAACGTATTGAAAAATATGAACAAAGAGGATTATGCAGTAGAGGTAAGTTAAACAATTAA
6	WP_122115486.1	hypothetical protein	Bacteria	Bacteroidetes	Bacteroidia	Bacteroidales	Tannerellaceae	Parabacteroides	Parabacteroides merdae	73.49	1	298	1	298	1.07e-165	471	ATGGAAACTACAAACAAACTGTTTTATTCAGGTACAAAATTCTTTACAGAAAATGAAGAAGATTATAGAATAACAGTTAGAATCTCTTTGGATGATGGCTGCAAAAATAACATATGCGACTGGAGCATAACAGCCGACGTTGACTGGAAAAACAAGCATGGAAAATATGAGGATTACTTAGGAGGCTGCTGCCACGATGAAGTCGCAAAACATTTTCCGGAATTGTCGAAATTCATATCGTTGCATCTTTGTAACCATTATGGTGCTCCTATGTATCCGGTGGAAAATGGCATATATCACGTTAGAAGAAGTGGTATGTCTGTGGCAATGGAGTATTTGCGTATATCAGAACAAGAATGCGTAGAATTATATAAAGCCTCTGAGGATAAGTTGTATTTC…
7	WP_122115372.1	hypothetical protein	Bacteria	Bacteroidetes	Bacteroidia	Bacteroidales	Tannerellaceae	Parabacteroides	Parabacteroides merdae	86.301	2	74	3	75	1.6e-40	136	ATGATAGAGGTAATAAGATACAGACTGCCCTCTTATTGGGCTTGCCCGTTAATCAATGATGATTACACTGGATTAACGGATGAAGAATGTGAGGAAATCCAACGCTTCTTGGAAGCAGCAGAAGGTTATCCGGTAGATGTAGATTTGGAAACACAAGGGTTTTACCGTTGTAATGACGCAGGAACACTTCCCGGAGAGTGTGCAGATTTTATTTTTCATAAGTGTAATGATTAA
8	WP_122115373.1	hypothetical protein	Bacteria	Bacteroidetes	Bacteroidia	Bacteroidales	Tannerellaceae	Parabacteroides	Parabacteroides merdae	83.077	1	130	1	130	5.17e-76	230	ATGAAAACACAAGAAGAATATGCACTTGAAATTGACGAAATTGTTCGCCGGGATGTGGAGAGTTGCCAAGGCGACTGGTTTGGGATTGACAGGGAGATATTTATGCAACCGGAAAACAAGAATAAGATATTTATTCTTGGAACCCGAAAGACCGGATGTGATTTAATAATACTGGGTGGCACTAATTGTGATGAAGGTAGTATGGATTGGCTTTTTGGGAGTCTTGGCAATGAAAACTTCTATGTATGTAAACCGTTATCTTTCTACAAATCACAGCGGGAAATCCAGAAAGTAAATCCGCTGTATGCTTTTAAAGTGGCCACTGCTTATTTTAGAGAACAAGGGATGATTCCGGTATTTGAAGATGCAAATTGTAAACTGATAAAGCTATGA
9	WP_123481916.1	hypothetical protein	Bacteria	Bacteroidetes	Bacteroidia	Bacteroidales	Muribaculaceae	Muribaculaceae	Muribaculaceae bacterium Isolate-037 (Harlan)	28.03	30	156	32	162	7.64e-08	58.9	ATGAATGGAATAATATTTGAATTAGAAGAAAAGTCGAAATATACAGGGAGATACATGGATGGGGAAATCTCCTATAATAACACATCTATAGATTACACGAAAGAAATACGAGAATGTGACAGAAAGAGTGAGATCAAGGATTTATTAAATGACCCTTGTCTTGGTAAAATATTTGAAAAGGGGGAAGTTGATGATGAAATTATATATAATGGTAATATAGAAGATGTAAAAGAGGAATGGATGCGTGCTATACAAAATGGGGTAGATAAAATGAATGTTAACAAAGATATGAATGGGCATAATCTTATTTATGTAATAAAATATGGAATTTGCAGATACGCGTATCGTATTTGCATTGATTCATATCCGGGATATGTTGTAAAAGATCCAATAACACTA…
10	WP_122115381.1	hypothetical protein	Bacteria	Bacteroidetes	Bacteroidia	Bacteroidales	Tannerellaceae	Parabacteroides	Parabacteroides merdae	49.618	1	131	1	131	6.55e-43	147	ATGAAAATAATAAAAATTCCTATTACAGAGCAAAACAGAGAAGTCTATTGGTCTAGAAACAAAGATAAGAAGGCTTGGGAGAAGTTAATGAGTGAGTGCCCATCCATGACATCAAAAGAGTTTTGGAATAATGAATGGGAAGAATTTGATAAAGAAGAGATTTCGACGCATTGGTATTTCATTGTTGGCAAACCGGAATCGATAATAGATGAGTTGATTAATTTGGAGATAGGGGACACAAACGTATTCTATCCACATATAAAGGAGAATAGACCTTGGGATATTGAAGAAATGGACTGGTATGATCTTAGAGAACATGCCAATACCATGAGTGATTTTATTCAGAAGTTATATAACTACATTTAA
11	WP_117984628.1	hypothetical protein	Bacteria	Bacteroidetes	Bacteroidia	Bacteroidales	Bacteroidaceae	Bacteroides	Bacteroides stercoris	36.842	3	108	23	132	1.59e-10	63.5	ATGGGATATATATGTACAAGATGTGGTGGAACAAATGTTACCTGTGAAGCTATAGTAAATCCGAATACCGGAAAAATAATAGATTATTTTGATGGATCTTTCATGCATGCTATTTGCGCGGGTTGTGAAAATGAGGTAATAATATCTAACGTTGAAGGAGTCAAACATGAAATTGATTTAAGGTTTCATGAATTTGTAGAAAGAACAGGGAAAGAGCCTGAATACGTAGAATGTCAGATTGTATGGAAAGAGACAGGAAATGAACAAAGAGAGACAATAAAACTATCATTGAGCATCAACGATGATGATAATGATGATGTTTTTTATTATTGCAATGGGATAGAATCGTTTAAGCAACTTGCTGAATACGGAGTGGGAGAATTTATCGTAACATTTTGT…
12	No hits																ATGTCATTAAGATATCGTTGGTTGGTGAAAGAAAAAGGAGCTAATTGCATAGTCACAAATCCAGAAATATTAAAATACATGGAATTGCGAGAAAAATCAGTAGAAGCATGGAAGGATGAAGGATGGATAGATTGTGGAGCCAATGATGATATGTTTCTGGCTATAGCAGCATTAGCAAATAATACTGACTTAGGTCAATGGCTGATAGTGACAGACGCCACAGGAGACAGGTGGGTAGAATGCGAAGAGCCCAGGTTCAGGGGAGACGCGGGCTGCATTACATGGCGTAAGGCTACAGTAGATGAAATTATTGAACATTTTAAAAACAGATAA
13	WP_122350625.1	hypothetical protein	Bacteria	Bacteroidetes	Bacteroidia	Bacteroidales	Bacteroidaceae	Bacteroides	Bacteroides caccae	51.786	1	269	2	280	7.17e-86	266	ATGGAAGACAACCTTATTACAACAAAAGAAGTAGGCGATTATCGCATTAAAGTATATTATTGCCGTGATTCAGAATGCCCTATAACTAATTGGGATTTGTTTGGGTCATTCTTCTTTGAATACTCTGATACGCATCGATTGCATGATGAATGCAATTGGAAAACTTTCTTCTACGATAACAAGCATAATCTTAGAGATGTTATTGATGCTATTGTAATGAAGCATATAAAACAGAAAGACATTGTAGAATATTTAAAGAAAGGGGAAGCGAATGGGATCTCATTCACATACAACAGAGGTAGCAATGTATGGGAGTTGAAGCATAAGACAAGTCTATATATAGGTCAAGAGTTTTTTCCAAGTGATTTGACGGACTTTGATTACAAAGGAGAGTTAATA…
14	WP_147332566.1	hypothetical protein	Bacteria	Bacteroidetes	Bacteroidia	Bacteroidales	Tannerellaceae	Parabacteroides	Parabacteroides merdae	57.823	3	149	1	147	1.81e-53	175	GTGATTATGAAAAATACGATAGTAACAGGTAGCCTAATTGTATTCAGTGACGGATTTGTTTGGAAAAGATTGTCCAACGAAAAAGCCTACAAGATATGGGTGTCAGCAGAAAATGAAGATTTTGAGTTATACAAGGTGAGGGTAGATGATGAGTCTGAGTCATTGATAGAGAGTCTTGAAGATTTACAGGATGCCCTTAAACAGGGTCATTATGTATGTATAGAAGTAGGCAAGCTACCGTATAGCATAGGTTTGAATTACTTACGAAATCTGCAAGAGTTATCGGTGGAAGCCGTGGAGTATCTACCAGGACTAAAAGAATGTAGCAGGGAAGAGGCATTTAACATCATTCGAGAGTGGGCTAAAGAGTTTACAGAGAAATATGGGAATTGTGATTTT…
15	WP_122115382.1	hypothetical protein	Bacteria	Bacteroidetes	Bacteroidia	Bacteroidales	Tannerellaceae	Parabacteroides	Parabacteroides merdae	92.308	1	104	1	104	3.37e-64	198	ATGACATTTCGAGAATTTATGCAGGAGAACGGCTATGACCTGATAACTACCTTTTGGGAAGATTTCAGCATAGCCGACAAGTATGGTATAGCAGGTGTCAAGGATACCTACAGACGTGCGTTCAATGAATGGAAAGACGATTATAAGTTTTTCACGGAATTAACGCTCGTACTGAATCATAAAATATGGCAACATTACGAAAGCGATCGTGAACTGGCTGCATTGTATGACCGGTTGTGGCGGGAAGCCGACGAGTATGCCATGAACAATTTTAAGGGAGAAGAGCTTGATTATTATTACAGAGTAACAGATTAG
16	No hits																ATGAATAAAAGAATCATTGATCCCCTGCTTAAAAGCAGGGGATTTGTTAAAGATCGTAAAAAGAAGATTAAAATAATAGCTTATGACATTTCGAGAATTTATGCAGGAGAACGGCTATGA
17	WP_091535129.1	transposase	Bacteria	Bacteroidetes	Bacteroidia	Bacteroidales	Rikenellaceae	Alistipes	Alistipes sp. CHKCI003	61.842	1	304	1	303	1.31e-132	390	ATGATTTCCTACAAATACAACATCTATCATTCCAAGAAAACGAAGTATCTTGATAAGATGCTTCGCGAATGCTGTTTTGTATGGAATCATGCTTTATCCCTACAACGTAGATATTACAAACTGTTTGGAAAATACATACCAGTTGGTAAGATGCAAAAGCATTTCTCTAAAAGAATTAAGAGAAATCTTCTTCATTCCCAAACAACACAAGAAATTATTCAAAGGTTAGACTCAGCATACAATCGTTTCTTCAAGAAGTTGGCTAAACGACCACCTAAGTTCAAAAGAGCTGATTGTTTTAACTCTTTTGTTTTCAAACAAGGAGGGTTTACCCTGAATGGTAATTGTTTAACAATCAACAAAGGAAAGAAACGATTTAAATTCTCATACAGTAGGGTC…
18	WP_122115375.1	hypothetical protein	Bacteria	Bacteroidetes	Bacteroidia	Bacteroidales	Tannerellaceae	Parabacteroides	Parabacteroides merdae	49.123	4	60	7	62	3.26e-10	58.9	ATGGGAAAGAGTAGAAAAGATTATGAGAAGTATCTTAACTCAATATCTCCAGATAGAGACGATGAGGCATGGATCATTGGAGGAAAGGACAGGTATTGCGGTAGAGAGAATTATGGCACTATGATCAAAAGGTATGATCCTATTGGTTTTAACGTAGGGTACAGGGAGTGGGCAGAACAGCCAGATTGA
19	No hits																ATGGATCTAAATAAATTGTATAAAGAAATAGAAGAAGCGGAGGTCAATCTGAATGCAAAAAGATTAAAGTACATCAAAGAAGCATTAACGGAGAACGGTGGAAGCGTAAAGCTAAAATTTAAAGAGTTTAAAGAATGGCAAGAAGCTAATAACGTGTTTGACTTTGATGATCAGTTTCCAGTGATAATAGAAATTGATGGAAATTCTATGTATTTAACGGAAGTGTATGTCAAAAAAACGATTTTCGTGTAG
20	No hits																ATGAAGCCGGGAAAGCATGCTATGATAACAAACGAGTATGGTGTCTTGGATATTATAAAAGAAAAATTTGACAACATAAATATAATGGAATATGGATCTAAATAA
21	No hits																ATGGAGAAAAGAGACAAGGAAATGCCTTACGAGGTAATCATACAGGAGAGAAACAAAGTGGATTTATACGGTAACGTAGTATATTATATATATTGGTTTGATAAATATGGGAACGATATTACAAACGAATGGAAATTCTGGAGCAAGGGTCCGAAAAAGAAATATGATAGAGTCAATCGCTATTTAACGGATAGTTGGCTAAAGGAATACTGTAAGAACAACAATTTAAAAATAAGTAGAATAAAGGAATGA
22	WP_135985097.1	hypothetical protein	Bacteria	Bacteroidetes	Bacteroidia	Bacteroidales			Bacteroidales bacterium	47.899	23	139	18	134	6.67e-34	125	ATGAAAATGAACGTAGAAAATAAATTAGATAAAGTGGTTAATATCCTAAAAGAAAAAGGATTTGTAGTATATAGAAAGGGCGGGAAGGAGCCAGGTGTGTTTTACGCTAAAGAAGGTGACAGCCGGATAGGATTCGTTTATCCCAACAACGGATATATATATGATAGAATAAAAATGTGGTCTTTTTCAAGGATATATAAACCACATAAGAAAACCGGGTCTTCGTGTTTAATGAGCGTCAGCGACGAATTTACGATAGAGAATGCGATTAAGAACATAGAGGATAGACTGTGGGTGAATTATATAAAAGATGGTAACAGAAAACGACCAGAAGAATATAAAAATATAAGAGAATTTGTTGGTAGCTTCACTAAATTCTACAACTCTGTAGAATTAGTT…
23	No hits																ATGAAAGAGGAAGTAGAACGGATAAAGAAGTTGGTTGGCATAGATCATGATAGATGGGAGCAACCTTGTACATGTGATAAATGTAAGAATATGTGTAAGGTTCCTTGTATTGGTACACCAAAGGACATAGAAGCTATCATAGATGCAGGATATGCTGACAGGCTAAAAGAGACAATGTGGATGGTGGGGTATCTTGCAGTGAAAGAAAAACCAATAGCGATGATCCAACCAACAGAGAAAGACGGGTGGTGCGTGTTCCGCCGGCCAGACGGTCTCTGCGAGCTGCATGACCGTGGACTAAAGCCGACTGAAGGAGTTCTGGCTTCTTGTAAGGTGGTTGAAGAAGACAATGTCCCAACATATGAAACGTCTGTACTTAGAGCAGTAGCTCATGAGTGG…
24	No hits																ATGGATTTAAGAATGTTTATAGACCTATTTCAGGAGATTGAGGTAGAGAACTTGTTTAAGGCGTTAGATTTGTGTATGGAATATGCAAGATTAGATTTGCATGTGTTTAATGTAGGAGCTCATGTAACGTGTTCATACAGTAATGATCTTGAATCGCTTTCACAGGTAGAAGGTTGTAATGTGAATATGATAATAGAGGTACCTCGCTTATTCGAAGCATTCATGGAATACGCTTCACCGGAAATGAAGTTGTATTACGAAAAACTAACAGAGACAGTATAA
25	No hits																ATGAACAGAATAACAAAAATAAGAGAAGAAATAGGAGGAAAACAGGTTGATTTAACCTTTTACGGGCGCTTTTGCAGCCTTATCGAAGGTGATAGAAAGATAATACTAAGGGCAATAAAAAACGGTCGTAAAAAAGGCGTAATCGGGGCCATTCAGCCTGGGAGACATGACAGAATTTGGACCACATGGTCTATTGCTTTTAACGATCTGAAGGTAGGGGATACGGTAGAGTTCAGTACATCTGGAAAATACAATCCCGGATTTCATGCTACGGAAAAGTATGTAGGGTGTGTAGAATGGATAAAAGGGTCGGAATGTGCGATAAAAACCGGTAAGGGAATAGCAGTAGTATTAATTAAACACGTGGAAAGGGTGATAAAATGA
26	No hits																ATGGAAAGACCGGAGTATAATAAACTACGCAAAATGGCTAAGACTACTCCAGGTCTGATAGTGGACGAGGCGCAAAACATGATGCGTGTATCGCTATACGATAATGGGGAACTTAAGAAGGTGGTAGTGGTAATGAAATGCGATTCTTTTTTACAGTCAAAAAGTAACATAGAAAAGATAATGTTATTATCATCTTCTATAGAAGATAGAAAAAACAAAGAAAAAAATAAAACAAAATCAGAAAATGAACAGAATAACAAAAATAAGAGAAGAAATAGGAGGAAAACAGGTTGA
27	No hits																GTGAGCATAGGTGCTGCCGTTAAAATATTTTATAAGATGAAAAAAGAAGAGATTCAAACTATTTTATACACAATCAAAGAAGGAGACAGTATTAAGATCAAAGTACAAGACAAAAGTGAAGAGATAAGACTGCGGGATCATGTAAGAAGAACGCAGAAATACGGATACAGGTTTTGTTTGTCTCATTTACATGATGGAATTTTCTATCTGGAGAAGTTGGAAGAAGGGGATAAGGATAAATACTATAGAGTAATAAACAGAGGAAATGGAAAGACCGGAGTATAA
28	WP_036868586.1	hypothetical protein	Bacteria	Bacteroidetes	Bacteroidia	Bacteroidales	Prevotellaceae	Prevotella	Prevotella histicola	27.727	62	266	93	301	5.34e-13	78.2	ATGATATTAAAAACAACAACCAACGAATTTTGTTTCATTAACGTAAGTTTTTATGAAACAGTAGCAGACCCGCGTCATTTCTTTTCACAGGAATATGATGAGATGCCGGAATATGAAGAAGAATCGGATTTTGATTTTGATTCTTATTGCAATAAGTTTATTCCTTTTGTACAGGAATGGGCGAATAAGGTGGGCGAACGCCTTTATGAATATGGTGTGAATAACATAAAGGTAATATCGGTCGGATATCCAAAAGAATACAATTATGGTACTGATTGGATGAATGTAAGGGTAGAGTTTTGTGATGAATGGAGGCAAAAGATGTTATCTAACATTGGTAAGATTGTCAATGATGATAAATGCAAGAAGTATGCGGAGGCTAATTACCGATCGGTATCA…
29	WP_057319532.1	hypothetical protein	Bacteria	Bacteroidetes	Bacteroidia	Bacteroidales	Tannerellaceae	Parabacteroides	Parabacteroides distasonis	39.286	1	81	1	84	1.35e-15	74.3	ATGACAGATAATAACATAGATGTGAATATCGTACCTGTAAGGAATGGTGCGAAACGTGTTGTGGTATCATATTACCATTATTCACGCAAGGATAAAAATCATATGAGTTCTCAAACGGATTACGTGTGGGAAACAAAGAATGAAGAAATGTTTAAATACTTTGAGGCCAGGAGGACAAAAGTATTTTATAGTCAGATTCGTGCCATGTGTAGATTCTATGGCAAGAAAAATGTACGTAAATACAAAAAGTTATGA
30	No hits																ATGTTTACAAAAGAAGAGCGATTATTCATATGGAAAAAGGTATATAATATAATTGATAGGTTAGAGGATGGGGAATACATATGTATTGCATTGAGAAATGTAGTATTAATGTTTTTCAAAACACATAATTTTTATGAGTTGAGTTCAAATAAACTGGTGAGGATATATTTCCCGGAATTGGAAGAGAAGATAAGTATGGCCACAGAACCAGAGGAAACAAGAACGTTTTATGGGTGGTTTGGTTGTCTTAGTCCAGAAACGAAGGAGGTGCGGCTGAATATTGTGAAAGATATTATAAAAGAGTTAGAATAG
31	No hits																ATGAAAAACGGAATTGTATTACACCCAGAGTATGGATTTAATCCATCCATAGAAATATGCATAGTATGCGGTGAAGAAATGGGGATTGCTTTATTAGGAAATGGGATTAAAGGGCAGGCGCCGCATCATATATGCACGGGCAGAGTATGTGACAATTGCAAAAAGATAATAGACGAAGGAGGCTGTTTTATTATCGAAGTCGAAGATGGCTCAGATCAAAAGAATCCGTATCGCACAGGAAGATATTGTGCGATAAAGAAAGAGGAGGCAAAGAAAATGTTTGGACAGGAGCATAATATTGTGTACATGGAAAAGTCTGCATACAACCTAATAATATTATAA
32	No hits																ATGAACGTATATGATTTCGCACCCGATTTAGATTTAAGTAAAGAATTGGAAGGATCGGTTTTCGGGGTAAGAGGAATAGAAGGCAGTGATGGTATAGTGTATGCTAAGGTAGTTAGCTGTATAGACGTTAGGGATTATAGTTGTGAGGGGTGTATTTTTTATGATTGTTATAAGGATACATGTTTGTTATCGCGTAGTGATAGTTGTATGGAAGGAGACTGGATTTGTAGGTACGAACAGGCTGCCATAGAGGGGGAGTAG
33	No hits																ATGTTTGATTATCAATTAGTTATGTTTTATGATACCCGTATTTTCGGACATACTTATTGTATAATTTTTGTTTTATGTGGTGGTTTTTATTAG
34	No hits																ATGGAAAGGAAATTTAAAAATCACTTGGTAGATGTACGCGGATTGTCCAGGAAAGAAGCCGCAAAGAAACGGAATGCAGCGTATCGTGAATTTATGTTGTATCGTGATATTCACGAAGCATATCATTCCGAAATAGGAAAAGATAAATGCAAGCGTAAAACACATACATCACGAACATACGTGAAAGAAAACATAAACAGTATTTAA
35	No hits																ATGATTACAAAAAAGAATGTAAACAAGCTGCAAAATGCTGTTATTAAAGAGAATGCCTCTAATTTGGTAGGTGCAGTAAAGTTGTACAATGCTTTATTTGCAAATGGTGCAGACCTCAAGGCTGTTTGCAAATCATTGGAAATACCTTTAGAGTATGCCACAAAAGTGGCTGCACTCGCCAAAGATAAAAAGAGGTTAGTTGCTGTATGTAGCCAAATGTTGCCTAAAGTTGGTGATACCTTTATTAAGTTTTTCCTATACTCTAAAGTATATAAGGATAGCAAAGTAGACAAAGAAAAAGGAATCGAGGCAAAAACGGCTGATTGGTGCGCTGATAATGTGGTTTATGGCAGCGAATATAAACCTTTCGGATTTGCAACCGCGGAAATGTTGGAAACG…
36	WP_098442972.1	oligoribonuclease	Bacteria	Fermicutes	Bacilli	Bacillales	Bacillaceae	Bacillus	Bacillus sp. es.036	26.032	13	315	4	296	5.82e-14	82.8	ATGTGCAATATTATGAAGGTGAATAAAACGGCGATAGTTTATCATAAATCAGATTTAGATGGAGTTGTGTCGGCAGCCATCGCAACTATGTATGAACACGGTAAAAACAAGGATGTTATTTATATCCCGTATTCGTATGAAGATGATGTTAAGAAAGTTACCAGCAAAGTGCGTGATTTAGATGCTGTTTATGTTCTTGACGTTTCTTTCGGAGCGGATTCTAAAACGGTTTTCAAAAAGTGGCTTGATGAAGGAAAGAACCTGATGTGGATAGATCATCACAAGGGAATTATTGAGGACAGTAAGACATGGGGGTTCACTGTTCCAGGGCTTAGGAGAGTCGGTACCGGTGCGTGCGCACTTGCCGCCGACCTGCTGATGGGGAAGGTGCCGGCGATC…
37	WP_122115399.1	HAD-IIIA family hydrolase	Bacteria	Bacteroidetes	Bacteroidia	Bacteroidales	Tannerellaceae	Parabacteroides	Parabacteroides merdae	49.721	6	184	1	165	3.09e-38	138	ATGAAAGATTTGGATATTAAAAACAAAAGAATACTGCTATTCGATTTTGACGGGACACTTATAGAAACCGCTTCTGGGAATACGTTCGCTACAGACTTGACAGATATGAAGATTAAGATGGATGTGGTGAATAAGGCTCTTGACCTCATGCAGGAGAACGGTGTTAAGGTATTTGCTATCGTAAGCAATCAAGGAGGAGTAGAAGCTGGGTTTGTTTCTGGAGCTGATATTGAGGCTAAGATAGAATACGTACTGAGGTCCGTACATGATCTGGCGGTAAAGAGAGGCATAAGAGGCGTCCTATATGAAAAAAGGTTGTGTTATTCCAATGACAAACAAGATCCGATGAGGAAGCCTAACACGGGCATGATTGATGATATTCTTATGAAGTGTAAAGAC…
38	No hits																ATGAAAGTAGATTTTTTTAACAGTAAGGATTTTTTAGGATCTAAAACTAAAGAGAGTAAGATCCGGAAGTTATCAATCAGCAAAAGTAAGATAATGACTATCTCTGTCGATAATTTGAAGTGGATGGGGGTAACGGATGCGGTTGTTATCGGCTTAGAAGAAGGGAAGATATTTGAAGGAGTTGAAAATACGGTCTTTTATCTGGCTGCTTCTGATGTTGAGGACGAGAGATCGTTTAAGGTAAATAACCTTGGTGTAAAATACAAGAGAGTTTACTTAAAAGACCTGCTCGATTATCTTGGATGGGATATAGGAGAAAATTCTTATGCTGTGTATGATATTATAAAAGAAGATAGTAATCTATTCCGTCTTCAGTTTAGGGTAATAAAAAAGAGTAGG…
39	WP_072531375.1	hypothetical protein	Bacteria	Bacteroidetes	Bacteroidia	Bacteroidales	Bacteroidaceae	Bacteroides	Bacteroides ilei	66.773	4	314	387	699	6.04e-136	410	ATGGGAGGAGGAGAGGTTTTTGTATGTAGATTAGATGATAACGACAGCAACTTCTATCTTGATGGTAGTCCGGCTGATCTTACCGGACAAGAAGGTGATGTGATGGTCGTTTTCCTTGAATTTTGGTATAAGTGGTATAAGGTGGATGACAATAGATTCCTTTATCATTTTGCTGATCATAATATCGATGGCACTTACATTCATGTTCCGAAATCTCTTGTTGGAGCATATAAAGGATATGTGTCTTTAAATAAACTATATAGCTGGAGTGATGTTAAGCCTTCAACAAGCATATCATTTAATGATTTTAGAAGATATGCAAAAGCGCGTGGCACCGGGTATCAGATGATAGATTTTCAACAACATTGCGTGATTGCTATGATGTTGTATGCTAAGTAT…
40	WP_118296148.1	BACON domain-containing protein	Bacteria	Bacteroidetes	Bacteroidia	Bacteroidales	Bacteroidaceae	Bacteroides	Bacteroides sp. AM16-24	39.216	5	206	3	202	3.75e-32	125	ATGGCGGAAATGAAAATAGGTTTTGTAACCTTCAATCCGGGATCAGGTGACGGTGATCAGGCGGTTACCGTATCAGGTGAAAAATACGAAGGTCGTGTACAGCGTACGTTACAAGTAGAATTTGGTGCCGAATCCGGGGATGTTAAGAAAAGTGCTACCATAAACCAAGCTCCGGTAGCTGAGTTCGTAAAAATAGATCCTACTGCATCTGTAGGGAAAGAAGGTGGTACTGTAACAATCAACGGTACAAGTAACTCAACTAAATTAACGTTCTCCTTAACTCCAGACGAGTCTCATCCTCTGATGCTGGAAATACCAGCCTCCTATCAGGCAGCAGGCAAAGCTACCAACAACGGTGCTGTTATTGCCGACGACCCTGGTGCAACAGGGGGATTTGCT…
41	No hits																ATGAGCACCCCACGTGAATTAAGCAGGATAGCTAATAGGATAGCCACGAAGATGACTGATGATGGATGGGTCAGCCCCGGTAGAAAGAATCTTGTCTCTGATAAGAAGGTCATGGAATTAATAGATTTGATCTTTAATGAAATATGGAGGGAATTAGATGACGGGAAAAGAGTCCATATTAGAAGACAGATGGTTTTTAAAAAGATTTTTGTAAGTAGGAAAAAAGATAAATACTACATACAATGCATAGAAAAAAGGGACGCCAAATAG
42	WP_004328725.1	hypothetical protein	Bacteria	Bacteroidetes	Bacteroidia	Bacteroidales	Rikenellaceae	Alistipes	Alistipes putredinis	36.196	15	170	16	177	1.38e-25	110	GTGGTAAGAACGTTAGCGGACCTTCGCTTTAATAACGTGAATTATCCAGAACAACAAATATTACAAATTCTTAATTGTAGATTGTTAAGTAATCCGATGTATGTTATTAATAATCTTCATATATACGATTGGGAATCTGACTTCCTGGCCATAACAAGATCATTGTACGCTTATGAAGTAGAGGTCAAGATGTCTAAGCAGGATTTCTTTAACGACTTCAAAAAGGATAAAAAACATAAGGTTCTTAAAGACGGCATTATTAAGGTAGGTGGTGTCATAAGCTATCCTCCAAACTATTTTTATTACGCTTGTCCGCCTAATATGATTGACGTAAGTGAGGTCCCGTCTTATGCTGGGCTGATTTATGTAGATGTTAGTAAAAATAGGATGAACGTCGTT…
43	No hits																ATGAGTATGTTAGGTTTTACATTCATTACCGATAGCAAACTATCGATGTATCGTGAAAAGGCTATAAAATCCGAAACGCTCGCAAAAGAGGTTGAGGAAATGCAAGATATGGCTTTTATTTACGAAAAAAGAATAGAAGAGAAGAATAAAGAAATTTCCAATCTTAAATCGGATATAGCTTCAAAAGACAAAGAGATTTTATCTGTTGGTAAAGATCTTTCCGTAGCTAAAGAGGAAATAGAAAGACTGAATAATAATCAGAAAAAACTAATAAAAAGTATCAAGGATAAAACAGAAAAGCTTGAAGAAGCTAATTCTAAACTTAGTAATGCTAATTATAGAATTAGCGACTTAGAAGAGAAGAGAAGTAAAATATCATCCGACTTAAAAAAGAAATCC…
44	WP_130651262.1	dUTP diphosphatase	Bacteria	Actinobacteria	Nitriliruptoria	Egicoccales	Egicoccaceae	Egicoccus	Egicoccus halophilus	32.075	56	214	13	149	7.54e-25		ATGGAGGATTTAAAGAATATAGAAAAGCTTCTCTCTGATAACAGTGATAAAATAAATGGATCTGTTTCAGATAAGAATAAATTGAAATCAGAAAATAAGTCTGTAAAGAAGAGCGTTAATAATGATTGTATTTTAAACGGGTATCATAAGGAGTGTCAGGTAGGAATTAAGAAGTTATATCCTGATGTTGAGATACCAGAGTACAAACATGAAGGAGATGCCTGTTTAGATATTCGTGCATATAGGGTGGTGAAGATGATTAACGATATGGGGATTGAAATAGAAGTTCCTTCCGATTTTGAATCAATTACCTTATATCAAGGGTATTCTGTTAGAATCGGTACCGGATTTAAATTAAATATTCCAAGTGGATGGTGTGTGAATGTTGAAGGACGATCC…
45	No hits																ATGGTAGAAATAGTTACAAAATTCCCCCTTGTAAAACTTCGTAAGAAGATTACTAAAGAAAGAATTATGGCTAAACATGGGGATAAATTATGTATGATCTACTCAGAAACCATAGGTAAATACAAACAAGGAGATGAGTGGATCGATGATCCTAATGCGGCAGACATAAATACATTATGTGAATGCTATGAGGCAACTAAGGATCTACAAAAATATGGTATTGTTTATTGTACGGTAAAAATTTAA
46	No hits																ATGGCTTTTAGAGAAAATAGAAGTTTTGGTACAACTTATTATTTGTACATTAGTTCAGATGGTAACTTGTATGAAAAAAGTAGCGAACCGAAAGAAGGTTTCGTTCAACACATAAATCCTAATAACGGTCAGCCGGCAGGATACTGGAAAGAGTATTATAATGGAGTAGTTGGGTACATCAACTACATCGGGTTAAAAACAAGCACTCTACCTAATGGAAATACTGTTACTAATTTCCTTATCGTATTAAAAGATTACGAGCTTAATGAAAACTATTGTGTTTCCATACCTCTCGTAAATCAAAAAGGAAACATCAAGGGTTTTGTTAAGAGCTTCGTAAAATACTACGAAAACATCGATTTTAGTCGTGAGATTTATTTCAATATATTTAAGAAGAAG…
47	WP_085658721.1	DNA polymerase III subunit beta	Bacteria	Chlorobi	Chlorobia	Chlorobiales	Chlorobiaceae	Prosthecochloris	Prosthecochloris sp. HL-130-GSB	33.071	150	276	151	266	1.87e-06	60.5	ATGAAAGTAAGGGTTTCCGGCATATTAATGAATAATAGACTTTCAAATATCTCTAAGATGTTTGAAAGGACGGTAAAGGATTCAGTTACGTCGAATATAAAATTAACTTTATATTTTGATCACATCCGGATACAAGCCATGAACGAACGTATAACATATACGGAGGATATCTTTGACATAAATACTGATATTTCTTGTGACCAGATATTTTCATTTTTAGTAGATGCCGGAACCCTTATTTCATTTTTCAAAAATCATAATCAGGATATAGAAATAGAAATTAAAAATGATTACAGTATCGTTTTTAGGTACAAAAATGGATCGTTTTCTTCAACATGGATTGAAGATAAATCATTCCCTGATTTCTTTTATCCTGTTGGTGATTCGATTCGTGTTTTG…
48	WP_110311496.1	hypothetical protein	Bacteria	Bacteroidetes	Bacteroidia	Bacteroidales	Dysgonamonadaceae	Dysgonomonas	Dysgonomonas alginatilytica	36.111	1	177	1	166	1.77e-26	107	ATGGTGATATATATAGCAGCAGATCCAGGAAAAGACGGAGCCATAGCCTGCATCGACCAGGACAGTAAGCTAATATCAAGAATTGCTACTCCAAGAGTAGCAATTTCAGGACCGGTAGACTTGACTAAAGAATATGTTTTTTGCCGAGATACGATCGTAGAAAACAATCCTGATAGGGTCGTATTTGTCATAGAGGACGTCCACGCCCTGTACGGCGTAAGCACGTCCTCTACAGCCTCCCTCATGGAGAACAAAGGCCAACTGCATGGGCTGTTCCTCTCCCTCTGCATGGCATTCCCGGACATAAATTGCTCCGTCCATTTCATAGCTCCTAAAACATGGCAGAAATTAGTTTGGGCGCATTCTGATAAGGTTATGGAAGCCAGTAAGGTAAATACT…
49	No hits																ATGAAAAAGAAAAATTTAAAAGAAGAAGTAGAGGTAATTATTCCAAAAGAAGTAGAAGCTATTAACATATGCGGAAATATCAATGATTTCATAAAACATATTATATATGTCAGCTTGGATAAAGTAAGTAATGATAGGGCATTTATCGTTAACGATGTTATGTATATGGTTACATACGCATCCATAAAAGGTAAAAATACCCCTATTGGAGTATTCGTAAAACAAAAGGATGCTGAATTAAAAGATATTGCTATGCCGTTTGAGGATATTGGAAGGGATGTAAATGTAGTGTATCCTATTGAAATAGGAAAGATGTTTAAAGGTTTCTACATTCTTGCAAACGGCGCTGTAGCTATCGATTACGAACTTACAGACAATGGAGATTTCGAAAATGATGAT…
50	No hits																ATGACAGGAGAAGAAAAATGCAATAGATGTGAGCAGTTTGGCCCCAACGGTCTTACTGATTATCCATGTAAAAGGATTCCCTCAAGAAACTGTCCTTGGTTTATTAAAATATCGGATAAGAAATATAAGAAGATTCTTGCCGATAGAGTAAAGAAGATCAAAGAGAATGAGAAAAAGAAAGAAGAGATGATGAAAGATCAGGATCTTGTCGAAGAAGTAAAACAAAACACAAAAAGATTAATGCAATGA
51	No hits																ATGAACGTAAGCATAGACAGGAGAGTTAAGATGATTCCCCTTGCTAAAATAAAGCCAGGGGATGAATTTAAAATTGGTGGTTATAGATATGTTGTTGCATGCGCTTCTCCGTTTAGGTTTGATGAAAGTAGTAGAATAAGTGGAATCGAGTTTACTATCTTTTCGTATAAGGGTAATAAACTTACCAGAATGATTGACGGTATATTCAAACGAAACTCTATTCTCATGTTTATGCCTGTGGGAGATGCTTTAATATTAGAGTGTTCTAAAAGAGAGTTAAATAGTTATTTTGTTAAAATATAA
52	WP_072852503.1	thymidylate synthase	Bacteria	Fermicutes	Clostridia	Clostridiales	Lachnospiraceae	Anaerotignum	Anaerotignum lactatifermentans	38.87	1	297	1	269	4.87e-59	199	ATGTCGAGAGTTGATAAAATATTTCAAGACAATTTGGCTCTTATAATGAGCCAGCCGTGGGAAGAGGTAAAGCGACCGGTCTACGGTGACGGGACAGGCGTCAAGGTGAAGCGTATCCTGCAAGTATGTAACCAGTACGATCTTCGTCGGGAATTTCCTCTTGGTTCTCTTCGCCCTACTAATCTTAAGAACTCTATAAAAGAAATTTTGTGGATTTGGCAAAAAAGATCGGTAGACGTCAAAGAACTTGGTCTTCATATCTGGGATCAGTGGGCTGATAAAAATGGAAAGATTGAAGGATGTTACGGCGATATGATCAACACTCCCGTTATATTGGATGATGCTAAAAACGATACTTATATAATTCATTCAAGCAATTATTTTATCAACGGGAATGAA…
53	WP_104404240.1	AAA family ATPase	Bacteria	Bacteroidetes	Bacteroidia	Bacteroidales	Prevotellaceae	Prevotella	Prevotella sp. MGM2	42.923	28	444	9	430	7.79e-108	348	ATGGCGATTAGTTACGACAAAAAAATCATGGAGTGTGTTCTTCGTTCAGTTATGTCCGAAGGTAATGTCGCACAAGGAAAGGCTATTAAGTCTATTTGTAAGTCACCTAAACCGTTGTTTATTACTGGGAAAGGAGGTAGTGGAAAAACAACGTTCCTTAAACGTATCATACCGGCATTAAAAAATGCGGTTGTTGTAGCCCCTACGGGCATTGCTGCTGTTAATGCAGGAGGTCAAACCATTCATTCATTTTTCAGAATCGGAATGCAGCCATATATACCTGAAATACGGAAAGGTGCGTTTATGGATAACTGCGAATATAAATTCAACGGAGGCTCGGAAAAGATTTTACAGAATATAAAGTATCTTATCATAGACGAGATTTCTATGGTTCGCCCT…
54	No hits																ATGGATATCCCCAAAAATCCATCCGATTTTTTTTTGTTACAGATTATGAAGTTACAGTTAAATAGAAATATAAACATAAGTCTTAGACTTTTAGAACGGTGGTCAGATGATCCGCTATTCATGGAACTGTATGCTTTATACTGTATGATAAAAATCTCCTTCCGGGATTCGAGAATAAGATTCAAAAACCAGAAAGACCTTCTTCACAAACTTGGAATCGGGTATTCGAAGTTCAAGAACATGACAGGACATCCGATGTTCGATGAGCTGTTCCGTATGACGGATAGTACGTTCGTTGCAAGAAGATATAGGGTTAATGGTGTACAACTTACTCTCGGATGCGGGAAAGTGAATATTCCAAAGAATAGGATTTTAATTAAGATAAAGAAAAATGAAATA…
55	No hits																ATGAAAGAGTGTGATAATAAAGATGTTAGTAATAGAGCCTATAGGCTTTTAGTGCCTTATTCCGACACAGTGGATATGGCTAAGAAGATACTTCTGTTTTATAACGGGTATCTTATGGCTTCAGGCAATGAGAAGAATGTTATAGACGCAAGACATTTAAATCTTCTTGCTTATTATTTTGTGTTTGGGTATTCTTATGATACCAAGAAGAAGTTTTCTCATTGTTTCAGTACCGATCTTCAATATGTATCGGTTTTGGATACGGAGATGAAGAAGAGAGGTATATTGATTGACAGGGAGGGGAATTACAGGACCAGGTGTTTGTGTCCGGATATAGAGAACATGCGCCGTCTTTTTGTATTGGAAGGTTCCAGGGATCAATGTGCGTTGGTTTCTTTA…
56	No hits																ATGCCGAAGAATAATTTCCCTATATCATTTGAGTCACATATTATAGATGATGTGATGAAGAAAACTGGAGGCGTTTACGATCGAAATCAAATACGGGACGTTTTCAGGGCCGGTATTTCTTATGCCAATAACTTATGTACGTACACTGATAACGTGTCTGTGTCTGTCCCGTATGTAGGTGATATGGTTTGTAATCTTCATGAGATGGAGAGGCGAAAACATAATCTTGAGCGTCTTAAATCCAAGGTAGAAAAATTATCCAAGTATCAGGAAAAGGAGCTTCAGTGCCTTGATATTAAGATAAGGATGATAAAGGATGCTTATGATTCAGGTGAGATAAAAAGTGGAGATATGTTGATAAAACACAACAAATTATCTATCTTTAAATCTCGTAAGGGT…
57	WP_002846150.1	MULTISPECIES: IS200/IS605 family element transposase accessory protein TnpB	Bacteria	Proteobacteria	Epsilonproteobacteria	Campylobacterales	Campylobacteraceae	Campylobacter	Campylobacter	44.598	1	345	1	360	7.78e-87	276	ATGATATTAGTTGAAAGACATATTGTAAGGGATAACCGGTTTGAGGATATTTGCTTCAAATCCGGCTTATTGTATAATTATGTCCTTTACAACGTCAGACAAGGTATTTTCTCTGGTAACTATCTGAAAGAATATGAATTTTCGACTAAGTTAGGAAGAGAAAATCAGTTTGATTTCAGGAATCTACCTACCGCTTTATCTCAGCAGGTAGTTGGTCAAGTTTTTAAAAGTATAAGATCTTGGGTAAAACTCAAGAAAGATTTCGATAAGAATCCTTCTAAATATGGTAATCATAGACCTCATATGCCTTCATATAAGAAGGGTAAGAAGCAGAACATGGTTGTGTTTACAACAAATGCTTGTAGGATCAAAGATGGATATATTCATTTTATTAAAAAT…
58	No hits																GTGAAAAAGATTTTGCAAGCGGAAGTTATATACGATGCTTTTATGGATACGATATTAAAAAAACTTCCAAGAAAAAAAGAAGATTATCCTGATTGGTACAAAGAACGTCTTGAAAAGTGTGAAGGATGTAAATACAATACCAAGAACGTTCCTAACTCTATGTTGCCTCTTTCTTTATACGTAAGTAAGAAAATAGGTAAAAATCGTTGTTCGGTATGTACGTGCTTCATCAAGCAAAAGGCCTGGAGCAAGACGGAAGAGTGTGCGCTTGGGGAAGGACTTCCTCGTCCTTCGTGGATGGACCGGCAGTATTCTATTGATTTTTATGATGAGAAGTCAAGATGGAACAGGTTAGAGCTTATTACAATGGATTCTGATGAATTTAATGTTATTTCTACA…
59	No hits																ATGGTAGGATGTAGCAAAGCAAGGCATTTACAATGCGAGGATAAAAGGAAATCCTTATTTTCCATGTTGCAGGCATATTGTGATGATCTTCCAGATTATTCTGCTGGTGATTTGCTTTATGCAGTGCTTAGGTCATTTGCTAAGAAGAGAGGTATATCTGTATCTTTTTTAAGAACTTTAACTGATAATGAGATTTTTGAGGAAGCGGATTATAATTTATCTATGGAGGCAATTGATGTAATTATTTACGACAAAAAAGTTATTGATAATGAGGACGATTGA
60	No hits																ATGAGGACGATTGATTTTGATTCAGATATAAAGCATCTTATCTCTTACTATAATCATATTTTGTCTGAGCAAGATAAAGTAGGTGAAGAGATGGAGGATATTACAAAAGATATACTTAGGAAGAAAGAGGAAGAAGATAAGATAGAGTTAGATGATTTTATAGATTTAGAGGAGAAGTCTTTTATGACTAACTTATGTCAACAAGAGATGGTAAAAGTTGCTTCTTCCATAGGTACAGTATATAGATTGTCTATAAATGCTGGTCATAATCTTAATATAGATGATGATAGCAGGAAAGTTCTTGATAGGATAGTAAATAATGGAGAATCTGATTTTGTTATGTATGTTGATCATAATACAGATTCTATTATGTTCAAGGATGAATCAGTGAAAGAAGGT…
61	No hits																ATGAAAGCAAGAAAGCCGACAAATGAGGATGTTTCTTACGTAGATCGGAAACTCATTGTACTAAGGGATCAGATAGATAAGGCTGAACGTTATCTATCTGACAACCCCTGGGATAAAATAGAGGATTCTGATAAGAGGGAGAAGGAATTTAGGTTTCAAAAGAGTTTGTCTGATAGCTTAATGCAGTGGACTGAATCTTATATTAATATGTGTGGGATAATGGATGTCTATAATCAGCTTGAGGCTGCCAAAAACAAGAAGAGCCTAAAAGGAGGTCAAACAGTATCCGGTATTCAGTCTTTTGTGAAGAATGAAGCTAAAAGTAAGCTCATTTAA
62	YP_008241564.1	hypothetical protein Phi17:2_gp069	Viruses			Caudovirales	Podoviridae		Cellulophaga phage phi17:2	32.904	343	881	292	826	1.79e-72	266	ATGAATTTAAACAGCAAGGAACTTTATATCAATATGGGTAACGATATCCCGTTATGGAATGACCTGTATTCTTATGAAGAGCAAGACGATGATGTCAAGCAATTCTGGGAGAATGAGGCTATGAAACTCCTTAATGGCGTTACCATAAATGGGGTATTTATCCATCCTTGGCTATACTGGCATATTAATTTCTGGAAGATGATGATTGACGTAGGAGAAGATCGTATTCCAGGAAATTCACAGCTTCGTGATAATGAATGGATGTTTGCCGAATTTCTAAAGCAGGCGGAAGAAGAGAATAAAGGAATATTCATGTTCGGTTGCCGTCGTTTTGGAAAAGCTCTTCTTGACTCTGAGATACTTTATCTTGAGGACCGGGAGAAGATGATAGGGAATATC…
63	YP_008240654.1	structural protein	Viruses			Caudovirales	Podoviridae		Cellulophaga phage phi4:1	35.691	14	919	17	920	3.56e-172	533	ATGGAATATTTCAATAGAGATCAGGCTTTTCCGGCCAGAGGAGTATTTTCAGGTTTGCCGGTACAGGCGATACCTACCAAGAGAAAAACCAAGGAGTGGTTTAAAGCTACTATGGATTCTCTTGAATTGATTGGTTTGAAGCAGCTTGATGAGAACCAAAAGTTCAAAGATTTTTACAGGATGATGGAAGGAAAGCTGTCATTTATGGAGCTGAAAGATGTAATTCCTTATCTTAAGGATGTTCAGTCTATAAGGGACAATGTAAATATTCCATCATTCTTACGTCATTATGATATAATAGGTACGATCGTAAACGCTTTTGTAGGATGGTTGGGCAACCTTTCTGACAAGTATAATGTAGTTGGATTGGACGAATCTGAAGTGAATCAGTATTCTGTC…
64	No hits																ATGGGAAAGATAGATAAAAATGGAATAGTAGAATTGGACGATATTTTTAGTCTTGGTCCAGTTGATGATGTTTATAATAGGGAAGAAGATATTCTGCCTATTAATGGTAATGAACCGGATAATAAAGATGAGAAGCCTATAGAAGAAGGTTCTCATATTAAAGAAGATCCGGTTGTTGATCCTACTCCTGATCCCAAAGTGGATGAAAAAGGAGGAGATGGTGTAGTTGATAGCAATAAGAATATGGTAGATGTTCCGGTTGCCAATTACAGAAAAGTATTGGATACCCTTTCTTCAAGAGGGATTATTCCTGATTTGAAAGATGTGGTATTTAGTGGTGAAAATGGCGAAGAGCTTACTATTAATGATCTTGATTTTAGTAAAGAAGATTCATTGTGT…
65	YP_008241561.1	structural protein	Viruses			Caudovirales	Podoviridae		Cellulophaga phage phi17:2	34.397	13	564	12	562	1.06e-91	301	ATGGCTAATGTACTTTTAACAAAAAATTTCCCGGCCACCATGAATGGTGACACGGTGATTGGATATACCGACGCTAAAGTCGTTAAGCAAAGTATCGTAGAGCACGATCTTAGCTCTTTGGAAGATTGGTACTATGAAGATCCGGATAAAAACCATCTGGGTATGCTTCAACTGTTTTCTAACATTACAAACTATCCTCTGCCTATGTACATGGGTATGATCAAGCAGGATGCCACTATTACCGTAAATGGTATTAATGGTTCATTCCGTTATGATCTTCCAGTATCAGAAACGTATGAGGTTGTTACAGTAGAAGACACGTCTTTGAAATATGCAAAACCAGGTATTGATGAAAGCTTCTTTGAAATTGTGTTGAATGCACAATTTAAACAAGGAGAT…
66	No hits																ATGGGAAAAAAGATTTTTGAAGAAAGCCATGAGTCTAAGAAGCTGCTGGCTACCGTAGGAGGAATGAGAATATATTCCGACTCTATTTATGTTATAACAGGTAAGATGGATGAAGAAGCTCCTTCCGGATATCAGGAAAGAGGTATTTCCAAAACTCCTTTCCCTGGAAACAAGACAGTATCTTGTTGTGGATGGGATAAGGATCTTAGGGTGTATGATACTGGTTTCTTTATCAATTCAGCATGTTATAAAGGTTACTCACTTGAAGATAGGAAAGATGAAATGGATATGCGTATTAAGAATATTCGGTATCCGTTTGAAGAGACTGTCAATGAGGATCTTGATCAAAAGAACTTCGATTTCTGGGATTCTTACAGAATTGACTTGTATGATGGTCGT…
67	YP_008240650.1	structural protein	Viruses			Caudovirales	Podoviridae		Cellulophaga phage phi4:1	31.455	6	216	6	212	4.26e-28	115	ATGAGAATTGTTGATTGTTATCTTCGGGCCTTACAGAAGGCTGAAGAAAACATGACCAACGGTGGTATAAAACTTGACAAGGCACGTTTTGTTCAGCTTTTTAATGACGAACAAAACCGCCTTGTTCGTTATATCCTTGATAAGAAAAACGAAGAGGATATACGTTATATCCAAAAGTTGGTTGTGTACTCAAAAGAACTTGATGAGAAAGAAGATAAAGATAATCCTGAAAGCACTTTATTTTCATTGCCTTCTGATTTCTTTTCTTTTTCAAACATATCAGGCGTATTTACCAAAGGTGAATGCACGGTCACTGATTTTACCATGTGGGAGGCTAAGAACGAAAACCCGCATGAGCTTCTTGCCGACTTTTTTAACAAACCTGATTTTGATTTTAGG…
68	YP_008240649.1	structural protein	Viruses			Caudovirales	Podoviridae		Cellulophaga phage phi4:1	28.872	23	681	2	643	9.32e-82	281	ATGACTATCATTATTTTTGATGCAGATAACAGAATATTAATTTTAAAACATTATAAGGCTATGGCTATCCATAAACCGTATGACAGACATATTATCTGTCCTCCGCACGCTAAGTTGGCGGACGTAGATTCTTTGTTGCTTCAAGAAGGTCAGATCGCTATCTATGATTTGGATGGTGAGCAGACTAAAGATGGTTTGAAAGCGTTGACTGATTTGAAGGGTTATCGTAAGGACGAACAACGTTTCCAGATCAGAATCGGACGTAATGAGATGGTGAACGACCGTGTATCTGATGATAAATCATTCTCTACACCTACGTTTGCTATTGATGAAATTATAGAAGTGTATGCTTCTGCTCCGAAGAGCAAAGAAATTAAAGTAGATGAAGTTATTTTCGGT…
69	No hits																ATGAATGGCGTGGATTTTTTAGCCGGTGCCTTTGGTAGGGGCATTGACAAAATAACCAACATAGTTGGAAAATGGGGTTCCTCCCAACCGGTAGATGACAGCAAATCCGGTATAAAAATAGGGGATAAGATCTACCAGGTAGTTGTATCCTTGAATGGCTGTTATTGGTATCTTGATGAAGAAGGTAAGAAGCACCCTGTTTCTGGTATTCCGGCTACAACCGAATGGGAGTGGATTAACATAGCTGAGAAAGTTATCAAAGATTTCAAAACTTGTTACCGTACACCTGGTGGAAAGGTTGAAGTATGGAGTTGGTATCTTCTCAACGACCAGATGGATGTTCTTAAAGAAACCCATAGAATTACCGACAGTACCGACATGGATAATCCGGTAGGTAAG…
70	No hits																ATGAGTTGTAACGAATATTATTTAATAACATTGGAGTCTATACCGACTCCAGTCCGTCATAAATACACTAATTTAACGGATGAATGGTATGGTCCTGATGGTACTAAGTACGAAGATCCTGATACGATAACTAAGATCGAGCAGCAGGCTACAGATAATAATCGTATAGGGGATAATACCTTATATCAGAAACTTATTGAAATATATTCTCAAGGTGAGTCAATAAAATCGGACATCGGAGATATAGGTTCGGTATTGGATTACATAAACGGGGAGGAAGTGTGA
71	WP_148477707.1	hypothetical protein	Bacteria	Bacteroidetes	Bacteroidia	Bacteroidales	Tannerellaceae	Parabacteroides	Parabacteroides johnsonii	60.28	52	469	42	458	2.97e-157	462	ATGGGGACTATATCGGACAAGTTAATGAGGATTATAAATACCAAAGAGGATATAAGGCAAGCCCTTATATCCAAAGGGTATGATGTACCTACTTCCATACCTTTTAAAGAGTATGCTAAAATGATATCAGACTTACCATGTAGAGTGGATTCTTTTCCTGATATAGAAGGAATTGTAGCTCGTTATTCAGCATTAGGTCTTACTAATGAGCAGATGGCTGCCAATCCTGTATGGGTAGATAAGACAGGTAATGGGCATGATTTGCAAATGAAGAATTTCGCTTGGAAGGAAGGATCGGGTATTAGTGATATTTATCCCGGTGCACTCGTCTTTGACGGAGTAGACGATTACGGTGTCTGTGATAACTTCCCTATTCTGACTAAGGAAAAGGGATATACA…
72	WP_117615478.1	hypothetical protein	Bacteria	Bacteroidetes	Bacteroidia	Bacteroidales	Bacteroidaceae	Bacteroides	Bacteroides faecis	35.165	1	84	1	88	1.95e-08	56.2	ATGAAGTTTATTATAATTCCAAAAGAAGTATATGATTCAATTCCAGTAAGCAAAATACAGGAATTAGGAATCAATAATCCCCACACCAATATAGAGGGTACAGAAATTATTCTCCATATCGAACATTACAATACTGTTTTTGAGCCTATGAGGATGATGGCGGAAGAAGAGCCTCAGTATCCGTATCCAGTATATGACAGCCCTTCTTCTGAGTTTGAATCTGTTTTATCTTCACCATCTTGGTCATCCGAAGTTAATGACGAACGTTCTTGA
73	WP_130080467.1	hypothetical protein	Bacteria	Bacteroidetes	Bacteroidia	Bacteroidales	Bacteroidaceae	Bacteroides	Bacteroides uniformis	42.683	254	335	521	599	2.43e-07	63.5	ATGGCAGAAGTAGGTTATAATAGTAAGTTTGAAGGTCTGGAAGTTGATTCCAGACTGGAAAAAGTAATTCAGGCTGAAGTAGCTACGGCTGAAGCCGAGGGGAAGGGTGGTCTTATCCCGGCTCCCCCTGCTGGTAGTCAGGATGGAAGTAAAGCTCTTCTTAGTAACATGACATGGGGAGATAATATAACAAAGCAGTACGTAGATAATGCTGTTTCTGCTGCTGGATGGAAAAAGCAAATTGTTACTGTTTTGCCGAATGTAGATGAGGCTGCTGATAACGTCATGTATCTTGTAAAAGATGATTTAGCTTCTACTGAAACTGGCAATGTATATAATGAATATATTTTGGTTACAGATCCAGAAGGAGTTAAGAGTTTGGAATCCATTGGTATGGTA…
74	WP_122338889.1	hypothetical protein	Bacteria	Bacteroidetes	Bacteroidia	Bacteroidales	Tannerellaceae	Parabacteroides	Parabacteroides merdae	34.521	1	362	1	334	2.11e-44	165	ATGTTGTATGTAAATAAGAGTATAAAAGGTTTTTATTGGGAAGGATATGATTTGGATCCATCTTCTTACGAAGTAGGATATTCTTATCAAGATTTCTTGGATGGGAAATGGGTTCAACTTGATGAAGAACAGAAACAGTTTCATCAAGACAATCCTAAAGCGAGTGTAAAAGAAGTTATTGCTATGCAGCTTGATCCTGAGCCACCAGGACCGACAGAGGAAGAGTTGCTTGCTATAGCCAAAGAAAAGAAAGTTAAGGAAGCTCGCGAATATGCTTATTCTGATTCTGTTCGAACATACAGCTTAGACGGTAAGTCTGTATGGTATAATGAGAATATGCGTTATAGGGTAAAGAATGATATTGATGTAGCAAAAGGAAGCGGAATATATACCGTATCT…
75	WP_052634589.1	hypothetical protein	Bacteria	Bacteroidetes	Bacteroidia	Bacteroidales	Porphyromonadaceae	Sanguibacteroides	Sanguibacteroides justesenii	51.351	1	148	1	148	3.25e-49	164	ATGACAAGAGAAGATATTATAAAAGAGTTAAGTCAGTATTTTAGTATTGTTGAATTAGTTGGTCCTAAAGAATACAACAGAGATAAAGATCTTTGCTGGAGATATTTAAGAACTGAATTATTACATACTATACTGGTGGTTAGGAAAGACATATTGAAGACTCCTATGATAGTTAATACTTGGAAGTCTGGAGGTAGGTTTGATGAACGTGGTTTTAGGACTAATATATCAGATATAGTTAAGTCTAAGACTGTTTCTGGATCATTGTACATTAGTCCCCACATGCTTGGTGCTGCTATTGATTTTGATGCAAAAGGAATGACGGCAGAAGAGGCAAGGGATAAAATAATCCAGTTTCAGGATTTATTTCCTTGTCCTATTAGATTAGAATCGGGTACC…
76	No hits																ATGGTTTACAGATTTGTAGGAAGGATGAATTTAGAAAGTTTTTGGGCTTTCTTGATTTCCGGGTTATCGGCATTGTGGATGAATTTCCAAGAGATTCATCATCTTATATATTCTATATTGTTTATATTGGCTATCAATCTTTTGTTGGCTACGATAAAAAGTATTAAACATTGCTATATCCGAAGAAAGAGAAAGAGGCCCTTTAAGATATTGACATGCATAAGTGATATGGGTATATTAAAGATACTCCTTGAGTTCGCAGCCTGTTCATTTGGGTTATTTACTATATCCGGTATGGATTTGATTATGTCTATGGGAGGTCATAAATCTCCAGAATTTATAGATATGCTTCTCCAGTGGATTACGATATTCGCCTTAATATTATATGGTGGAATGGCA…
77	WP_122275207.1	hypothetical protein	Bacteria	Bacteroidetes	Bacteroidia	Bacteroidales	Tannerellaceae	Parabacteroides	Parabacteroides sp. AM08-6	58.553	6	155	1	148	1.01e-54	178	ATGTGTTTGCAAAAAATGAGGGTAGGGCATGTATTAGGAGTTCTCCTATTGTGTTTTATGTCTTTCTTGTTTGGTAAAACATGCAAGAAGCAGGAGATAATACATGATATAGAAATAGATACGGTAATAGACACCGTTATTCATCCTATTCCTGTGCCTCAGTATATAGTTGACGTAGGGGAGGTAGAGATACCTTTCCCTATGGATGCTATAGTTAAAAAAGATACGATAAAAGACACTGTTTACATTAATATTCCAATACAAAGAAAAATATACAGAACAGATGATTATCGGGCTGTTATAAGCGGATACAGACCTAATTTGGATACGATGATCATCTACCACAAAAAAGAAATAATATACGAAAAGAGCCGGCGCTGGGGCATAGGGCTGATGGCA…
78	YP_008240644.1	structural protein	Viruses			Caudovirales	Podoviridae		Cellulophaga phage phi4:1	36.723	114	285	2	170	9.95e-24	104	ATGAACTATATTGATATTTTACCGCAGATAAGAAATAACATTTTCTATGTCAGGATAGTAATGACCGATTATGATGTAGAAAATCAGATGGTTATTAGAATAGTAGCCAGAAGAAATGACGGCCTGTACAAGACGGAGGTAGTGCAGTATCCAAATGAAGGAACTGATTACAACGGAGAAATCATAGTTCCTATGTTTGGTATGGCTAAGTCGTTGGTAGCCCAAATAGTAGGAGTCAAGATAAATGGTACTGAGGTACGTGTTAATAGCACTGAGGTAGAGGGAGCCGATATAACAGCCAGATACGATGATTCCCTTACCAGAATGGGGTGGGAAGAGAGCATGAACAACATCCATCTTGATTTTGAGGTTGTAAGTACAAACAACCCTAAAACGCTT…
79	No hits																ATGGGATGTGGATGCGGAAGAAGCAACATCGCTTCTGTTAATAAAAGTCGGGCTATAAAGCCTCAGTCGAATACGACACCTAAAGCTGATTCTAATGCGGCTTGTATTCAGAAATATGATGAACTTGCTGTCTTGGACAAGAAAATCATAGACCTTCATCGAAAATTTAGGTTTGTAGGGGGTGTAAGTAAAAGATATGCTGATATTCAAAAGTTGGTAAGAGGCTGGATTGTTAATTTGAAGAACGGGTGCCCGGATCCTGATGATCTTGCTACTTATTCTGAATATATAAATAAAGAATACGCCAGGTATTTTACCGTGAAGTGA
80	No hits																ATGGCAGCTACCGGAAGTACACAGCAAATTCTTTTCCCTTCATCTTACTTATGTGAGTGTGCTGATCGTTTTATAGCATGTAAGGCTGATCAGTATCTACAATATCATAAGTATAAGGTAGGTATTAAGCCTGATATGGATATGGTTCTTAAAATAGATCGTATGAGAAGAATCGTATGTGAGGGGGAATGCGGGTTGTGCCCGGACGAGATTCAGAAATTTAAAGAAGAACTTAATAAGATCTTGTCATGA
81	WP_037361224.1	hypothetical protein	Bacteria	Bacteroidetes	Chitinophagia	Chitinophagales	Chitinophagaceae	Asinibacterium	Asinibacterium sp. OR53	33.654	4	201	1084	1290	1.47e-21	102	ATGAAAAAGATGTATTACAACAAAGAATACAGAAAAGCTTTCAAGAAATCGGACTGTCCGGAAGATCTTGGTTCTGAAGAAACGTTTATCGTTCATGAGGCTGAATTTTGTTCGGATATAAGCCAAGATGATGCAGATAGGAAAGCGGAAGAGTTTGCGGAGAAAGAAGGTCCGTTGTATGCTAATAAAGTAGGTGGCTGTTGCGAGGTATATTATAACACAAGACAGGAAGGGGATTTCTTTAAAAATGATTGTCCTGATGGTCAAAAACAAGAACAACCCACACATCACGTGGTAGAGGCCGGGCGTGTATGGTCTAAGTTCAGTACCGAAATAGCCAACTACGAAGCTGCGAAGATCCTTGATCAAGAAGGGCAGGCTGCCGCCAACGAATCTGGG…
82	WP_074558135.1	hypothetical protein	Bacteria	Bacteroidetes	Bacteroidia	Bacteroidales	Bacteroidaceae	Bacteroides	Bacteroides ovatus	31.776	277	697	483	888	9.77e-41	171	ATGAAAATACCAAATGTGAGCCTGTTGTTGATAAATGTCAATTTGATTTTTGAAATGAGCAACGTAAAATTTAATCCGACAGAAGGCGAGAATGATAAACTGGTGTCGGTGTTTTCTGAAATAAATGAAGGTCTTGATACGACTTTGAATTACACTATTTCCGATGAAGGGAATAAGGCTAAGAAGAACATCGTCGTTAATCAAGTTGGTAAAAGGGAAAAGTTTTTATCGAAGAAAGGGGAGGAATCTGAGCCTTTTGTTTTGTCTGATGGTAACACTTTCAACGTTCTTAAAGAAGGTGCTTCAGGATCGGCATCCGCTTGGGCTGAGGATCAGCTTCCTCCAGAAGCCACGGAATCAGTTGGCGACAAAAGCCTTCTCCCTTCTTGGGATTTTTAC…
83	WP_081109713.1	hypothetical protein	Bacteria	Bacteroidetes	Bacteroidia	Bacteroidales	Bacteroidaceae	Bacteroides	Bacteroides thetaiotaomicron	29.73	37	464	16	442	5.37e-44	170	ATGAGATTATATGATAAAAATATGATAGAGATGCGCGACGGTCGTAAGCCCGTCATTAGCCCACAACCGAAATCAGTTTCAAACTATATAGATATAAGTTTGGATGATATTAGAGAAGCATGCGAAGCAGCATTTAAAAACCATTCTAAAAAGAATGATGTTGTTAATTTCAATTCTGATTTTGATGGTAATTCATTAAAATTGTATGAATGGTATTTAGATGGTACTTATGTTAGCAAAATCAAATATCGCAAACTTATCAAAGAAAACAAGAATGGTAAGGTTCGTGAAATAAACAGTCCGGACCTTACCACCAGAATCTATCAGCATCTTGTTTTAGTAAAGTTAGGTCCTTTGTATTATGAGAAGGATAATATGAATGGTCTTAATTGCAAGCCA…
84	No hits																ATGAATACGTGTAATACTTGTAAAGATGACAGACCTGATATTCTGAGATCTAATATTTGCATCGGGTCTGATCCATGTAATGACTGTACGGACAATTGCGAGATTCTTCCAAAAGAATGCGATTGCCCGTATGGTCATTTAAGCGATCATTGCATTCATTATACAGGATGCAAGACATTCATATCCAAATTAACTCCAGGTATGCCTTATAATGAGGTTATACATAATATAGAACTGGTTTTCGAAAACATAGATAAGTTTTTGGATAGGATGGTTGAAGAAAATACGCTTTTAAAACAAAGGGTTGAAAAACTCGAAAAACAACTTCAAAATGGAAAAGAGTGCACAAATTGGTAA
85	No hits																ATGGCAATAACAGGTAACGGTTGTTTTGGCAGTCATGGTGGGTGCGAACGCCCGCATCATTGCAATATTCCTTCTTCTAACATATTCTATGATGGAGAAACTATAGAAGAAGCTGGTTTGTATCATGGTATGCCTTTAGACGGAGCTTTAGCTAATTTAGCTAAATACGTTTCAAGGGCTATTAACGTAAGTGGATCTGTCAATACAGAAGTGTTTGACGGTACTTCTCATGTGGTTCTAAAGAAAGATCCGGCAGAGATTTTGCTTGTATCTTATTGCGGGGGTGTCGTACCTTCTGATATGTATAAAGTCCAGGGTCGTACTGTTAGGTTCTGCCGGGATATGTGTCAACAGGATGAACTTGCTGAAGTGAGGGTTGTGTACCGAGAAGAAGCAAAT…
86	No hits																ATGGCAGAAAAATGCAAAGGATTTATATGTGGGGGTAATCTCGTTGATGGCTCTGTGCCTTCTGATAAGTTAGATAAAGAAACCATTGTCGAGCTTATTAAAGAGATTCTGAAAGAGGAAATGCACGAATCTTGGCTTAAGGAAATAATAGAAACCATACTTAAGGAATCTATTGATTCAGATTGGCTTCGTGAGTTCTTTAAAGAAGTTCTTAAAAAATACGCTAAAGAGGAATGGTTTAAGGATATTATCTGCGGCTTAGGATGTGTTGGCGTACAAGAGATATTTGATGTTATTCCTACTGACATAACATTTGAAGCCACAGGCGGTACGGCTACGGTACAGGTTGTGGTAGATGATGGCGTTGAATGGGAACTGACACTTTAA
87	No hits																ATGAGCAAAGAAAGAATATATAAGATGGATGATGGTTCTTGGCTTACCTCAGATAAGAAGGAAGGTGTCGGTCGTGATAAAATGAATTTCGATGCTCCATCTTGGAAAGGAAGGGAAGATAGGATCACTATCCGAATTGTGAAGAAGTCCGATACCGAAAGCATGAAAGCCATTACTTTCAAGCAAAAAGGTATTAAGATCACAGAAGTGTCGGTTAGTAGGCTGGAGTTCCCTATATCTGGTGGAGATAAGCAGATCCTTATTACTACCAACGCCGCTTCTATCAATGCCCTTATTACAGGAGATAGTGGTATAAAGGGTGTTATAAAGGCATTTACCACCGCTTCTGGTCTAAATATTGATGTCAATGATATTAGGCTTGATTATGGTTTCCCTGGT…
88	WP_099711038.1	hypothetical protein	Bacteria	Bacteroidetes	Flavobacteriia	Flavobacteriales	Flavobacteriaceae	Flavobacterium	Flavobacterium sp. 9	35.471	63	985	1366	2280	1.82e-102	375	ATGAAAGTAGATAATTGTTGGGCGAACATAGATAAGAAAGAAGGCGGTCTTAACAGTAAGGTTAATGTTTACTTTGATGAAAATGATACTGGTGCCAACAGAAGTGTCAAGATAAGAGTGTCTTCCAGGGATGGTAGCGTATCTGAAGAATGTACGGTAGTTCATAAAAAAAAAGAACAGGTAGTTTATAGAAATAAAAGACAGTCGGCTCTTTTTACAAAAGAAGGATGTAATCCTGAGACAGAGAAAGGGGAAGAGCTTGAGTACGTTGTTGAGGCCGGAAAATACACGTCTATCATATCTCAGTCTGATGCTGATGACAAGGCTATGAGAGATATTGAGCAAAATGGTCAGAACTGGGTTAATGAGCATGGTCGTTGTATAACCATATTATGGTAC…
89	No hits																ATGGCTTGTAAAAAGAAAGCTCGTCAGGGTGGTGAAGTCGATAAGAAAGACAAACCTAAAATGCGTCAAGGCGGTAGTGTTGGCGGTAAGATGAAAAGAAAGAAGACGAGCACTAAAAAGTGA
90	No hits																ATGAGCAACAAGTTTATTAGCAAAGGACAGGGGAATGTCTGTGTGACGTTTGTGAAGTATTATCCTGTGTTGATGCAGGTTATTATGTTAGCCAGCATTTTTGATGAGTTTTATCCTTTTAGTATCACTAATTGGCTGTATCCGATATTAGGTCATTCTCTATCATGGGACCTATTTCTCTTGGCTTTTTCAAGAATGTTCAGGTTTTGTATATGGCATAGGTTATTGATCTATAGCATGATTTTTAATATCTGTGTAGAATGGGTTACGGTTAATATTGAGATGCCTATTGAGCACAATATCGTAGTGTGGTCTGTTATGGCTGTTACTCTTTTGATAATCATTGCCTCTATTGTTTTAAGGTTTAAAACAGGATGTTTTGAAAATGAAAGAAATTCT…
91	No hits																ATGAAAGAAATTCTGACAGAGACGCTGCGTAAAAGCGGTGCGGCGGTATGCGATAAGATAAAGGAGATGTTTTTAAGCGGGGAATGCGATCATCTTACAGCCAACGATCTTGAGACATGGACGCAGCTTGCTAATCCGGCTAAGTACTATACCGGAGAAGAGGCTGTTTCTTATCTTAATGTAACTTCTAAAAGATTTTATGAATATCGTAAGGCTAAGTTAGTTCCTGATCCGGTTAAGATAAAGGGATTCCCTAAACCTTTATATACGAAAGTCATGTTGGATGAGGCTATAAAAACCATATCCGGTATGAGTGAAAGAGATATTTATATGAGGATCTTGAATGCTAAATCAAGAGAATCAAGAGCAAAAGAAAGGAGGGGAGCATGA
92	YP_008240633.1	structural protein	Viruses			Caudovirales	Podoviridae		Cellulophaga phage phi4:1	33.766	1	231	1	225	1.52e-34	132	ATGATCACTAATGGTGAATTTGTATCAAGAGTCGTAAACGGTATTCATGCCCTTGACAAAGATTCGCATGTTAGTCGGAGATGGATATTGAATATCGGTAGAACTAAAGCCGAATCTTATACAGCACAGAGGTGGGATGACGGAACGTTACTTGGCGACCACCGGCTCCTAACTTACGTTACTTGCCTGGAGATGATTGAAGTTGATAAAATAGTTTGCTGCGATGCCGAATTTGCGTTATGTAATACGCTTATGCGGTCAAAGCATAAACTTCCAGGACTTCTTTATTCTGCCCTTAGACCGGCTATTACCAAGGTGACTAACGTAGATAACACCATATTTTTTAAGTTTGCTGAAATAAAGTCGTATCGTAATGAACAAAAAAGACCGTATGCTAAA…
93	WP_070729029.1	hypothetical protein	Bacteria	Bacteroidetes	Cytophagia	Cytophagales	Hymenobacteraceae	Hymenobacter	Hymenobacter lapidarius	33.074	1	247	1	238	1.48e-37	141	ATGAAATCAAATGTTGTTTTACAATCAAAAGATCGAGTTTTGTTAGGAATGAATGTGTCTGTTATGTCTAAAGATGGTTACATATGTATAACTGACGCAATGAAAGCCTTGTCTGCTAAAAGAGAAAAATTAGGTTTGGCTCCAAAACAATTGAGTCATATAATAGAAACTGAATCATTTAAAGAAAGGTGTACTGAATTAGTTAATAAGCTGGAAAATAAGCTTTTATTGAGTAGAAGAAATCTTCTACTCAATAATAACAAATTGAATATCAGCAGTGTAATGGATCTTGGAAAATTAGACCTTGCCTACAAAAAAGGAAAAGGAGTAGATCAAAAATGGTATGTAAATCCATATCTGTTTGTTATGATTGCATTAGAGATGGATCCAGAAATTTAC…
94	No hits																ATGAAAAGAACATCAATACAATCACCGTATTTTGCAGCCTACTACCATCGTCTTATGAAGAGAAAGAATGGTTTTAAGAAAGGCATGATAAGAGACAGAGGAGAGGTTTTAAGACTGTTGTCTATTATATGGAAAACCGTATCAGAGCATTATGTGGAAGCTGATGCTGGTGTTTATATAGATAATGTGGGTTACTTATGCCATGTGCTTATACCCGGCCAGCGCTTTCCCGTAAGGCGGGACCTGGACATCGTGAGCAGGCTTGGCACCAATGGATACCTCTATAACCACTTGGCTATGGATTTCGCAGACTCCAAAAGATATTACCATTTTGTAATACAAGATAGCTTGAAAAAGAAGTTAAGAGTTAAAATGAATAAAGGATGGAGATACCGATTT…
95	WP_077708137.1	phage antirepressor protein	Bacteria	Fermicutes	Negativicutes	Veillonellales	Veillonellaceae	Veillonella	Veillonella parvula	39.648	38	263	8	209	6.69e-40	149	ATGGGAGCAAAGGTAAACAATTTTCAAAACAATGCGAAGAACAGTAACATTATTTTGACGTCAGAATCCAACGAAATGGAATTTAGTAAAGAGATTGAAACTATATCATCTTTCAAAAATTCAGATTTTATAGAGTTAAAAATTATTGTCATTGATCATGAACCGTATTTTATAGGGTCCCCTATAGCTTCATTTTTGGGATATACGAATCCAAGAAAAGCAATAAGAGATCACGTTGATGAAGACGATAGGATGATAATGAAAGTGCCTGATACTCAGGGGTGGAACGAAACGTTCCGCCCATACACTCCTAATACTAAAATACTGATAATCAATGAGTCTGGATTGTATAGTTTGATTTTTGGGTCAAAGATGGATTTTGCTAAAAAATTCAAGAAA…
96	YP_008240631.1	structural protein	Viruses			Caudovirales	Podoviridae	Cellulophaga	Cellulophaga phage phi4:1	27.193	12	230	13	230	2.28e-16	87.8	ATGACAGTCGAAGATTATATCATAGAGTTAAAATCGTCTTTAAGATCATTTGACAAGCGTGATCTGATAGATGAGGTGTCCATCTACAAATGGGTAGAAATTGCCCTGAAGAAGTTTGGAGGTGATATTACTATGCGCAAAGAAGCGGTAGTGGATGTCAAGCGAGAGCAGGCCCGTATGCCTGGTGATTACTTTGATCTTATTCTGGCTTTCAAATGCGATTTTAAAGGATATGAGGTGCCTGAAGGTGATAAGGTGATACCAGAGCTTCAAAATACAATAGCTTGGAAAGAACGTACCGAAAGAAGCTATAGATGGTGTTCGTGCAACGAATGTTGTAAAGAAGAATGCGAGAAGGTGATAGTTGAAAAATTTTATATCAATGTTCATGATCGCGAT…
97	WP_050442232.1	hypothetical protein	Bacteria	Bacteroidetes	Bacteroidia	Bacteroidales	Bacteroidaceae	Bacteroides	Bacteroides fragilis	40.196	43	241	438	639	3.66e-36	144	ATGTTAGAGGTTAAAGCAAGCGAAATAGTAACCGCCGACAAAATGAGAGGCATAGGACCGGCAAACATCATCTTCACAGCCGGACCTAATCCGGTAGCCGAAGATCGCCGTGGCGTAGCTAAGGTAACGGCTGGTGGAGAGAGTAAGAACGTCACAATAACACAAGCTGCCGGCGAGCAGGTTGTTGTAATTCCTGAGTTCGATTATCTTGTTCTTAGGTATGGATGGGAATCAGAAGACGGCTCCGATTTTGATACTGCAACTGGTTTTACAAATACAGGCATATCAGAAGTAGATAATAAGTTTGTGGGATGGAGTAAGCAGTGGGCTACCACCCAACAACAGGTGGGTGATTACCTTATTTATGGTGGTGATAACATGCAGTCTGGTCTTGAAGGA…
98	WP_122278429.1	hypothetical protein	Bacteria	Bacteroidetes	Bacteroidia	Bacteroidales	Tannerellaceae	Parabacteroides	Parabacteroides sp. AM08-6	54.054	2	149	3	150	3.48e-48	161	ATGGAAGGTCTTTGGGATAAATACAGTAGGATTAAGGAGGTGTTTTACCGGGATTTTGTTTATGATTCCAGCTACACAGAGCAGGCCTCGTGCATCCCACTGTCGTCGGTGAAGAACGGGGCAGGCTGGGTCGGCGACGGAACCATCAACCTGGCTCAGTACCTTCAGTTTGTATATACGGAAATGATTCTCGGTAATAAGACAGAAGATGATGTTCGTAATGCCATACTGGTGCTTACCCGTCTTGTCGATACTACTTATGATCTATTTTTTAATAACAACAAAGGTATTTATTTCAAATTCGAAAAAGGATTTTTCTTAAGAGACGATATCCATAGCGAAGATGCCGATAAGTTCGGTCTCACTAAGATAAGTTCTGGATATACTAATGGTATAGAG…
99	No hits																ATGAAAATATACTATAAATCAAAAATAGCTAAGTTGTTTACGTTCATTGACGGCTACAAAACGATTATGCTGTTTGGAGCCGTATTCACCGAAAGTGATGCTATATCATTGAGGACAGAATATCATGAGGAAGCACATTGCAATCAGTATCATACGTTATTTTATTTTGGTATGTTTATATCGTTGCTCACAATAGGATTGTGCTTTTTATTCGGTAATGCAGGGTGGTGGATGTTGTGGCTGTCTCTTATTCCGATATTTTTATATTATGCATGGTATTTGATTGAGTACCTGATTAGGTTGTGCATATATCGAGATCATGACAAGGCATATCATAACATCGTATTTGAAAGAGAAGCTTTTGATTTAGAAAAGTATTGGAACAAGCATGATGTTTTG…
100	No hits																ATGAGTAGGAGAAGATATTTTGAGGAACAAAGATCTGGTGGTGGAGCTATTTATCATTATGTGGAAACAGAAATCGAGTCTGGAGATCGACTTAGGTTATTTGATTTAATGAATAAAATCGAATCCAGTACAATTAGCCAGGATAAGATAAATAGTGTATTGAATCAGCTTGGAGAGGGTACAGCTTTTAATATTCATACTCAGAGTTCAGTTTCTTTTTCGTTTTCAAAAAGTAATACTGGTTATAAACCAATGGCAATATGGATTAAATTTGACCCATATCCTGCTCCAAGTGAAAAACAGAGTATTATATACAAGTTTCAGATAAATGATCAGAAGTATGTTTTTATGTTTTCTAATAGATACGATGGAATGAGGGATTTTGTTAATAATGCAGAT…
101	WP_122333820.1	hypothetical protein	Bacteria	Bacteroidetes	Bacteroidia	Bacteroidales	Tannerellaceae	Parabacteroides	Parabacteroides sp. AF48-14	58.562	1	290	1	287	3.82e-53	184	ATGAGAAGGCGTTTTTCAAACAAAAAGAAAGAATTAGTTCTAAATTTGAAGGAGTTTCATCCATCAGGAGATTATCGTTTTTTTGTTCCTGAAGGATGTTATGAAATGGATGTATTTCTTGTTGGTGGAGGCGCCGGAGGCGGAAACGGGTATGCATCCCCAGCCGGAGGAGGATCTGGATATACAAAAACTTATAAAAAGTCAAATGAATCTTCTGGATCTTGGAATGATTGGGTAAAAGATGGAGATGCTATTAAGGTTAAGCCCGGACAAGAGATTGTGATATATGTCGGGAAGGGTGGAGCTGGAGGCATCAAGACCGGAGGAAGAACACCAAAATATGGAAGTGACGGAGAAGAGACTTATGTTCATTTTAGTTTTGAAGAGCATTTGTATGCA…
102	WP_072531375.1	hypothetical protein	Bacteria	Bacteroidetes	Bacteroidia	Bacteroidales	Bacteroidaceae	Bacteroides	Bacteroides ilei	57.746	19	371	348	696	1.77e-125	385	ATGAGACGAAGATTTACAAATCAAACAATATCTGGTATTCCTGATGAATCATTTATGACTTTTGATAAGTCTATACCTGATCCAGCCAATATAAGTATAAGTCAAAATAAGAGCTATATTTCTACAATATTGGCTGGATTTAGAAAATGTGCTTGTAAGAAGATGAATGAGGGGAAGGTTGCTATATGTTATTTGAATGACGCCAACAGTAATAAATATTATGATGGGTCTGATGCAAGCGCTGATGTAACGGGAGGAGATGGAGATATTTGGGTTGATGTTATGGTGAACTTTCCAGCATTCTATTACAAATACTACAAAATAGATGATAATTTATTTGGATATCATTTTTCTCCTCAAAATATAGATGGCTCATATATTTTATCTCCAAGATCACTG…
103	No hits																ATGAGACGAAGATTTGAAAATGTTAATATGGTGATGGGTAATTGTTTTTCTCCTGTAATGGAAGGGAGTCAATTTCAATGGAATAATATTGTGCCTAATAGCGCAATGTATATAACTCCTAATAAGAAAAAGAAATTCAAGATAAGTTTTGGAGAATTTGATTTATCCAAGACTTTGCTTGGTGTATCATCTAATTATGATATTATAATAAGAGATGAATCTTCATACACATTTCTATTGTTACTTCTGTCTGCTGATTATTCTAAATGCAGTTTATTTAATAATCATCTAACAGTTAATACCCAAGATTTACCAAGATATGTTTTTTACATTGATTATGAACATGAGGAACTGTATTCATACAAAGATGGGGTTTTAGAAAGTAATGTAACGATAATG…
104	No hits																GTGACATATGACTTGGAAGATCGCAAAATAATTGATCGAGTTGGAAGTGGACTCGCAAGTGAATATGGGTATATGACTGTTGAATTTGAAATTCAATTGTTAGAATATGGGGATTGGCTTAGTTACATATATTTCTATATTCATCTTGAAACAAAAAATGAAGTATTTACAATGGATAGAATAGAACTTACTCCTACTACTACAAAATCAATGAAAACATTGACTCTTAGTGAAGAAGGGTATATGATATATCCAAGTGTTTATGTGAGTACGTTTGGTACCGTTGAATCATAA
105	No hits																ATGAGAAGAAGATTTGAATTTAATAACAACTCAATTAAAATACCATCTAAAAATGGGATATATTATTTTTTGAGAAATGGGCAATCGGTAGGAGGAGGGGCAAATTCTGTATCCCCAGAAGAACTTGCTCAAAACGGAGAAGGGGTATTGTGTGTGTTTAATAAAAGACATGTTCTTATACTTCCGTCATCATCACATCCATCTGCCAACTGGGGGCGTTCAGGTGAGATAGCAGAAGGCGTTACTGATTTTCAAAGTATGCCTAATGTATATTATACAGAAGAAGCTTTTCAGGGAGAAAATGATAGCATTAATTTCTTAAAAAAATATGGAAATGTGGCTGAATATGGATTTTATAAAGCTTCATTGATAATATCTCCATCTGGAGCCAGAAAGGGA…
106	No hits																ATGAAAATAACTATCTTTCGAAAAAAAAATACATCATCATACAATATGAGAAGAAGATTTAGCAATATTATGTCAGCAAATTGTCTTATCCCAACTTTTGTTGGAACATATGATTTCAATAGATCAAACATATTAAACAATGTATCACTTTTTAAAATATGCAATAGAGAGGATATGTCCAGTAGCGCAAGTCTTGCTGCTTACTTTGCCCAGCAAGCTAATGCAACGTACCAATGTACAACCCTTGACCAATCTGAAAAGAACGTAAATGCCCTATTTGGATATAATAGCAACATTGTATATGTCAACATAAATAATAACAATCAGCTTGATTTTAACATGAAATTAAAATTCAGCGTTGATGATATATTCTTCTACTTACTCATTCTAACAAAAAAT…
107	YP_008240630.1	structural protein	Viruses			Caudovirales	Podoviridae		Cellulophaga phage phi4:1	37.811	1019	1997	829	1747	2.92e-179	616	ATGTCAGCAGAAGATAACAGAAACATAGCGATACCTCAAACAGGTATGAACCGCGATCTGCATCCGTCAAGCCTTACGGAGCAGCATTATACGTTTGCCTTGAATGCCAACATAGAATCCGAAGATGGCAATGTTGGCATGAGATCAAATGAACATAGTAATCTTAAGTGTATAGATTTTGATGGGTTTAAAGTTATTGGATACAAGAATGATCTTACGTCTGGTAATATCTATTTTTTTATAACTAATCCAGAGACGGGCGTATCTAAAATAACTTATTTCAAGCCTGAATCTGATACAAGTATCCTGTCTGATTCCGATATAGAATCTATGGTATCAGGATCAGAATCATTATGTTCGGGCATGAAGACCTTGTTGGAAGACAATGAGCAGGATCCG…
108	WP_124318138.1	TROVE domain-containing protein	Bacteria	Bacteroidetes	Bacteroidia	Bacteroidales	Odoribacteraceae	Butyricimonas	Butyricimonas faecihominis	51.648	3	93	29	118	1.13e-17	87	ATGGGAAAGTTTAACAAAAAGGATGAAGGTGTTAAACCTACGATCGTGAATCACATGGGAGAGAAGGCGTATAAGCCTAACGCAGAAGAAGAGTTGGTATCTACGGTAATGACTACCATGTTATCTGATTCTTATTATGAGAAAGAAAAAGATAAAGTAGAAAGAATTAAGAGCCTTATGGATCAGGTGGATCCGTATTTCGCAGCACAAACAGCATTGTATGTCAGGAAAGAAGGAGAGCTTAGGTCAGTAACGCATCTTATGGCTTCTGTCCTTGCCAGCAAGCATCGGGTAAGGCTTTCAAAGAGGTTGAATATATAG
109	WP_016280874.1	TROVE domain-containing protein	Bacteria	Fermicutes	Clostridia	Clostridiales	Lachnospiraceae	Lachnospiraceae	Lachnospiraceae bacterium A4	47.577	2	227	311	537	1.63e-66	223	GTGCGTAATAAATATAAGATTTTAGATGCGTTGGAGAAAGCCATAACCATCTCCTGCAAGAACCTGCCGGTATTGGAGGGTCGGTCGGCTATCCTGATTGACCACTCTGGCTCTGTACGTGGAGATATGGGAGGACCTTCTGAAGTGTCTGCCTTTAGCCAAACAAGTACGGCTGTCATTGGTAACTTGTTTGGTTGTATGATTGCTTCTGTGCTTCCTGACGTATTTATTGGTATGTTTGGTGACGGCCTTATCAATTACGAATACGATAGAAGTAAGGGTGTTTTATGGAACAATAAAAAATCTTTTGCTGCTGGAGCGAAATGCGGCGATTCCACTGAAAACGGTCTTTTTATGTTCTTAGAGAAGTGCGTTAAAGATAAGATCAAGGTAGATAAC…
110	No hits																ATGAATGGTGGCATTCTTCGGCTATTTTATTTACCTTTGTTAAAAAAAAGAATGAAAGAAAAAGAATTTGATTTTGTGATATATCCACTAAAGTTGATTATCACCGTAGGGTTAGATTACAAAACATTGTGTGATCGTTTTGAGAATGCAGAATTGGATCATGAAGGAGAATGGGGAGATGAAGGCGATTTAGATTCAAAAGCCTCTTTCGTGAATCTTGTTCGTGATAAGGGGGATGATAGAGCTTTTAAGTTATTATGGAACTTTCAAAGTGAGAATGAGATGACTATGCGAAACATATGTCATGAATCATTTCATGCAGCTATGTCGGTATGCCAATATTGTAATATGTCTCTTGGCTTTAAAGTGGGAGAAGATGAACACGCGGCTTACATAGCT…
111	WP_029077234.1	hypothetical protein	Bacteria	Proteobacteria	Alphaproteobacteria	Rhizobiales	Rhizobiaceae	Kaistia	Kaistia adipata	36.29	524	643	237	359	3.13e-09	72.4	ATGGCAAAGAAAACTAAAAATTACGTAAAGGACAAACAACCAAAAACATTATGGAATAAAATTGGTCCGTTTGTAAAACTTAGAGAATATCTGGCATCTAATATAACACCTGATGTATATGCCAATGAAAGAGGATTAAAAACCAAAATAATGGAATTTTTTGGTCAAGATGTTCCGAAAGCCAATGTAGATGATTTTAGTCAGAATCTTTGGTTTAGATTCTTAAACCAACCAAATAATCTGAAAGAAGAAAATGGGCTTGTCAGAATACCAGACAATATCAAATCCATTATATCTGACAGGATAAATGGTGGGTGGGAGAAAATGGCTAAAAAATATGGAAAGGAGCTTGATTCCTTAGATAATAAGATAATTGATGGAAAAGTTGCAGGCAAGGAC…
112	No hits																ATGGAGACAAAGTTAATCGAAATAATAGATCCTCACAAGTTACACGACGAACTCTTTAAGAAAGAGCAAGTCTCTCCGATAGAAGTTATCTACAATAGTTTCAGTAATTTAGGGTACAATGTGGTACGCCGCCCAGCTGGTCAATGTTTAGGAAATTTGAGATATTTTAACCTGTTTTACGATAAGAATACTCATCATTTTTATCAGAAGGATAAGAAGTTGAGATATTTTAGTAATTTTCTGATATCCGATTATTGGAAAGATAGGGTGAGGTGTTTTATAGTTTGGAATTTTGGTTTTGGGAGATTCTTCCCGTACAATGACTTCATAGAGGCTATGGTCTATGACTATCTCCGATATGGGAGGAAGTCAGTTCCTTATCTTAAGAGTGTGCAAGAA…
113	No hits																ATGAAATTACGAATCATAAAAAATCGTCCGGTATTCGCTCCTGGTGGTAGTGTTCAGGATAAAAAACAGGATATTAATGTATCCTCTACTCAGCCTATTCTTGATTATGGAACACCTGTTAATAAATGGGGTGAATCTGATATTCAGAATATATATATGCCTTATGATGTGACTTTAGAAGCAGAGGAGGGGGAGATAAATCCATTTAGCAGTATGCCTACATCTGATCCATTCTTTGAAAATCATGATGCAGGATATGCAGGATATCTTGCTGATAATAGGAGCATGGTTAAAAACGTAGAGAAATCAGTTGTTAATAATGCAATGAATGTAGGTGGCGCTGATGCTGATTCTTCTAAAGAAAAGCGATCACAAGATGGAAATCCTTTGGATCCTATG…
114	WP_143056587.1	hypothetical protein	Bacteria	Bacteroidetes	Chitinophagia	Chitinophagales	Chitinophagaceae	Chitinophaga	Chitinophaga sp. YR573	24.028	9	282	9	278	3.22e-08	69.7	GTGGCTTCACAGTATAGTATTTTAAGGCAATATGCCCCGTATGTTAGTCCTTACAACATAGATCTTGTTAAGGACGTTATGATGTACAAACAGCAGAAGGTTGATGCTGCTCGTGAAAAGATCTATACCCAGGTAGATTATCTTATGGGTCAAGAGATAGATAAGCCTGAAGCCCGTGCTTATATGGAAGATAAGATGTCAGGTGTGATTGCTAACATCAATCAAAAATTCAAAGGCGTGGATCTTTCTTCTGATGGTGTTACGAGAGCCATACAAGGAGAAATAAGTTCGGTGTTGGATGATACGGTCATTAACGCGATTGCCGGCACCAAAGAAGGTAAGAGGGTTATGAAGGAAATAGAATCTATAAAACAGAATCATCCTGAACTTTATTCTCCT…
115	YP_008240626.1	structural protein	Viruses			Caudovirales	Podoviridae		Cellulophaga phage phi4:1	24.784	122	867	81	862	2.87e-40	176	ATGGCAACAGACAGTAATGTAAATAGATATAATCCTGCTGCTAAAACCACTTACGAAGATGTGGCAAGGCAAAGGAAATTAGCCGAAGAAGAAAATTACACTCCGGCTACATTACCAGAGACGACAACGCCTCTGGTTCCTAATTATATGCCGGGAGAGGGCGTGTATGCTCAACCTGAATTTCCAGATTATGCATCAAGGATAGCTGCTGCCGAATACGAAGAACCGTATATAGCCAAGGAGATAAGCAACAGCTATTCGGAGGCACTGGCTCGTAACAGCTACAGGGGGGCTACACCTGCCCCGCCGTCTCTTAATCCCTATGGACCGAAGGTAAGTATCCGTGAAAGTCATCAGATGGGTAATGATGGGGTATGGCGCACAAAATATCCCAATTAT…
116	No hits																ATGGGATTAAAATGTCAGATAGAAAAAAAGGATAATATTATAGAACGAGTTGAGGCTCCTAACGGGGAGCCTTCCGTTCTATATGAAAGTGCATTAAAAGTATTGGGAGATAGCGAGCGGGCTCTTCAGGTATGGGCGAAGGCTTATACTCCTGATTTTTTGTCGTATTACGGTCATTGGAATAACCCTGCCCCTGGGGAGATGTTTAATACAGACTCCAATGGCGAACCTCTTTTGGATGACGTACTGTCGTATATGAAGCGTCAAACTTATTTTGCCGATCCTCTAACGGCTCAGGATGTTAAGGATGTAAGAGATTTTCTTTTATCTACCTATGGTGTTTATACGGCATCATCATTATCCAACATCATTCTTCATTATTTTTATGTAGATGGTAGT…
117	WP_074091960.1	phage antirepressor Ant	Bacteria	Fermicutes	Clostridia	Clostridiales	Peptostreptococcaceae	Clostridioides	Clostridioides difficile	41.41	1	227	1	199	3.84e-39	147	ATGGATAAAGTTTCTGTTTTTGAAAGTTCTGATTTTGGAGAGCTTAGAATTATTGTAGACCCAAAAGGGGATGTTTGGTTTGTGGCGTCAGATGTAGCTAAATCTCTTGGGTATGTAAATGCTAAAGATGCGATAAAAAGACATGTGGATGATGATGATTCTATAATTTTGCAAGTATCTAATAATCAATGGGGCGTGAATCAATCCCTATTGAAAACCAGATACATAGATAATATAAGAATAATTAATGAATCTGGTTTATATTCTCTTATATTATCTTCAAAATTAGAGTCTGCTAAGAGATTTAAGAAATGGGTAACATCTGAGGTTCTTCCTTCTATTCGTAAAACAGGAGAATATAAAACAAGTTCCGGTGGAAAGGGAATTTTGGTCCCTGAC…
118	WP_118774238.1	hypothetical protein	Bacteria	Bacteroidetes	Bacteroidia	Bacteroidales	Odoribacteraceae	Odoribacter	Odoribacter sp. OF09-27XD	53.922	1	301	1	277	2.68e-84	266	ATGGGTGGTGATAAAATCGTCCTTTTAGATGGAGCTGGGGCTAACGGTGGTGGTGCAGCCGCTAACGGTCTTCTTTCAATGATTCCCGGCATGTTTGCTAATTTGATAGGTGGTAATAAAATGGATCCGAATCTGGTAGCGGCTTTAATGAACGGTCGTAATAACCAGGACGGTTTCGGTGGGGCTAACGGTTGGTGGCTCTGGATAATTGTCTTGTTCTGGCTGTGGGGTGGACGCGGCTTCGGTAACGGTTTTGGAAATGGTGGTGATTGTTGCGCCAATGGTTTACCCGCTCAGTTGAATAACGATTATGGTCGTGAGCTTCTGATGCAGGCAATTCAGGGTAATCGCAGTGCTATAGATCAGATCGCTTCTGCATTGAACTGTTCTACTACTCAA…
119	WP_118655667.1	hypothetical protein	Bacteria	Bacteroidetes	Bacteroidia	Bacteroidales	Rikenellaceae	Alistipes	Alistipes sp. AF17-16	37.391	6	120	20	134	8.62e-19	86.7	ATGGCTTGTGTTTCTAAAATAGGATCGTTGTATGAGATGGTTACGAAGAATGTTATTGTCAGTACGACAAATACAATCTTCGGTATTAACCCACGGGCTTGGATCGCCCTTCCGTGTGAGGGTCTTATCCTTCTTAAGATAAGGCAAGTAGTCCCCACAGTCGGAAGTGCTCTACCGGTACAGATTGCGGTCCCGGCAAACAGCACAGTTTCAACAGTAGGAGCCGACACCTGTTGCTCGGTTACGGGAGTGAATGTCGTGAACCCTATTAACGTAGCTGTAACGGGTGCTGCTATGGTAAATGGCACAGAACGCCTTCTGTACTTCAATAAAGTTCGTGGCGTGTTAAGATTAATGGATTGCTGTGTTCCAACTATGGCAGCCCAGGCGTCTGAAACT…
120	WP_118774236.1	hypothetical protein	Bacteria	Bacteroidetes	Bacteroidia	Bacteroidales	Odoribacteraceae	Odoribacter	Odoribacter sp. OF09-27XD	36.81	1	161	1	163	1.16e-26	108	ATGTTTTCAGATTTAAAGAAAGGGTTTCAGGTACATACCCTTGATACTAATACAGTACCTAAATACGAATTGGGAAGAGTGGTAGCCGTATCGGAACCAAGATACCTTCCTCCGCAGCCTGGACAATACCAGACCATGCAGACGCGCGTGGTGGATCTTACAGTGGAGCTTACAGGAGAAACCAAGACCTATACAGTTCCCGAATCCCAGAATGTGGCTAAAGCAATGGGAATAACATTGTCTACAAGCATAGATCCTATTATGAATGAATTGAATGCTATAAAAAACACCAGTCAGGAAATAATAGATAGCGTAGATACTCATCGTGCAAAGATCGAAGCTTGTGAATCCATATTGGAAGAAGTTAACCCAGCATTTAAACAGACAAGAGAGCAAGAT…
121	No hits																ATGATAGTATATGATTTAAATTCAGGGCAAAGAGAATATCCTGGATATGACGAGATAGAAGATAGACGAGGCAGAGGTCGTAGTCGTCGTTCTGATGGGACGTACATGGGTTACGGACATGGATTCCTTCCTCCTTATGACCATTATGGTATGCATGAAAAAATGAAAGAGATGGAAGAACGCGAAAACGAGTTGGAAGAAAGAGAAAGAAGACTCGAAGAACGCGAACGCCGTCATGAAATGGAGGACCGGGAATACCGGAGGATGGGTTACGAATCTTACCCGACCGATTATTATGGAGACGACAGATACTACGGTGATGGTCCCCAGATGCGTAGAGGTAGGGGAAGAGGTCGTGGTCGTTCTTATTGA
122	WP_045471685.1	IS200/IS605 family element transposase accessory protein TnpB	Bacteria	Proteobacteria	Gammaproteobacteria	Thiotrichales	Thiotrichaceae	Thioploca	Thioploca ingrica	56.983	3	360	5	362	2.04e-150	439	ATGCATAAAGCTTTCAAATACAGAATATATCCTAATAAGTCTCAGAAGGTGTTGCTTTCTAAGACTTTTGGATGTATCCGTGTAATTTGGAATGCTAATGTCGAATCTTTCAATTCTTATGATAAGGATAGTAATCCTAAACCTAAAATCATTATTAAATCTGATTTAATAATCGACAAGCCGTGGTTGAATGAAATCTCTGCCGCTGCTATACAACAAAAGATAAGGGATTTTCAAGAAATTACCAATCAGTTTTTCTCTAAAACAAGAAAGAAGAAAATAGGCAGACCTTCTTTTAAAAAGAAATCTGGAAACCAATCTTATAGATTACCTAATCAAAAATTCTCATTAAAAGACAATAAGATAAGATTAGAGAAAATAGGATGGGTTAAGATATCT…
123	No hits																ATGGAAAATAAAGAAGATTACATTGGGTACGAAGATCAAGAGCTGTGTAACCAATATTACAAAGAGGCGGAGGCCATAAGACAAAAGCAGGACTGGCCTCGGCTTAGGGCTGTCGCTGCTCCGGCAAAGGGAACGCCATCGCCCGGCTGGGGACAGCTTGGACGTGGAAATGATGTCCGTGTTAAGTACGTTAGCATCAATTCAGGATTAGGAGGGGATAGGTTATGA
124	No hits																ATGACTGTAGAAGAATTGGCTAATAAAAGATATGGTGGCGAATTTGTTTTCATGCTTGGTCATTTGGAAGGTGTAACAAGATTCGTTTTTGAATGTTTCGATCCCAGACCTGATCACGAAGGTAAAAATACTTATATGGTTTCCTATTTTGATAAGCGCATCCGTAGAAGAGATGTGGTGGATGTGCCGTGTTATATGAATATTTTGCCAAAATAA
125	WP_138298107.1	hypothetical protein	Bacteria	Bacteroidetes	Bacteroidia	Bacteroidales	Bacteroidaceae	Bacteroides	Bacteroides uniformis	41.284	1	109	1	107	1.29e-20	92.4	ATGGTTAGAATCGCATATTTCGGAACCGATGGCTGCCCTGGTCATCACGTTATTCCAATACGAGGTAAATTTACGGAAGAGGATGTTAAGGTAATAGAATCTATAGATTGTGATGATTTCTATAATGTGTTTGACGTTATGCGTTTTAAGATAGCTGAGTTTAAAGGATGGACGATATTTGGCATCCCGGCAAGCTTAGACGATCATAGACCTGGAAGCAAAACTGTTATCTTCATAGAAGGCAAAGCCAACGAATCTAATTTTATGGAAGTCATACAAGAGTTTCCTTTTCTTGAAAAGAAAGTAAAGAAGCTTATTAAGCTATATTATGATAAAGAGTGGTTTGTAACGGGCAAAATAAATCAAGATCTGTCTAATAAGGAGCAGTTTCAATTTACG…
126	WP_063131064.1	hypothetical protein	Bacteria	Actinobacteria	Actinobacteria	Corynebacteriales	Nocardiaceae	Nocardia	Nocardia fusca	57.547	77	182	9	113	7.19e-36	133	ATGGGATTAGACGATTTTAAAAAAGATGTAATTGGAGTGATGACAAAAGAAGAGTTCGAATCAACAATCAATGAAGATATTAAATTCGTTGAAGGATTCAAGTATTTCTTAAGACATGATGATGCTACGAGGATAGTAGAACACATCAAGTCTGTGTTAGAAGCATCAGTGGACTACTATTATCCTAATCATCCTAAACCTGAAGCAGAACCAGGAGACATGGGAGAAGTTTCTGACGGATACCATACTTTCAATGAATTGTATCGGTACCGCATGTTGTATAACGCTGCCTTCTTTAATCTATTAGCCAGAAACGGACAGGTTGAAGTTTGCAAATCAAGGAGACACAGCGACGGAGAAAAATGCTTCGGTTCTGATGACTGGTTTATTGTGATGGCG…
127	WP_147542290.1	hypothetical protein	Bacteria	Bacteroidetes	Bacteroidia	Bacteroidales	Bacteroidaceae	Bacteroides	Bacteroides dorei	51.136	1	87	1	88	1.07e-24	97.8	ATGAGTTTGTTTGTATGTTCAAAGTGTGGCTGTATAGATAATACAGCCACATCATATTACTGGGCTCTTATAAGACCTTGTAAGAATCGTATTTACGATAAGTCGCTAAAGGGATATGAAGGCAAGCCTCTTTGTTCTGAATGTGCCGCTATTGAATATAGTAAGGGAGACGAAGTGGTGGTAGTTCCTGGAACGTGGCACGGTAAGTTCAAGAAAGAATGGCCTACTGAAGAAGAAAAGAAGCATATTGGTAAAAATGGTATTTTAAATTATTGA
128	WP_007654409.1	MULTISPECIES: hypothetical protein	Bacteria	Bacteroidetes	Bacteroidia	Bacteroidales	Tannerellaceae	Parabacteroides	Parabacteroides	45.361	5	101	16	109	9.99e-18	80.9	ATGTGTGATAAGGAAATTGTTATATGCGCAGCTATCTGGGTTAAAGATTACAAGAATAAGCCTCACGGTCCAATAAATATACCATCCGGAACCGTATTTTGTGGATTGAGACACTGTTCTATAATATCGCAACTTGCTGCATACGGCATAGCCCATAAAAGCCGTAGTATTCAAGGATTTTTGACAAGCAAGAACCGGTTTCTAACAAGAGAGGAAGCGTCTGAACTTGTTAGAAACAATAATCAAGAAATGGTAGTAGATAGGAATGCCATTAGGGAACAATTGTATTCGGAAGATTTATATTAA
129	No hits																ATGGGATTTAGAATCAGAAAGTCAGTCTTTTATGATATGATGAACGGCAGTCAGTTAGAGTATGAATTTGACAATATCAAGGATTTAAATCATATCACATTTAGAGGTAATGGTAAAGAACCTTCTTCATTTAACAGAGTCCTTGTTGAAAATTTAATTAAGACATTTGAAACCATGCAGGATATATACTCCGATAATTGTAGGCTTAAGGTTTATACTGATAATTTCATAATTCAATTGAATGTAGATTCAAAGGACCCAAGTGAATCATTTTTTGACGTATATGATAGAGATGAAATAAAATTGATATACGGAATAAAGATCAGTATCCTGAAAGGAATGTTTGGCATATGA
130	No hits																ATGATTACTAAACAAGATATACAAGCAGTAGCATCGTATATTTTCCGAAGCAGTTTTGTCTCGGAGGACCAGGCAAGGAAAACAATGGTAAGAGTCGGCAATAACGCTACCAAGATCCTCGTCAAGACCTTTAGAGGCAAGTTGTTCAAGAAAGCTTTTGAAAGAGCTCGTAGAGGAAAGGACATCAGTTCTTTTGAAAGACAAGAAAAAGAAAGTGGTTTTAATTTCCTTTACAATCTTAATAATGGTCGTATGCGAAGCGGTCATATTATAATAGACGGAATTGGTCTGTTTAAACAAATAATGAAGTCGGGTACGTAA
131	No hits																ATGGCAAGAGGTTATTATTGGATACCACAAACAGATGAAACGTTAAATGGCATAAGCTATTACGTGGCTAAGGTAGTAGGAGATATCACATTTGATACCAAACGAAAAAGAATCGTATTTCAAGCTGATAGATATTTCCCTGTAGGATCTGTTTTCCATTTTACACACAATTGCTTCAATTATATCATAACTTGCCGACTTCGCAAGCCAGGGCTTTGGTTTGAAGCCAGGAGAGAAGATTCGGGCCCTATTTGCCCTGAAGATATTGAACGTTTTGAATCGGGAAGGTTTATTCACAGAGATGGGTACATGCATAATGCATAA
132	YP_008241531.1	structural protein	Viruses			Caudovirales	Podoviridae		Cellulophaga phage phi17:2	21.846	219	2088	68	1866	1.44e-75	291	ATGGCATCAACGTGTATTATTAAAAGAGATAATAAAAAGAAAGTTGTTTCTGTCTCTACCAGATCAGGGGACAGGTCTATGTTATTTGATAAGATAGCATCTATCCCTCTTATGGAGAATAGGGAGCGGGCTACTACTGTTTTTAAAACCGTATTTTCTAATAAGTTCTTAAAGGCTTTTGGTGACTGGAGAAGAAATGTACCTGTTAATAAACAGGCTTACAATAAAGTAAAATCCAACATCGGTCTTATTCCGGAAGCCTACAGGGAAAGGGTGATGGATAAGGCTTCTAAGATGAGCAACCCTATTCTTGTGTCGAAATCAGATGCACCTTATGGGATTCAAGAATCAGGCTTTGGATTCTACAGCCAAGATCTGGGTGATAATATTATGTTGGTG…
133	No hits																ATGAGAAGAAGGTTTTTGTCATATGATTTATTTCAGACGATAATTCCCGTTTTCGCCGTTAGTATATCTGCACCTCTTTCCACTTGGAAAAATGCCGTTCATATACTTACCACAAGATCGAGGGAAAGTGGTGGTATAAATGTTGGAAAATATGCGGTTGATATTGCCAGTTCCAATTACGTGTGTACTATGGGAGATACCCAGAGTATAGATTGCCATATGACTCCATCCGGTTCCGGCATCAATTGCTATTTCAATAATGGAAATATCACAGGGGATATTTATCTTACATTTTATCTGGAGGATGTTCTGTACTATTTCTATATAACAGATAAGACAAACGATTCAGATCTTCGTCCTCAACTTTCTATGGATGTTGATAAATATTTTATAGATACT…
134	No hits																ATGAGAAGAAGATTTGAAACATCATTAAAAATATATGAATATCAAATAGTTAGCAACTGTATAGGGGGGGGGGTAATCATAGATGATGAAATAGTCGGTACTATTCCACAAAGTGGTGTATTTACCTTTCTTTCTATAAAACAACGTCTGGGTTCTATAAGTATCCAAGGAGGAGTCCCATATAATACAAAAGAGACTATCAGCGAACAAACAGAATCTACGAAAGAGCTTGTAGAGAAGGATGACATTAAACTTATTATAGGTAGAGTAGAATCTCCTTCTTTAGGTTTTTTGATACGTCTTTATTTGCCTGACCAGTTTACAGTGAGAGAACAAGAAAAGAAATATGTAACATATCGTGAAATACTATATACTGCTCCTGGTAAAAAATACAATGTA…
135	WP_087375665.1	hypothetical protein	Bacteria	Bacteroidetes	Bacteroidia	Bacteroidales	Tannerellaceae	Parabacteroides	Parabacteroides johnsonii	96.97	1	66	1	66	3.41e-39	132	ATGAAAACAAAAGAAGAAAAACAAAAGAAGTTTGTGACAGAATTTGAAATCAATGGAGAAAAGTATGGCGGATATATTTATGCTACAACTTTTTCCGAAGCTGAAGATTTTGTTAGACAAAGAAAAGAGACAGAAAAAGTTGTAGGTGGTCCGTGTCTAGAACAAGAAGAAATTAATCGCCTTTATAACCATTCCTCTTAG
136	WP_020585774.1	hypothetical protein						Desulfobacter	Desulfobacter curvatus	29.67	41	130	25	110	3.95e-08	58.9	ATGGAAAAGAATTTAAAACTCGTATGTCCTAAATGTGGCGAATATCACAATCCCAACTCTATACATTCGATGGGTGTATCGGATTTTGTAGAAGGGGATATTAGGACCATTATGGAAGAACGTGGGTGGTGCTTTCAGTGTGCATGCTGGCAGAATATATACAACGTACACAAAGACGATCCAGGGTGGATTAGAATAGACGGCGTAAGCTGGATTCTTAAACCTATGGTGGAAAACGTGCCAAGAGGATGGAATAGTCTTGGATGTGGAGGAAGAAAAATGTATGTCAATATCGAAGGAAAAGGCATTGTTGCATCAAACAATTGCTGGTGTCAGGGTAATGTCCCGGATGTATTCAAGGATTTGATGCCTGATAATGCTACGTGGGTTACTAAAGAA…
137	No hits																ATGAAGTACTTTATTTTATTGATAATGTTGTTATTATCATCATGTGATATTGACAATGTTAATACTGGGTGGGTTATATGTAATTTAGAACCTTTGAATGATGGGCGTGTGTTATACAAAGGAGAAGATAATGGCATTACATGTTTTAGTAGTACCAAATACATCAAATTCATTGGACGCCAAGGGGAATACAATATTGGAGATTCTGTTAAAATCGTAAAAATAGAATAA
138	WP_122115395.1	hypothetical protein	Bacteria	Bacteroidetes	Bacteroidia	Bacteroidales	Tannerellaceae	Parabacteroides	Parabacteroides merdae	62.903	1	62	1	62	7.06e-21	85.9	ATGAATTACTTAGATGGGTACGTAGAAGAGGTTCTTTCCGAGCCGTATTATGATGATTACGGATCGGGAATTTTCAGGTGGTGGGTGAAAGTGTCTTACATTTGTTATGGCATGGGAGCCGTTACTACCTTAATGTTTGATACAAAAGAAGAAGCGGAAGCGGTAAAACCAGGTTATAAATTTTTGTGTTAA
139	WP_122278477.1	hypothetical protein	Bacteria	Bacteroidetes	Bacteroidia	Bacteroidales	Tannerellaceae	Parabacteroides	Parabacteroides sp. AM08-6	33.178	14	220	17	222	3.04e-29	119	ATGATTAATTATGCAGCAAAAGCTAAAAGAGCTTATTTGATAAACAATTTCGATAAGATTCTTAACAGTCTTAACACACTTCATTCAACGGTTGAGACCATGACGTTGTTTGTAAATGACCAGGCTTATAATTACATTATTAAACTGAAGGAGGTAATTAAAGGCAGTCCTATGTATAAACACAACATCAAGCGCTTTTTAAATGATATGGATAAGGAGATAAAGAGGTATAATGCTTCTATCTATTACATAAATAAAGAGCGTAGTGAGGTTATAGCTGATATAACACAAGTTATGGAAGACTACCTCATGCCATACATAGACAACCTGGCTGGCGCTATAAGGGCAGCCGTGTGGTCGAAGGGTGTGTCTGAGGAGCGGACGGAAGCGGCGGTTCTG…
140	WP_135044974.1	hypothetical protein	Bacteria	Proteobacteria	Deltaproteobacteria	Desulfobacterales	Desulfobacteraceae	Barnesiella	Barnesiella sp. WM24	59.77	1	87	1	87	1.52e-29	113	ATGATTAAAGCAAGATTTTATATTAAAAAATCCGACTGCGGTAACGACTACCGTCCAGTCAAATGGCCTATAAAATATCCATATTGGTGTAGTGGTAAATCCGATGATTCATTCATACTTGTAGCGTATGCCGAAGACGAAGACAACATAAAAGAGCTGTGGCCGGAAGCATACGATATTAATGTCTTAGAAAAAGATACTGAGGTTAAATTCACATCAAGATTTCCTAAGCCGGGATGGTATGAATTGTATGAAAAGGAATTAGAAGAATATGGTACATTTGTGTGGGTTACAGACACATGTCTGCAAGATGGTAAAATAAGAAAAGTAAAAGCTAAAATAGAAGATTATGATGGTACTTTATTAGCCGATACCCCTGACCGGTACACTCCTTATACG…
141	No hits																ATGACAAGAGAGCAACTAAATTATTTATGGGAAAAAGAGCTTCGTGCTATAAAAAATCATAAAGACAATATTGATAGAATCAAAAAAGAATATTTTGATTCCAATTATGGGTTAAAGGAAGGAGATAAGATCCGTATTTTACATGAAGCAGGAGATGAAATGACAGGCTTCTTTAAAAAAGCTAAAGTCTACGAAGACGGAGATCTGTACTTGACAATCCAAAATCAGAACGAAAAAGGTGGCAAAGGTAGAGGAACATGGGACATCTATCTATCATCAAAATCAATTAAAATAGAAAAATTATCAGATTAA
142	WP_117713132.1	hypothetical protein	Bacteria	Bacteroidetes	Bacteroidia	Bacteroidales	Bacteroidaceae	Bacteroides	Bacteroides sp. OM08-17BH	62.5	140	243	4	99	1.36e-36	134	ATGGATGATATTATTATACCAAAGGGGGAAAGAGTGGTTATTAACAAAGATGTTCATGCTTATAAAACATTAGTAGCCCAAAAAGGACTTAAGGTAGTGTGTGAAAAAGATATCAAAAAGGGAGATAAGGAGGCTACGCTGTCGTATGAAGGTCGTATGGAAATCGATATACCAATTGAATATATACTAAAGAGTAATAATATCCTTTTCAAAGAGGGGGAATTGCTTTTTGTTAAAAAGGATTATTCTTTTAAAGATAACATTGTTCCTGGAGGAGCTATAGTTGAGTTGGCGGAAGATGTCTATAATGTAGATGTTATGGCTGTCATATATTATGAAGGGGGGAAGACTTGTATGCCCTTAGAATTATTAGAACCTGTTAGTTCAGAAAAAGGCAAT…
143	No hits																ATGATATGGGGGGTTAAAAGTGATGATTATAACAATAACGGTATAATTATCATTAACCGCATTGTTATGAGCGGAGAAGAATTTGATCTCTTTATAAAAGAAAAATGA
144	No hits																ATGAACGAAAACGAAATATTTAGGTTGAAGGGCAGAATCGCTATATCCAATCTATCACGTGAGGACAAAGATATGATAAATAGCATCCTTGATGGTGTCAACAAAAAGGATGAAGAGGAAAAAGGATATATCTATACCGTGAGAGTAAAACTAAACAACGGAAAGGATTCATATGCTACTTTATTTTTTTAA
145	No hits																ATGGAAACAAATGAATTAAGAGAGATACTTAAATTGTATGATCTTCAACATGATGTTGTTATCAATAAAAGTTCAAGAAGATATTCTATTATCTTAGATAATAACATAATAGGAACCAATCACGCTGAAGAGAGGGTGGTTGTATTCCGTCCTATACCAGAAGGGAAGAACACGTTCTGCATGGAACGAGATAGGTTCTATACGGAGTTTGAAGAGGCTTTTGATGATGATAAGGCTATAGAAGCCGTAAGACAATATTTTGAAAACAATAAAAACAGAAAGTCATGA
146	WP_094068174.1	hypothetical protein	Bacteria	Proteobacteria	Betaproteobacteria	Burkholderiales	Burkholderiaceae	Pandoraea	Pandoraea apista	33.333	1	98	1	85	1.86e-08	57.4	ATGAACGACAAGAGAAGAAAAAAAATATTGGGTGTTATTAAAAACGTAAATAAGTATAAAACAGATTTTGAATACATCAAATCAAAGTTATCGGAGTTGAAGTATAACATAAATTCAGCCAAGGATGATGTTGATATGATTTTAGATGAAGAGACTGAGGCGAGAGATAATATACCGGAATCGCTACAAGACTCAGGAAGATATTGGGAATCAGATCAAGCTGTAGCTGATATGGAAGAGGTGGTTGATGACATGGAAGGTATTATAAATGATTTAGATGATGTGATTTCAACCATAGATGGGAGTATTAAAACCATAAATGGTTCTATTAAAGTGAATTTGGAAGGAGTAATATGA
147	WP_060828492.1	hypothetical protein	Bacteria	Bacteroidetes	Bacteroidia	Bacteroidales	Tannerellaceae	Tannerella	Tannerella forsythia	42.065	3	395	2	397	1.42e-103	324	ATGGGCTTTGAACTTAGACCTTACCAAAAAGAAGCAGTAGATGCCGGGCTTAAGTTTCTCACGGGAAGACCTAAGAAGCCTGGCATAATCGTAGCCCCATGCGGATCAGGAAAGAGCCTTCTAATATCCAAGATAGCGCATGAGATAAATAGACCGACGTTAGTATTGCAGCCCTCGAAAGAGATTCTGGAACAGAATTATGCAAAGGCTACATCATTTGGATCTGAGCCGACCATATACTCTGCTTCATGTGGAAAAAAAGAGTTATCATCCATGACCTACGCCACACTTAAAAGCATAAAGAAAGACGTAGCAAGGCTGAAAGATATAGGGATAGACACGTTGTTAATAGACGAATGTCATGCAGGGTATTCACCTGAAGAAGGTTCGGAATTTATG…
148	No hits																ATGAAAAAAGAAGTTACAATCAAGGAGGACATGGCTGCGTTTTATAAAAATGCAGGGAAGAAAATATGGTTTTATTTTGGACTTTTAAAGAATAAAGTGTTGTCTATAAAAAAAGATAGCGCCATTATTATGTGTGAAACCGATGCCGAATACAGTGTATTGGTAGAAGATGGTCATTTTTTTTCTATTGCAAAAAAAATGGAATATGATTATCGTTGTGCAACGACATTAGGAAGAGCCAATTGCCGCAAGGAGAAAATGGGTATATCATGTAGTGTGTGCCTATTTAAAGATGACGAAAACAAGGCAAGAGAAATGTTTAAAAAGGCGATAATGAAACTTTCAGAAGACAGTAAAATCGATTGCGATGGGCTTTGA
149	No hits																ATGAAAGAAGTTTTAATGGTTGGAGTAATGGCCTTTTTCTCATCATACTTGTTTATGACAGCTCTTATAAAAATAAGTAGAGCAGTAGATCGTTATAAGATGAAGAAGAAAACTGACAAAATCAAAGTTGGGCAACGATATGAATCAAGAGCCTTCTTTATGGATCCGTATGAAAGAGGGAAGCATATTGTTAGGATACTGGATATAAACAACGGATATGCGTTGTATAAGTACGAATCTGGTTCTAATACGTTATATTCTACAGAACTTGAAGATATTGTTAAAAGATATGTTTTAATTACCGACGTTAAACACAAGTAA
150	No hits																ATGAAATACGAAGACATTCAAAAGTTAAGAACAAAATACCGGCAAGATCCGGAAGTTATAAACATAGAAGACATGCGAAACGTTGCTGTAAGATGCGGGAATTTCAAGAAAGCATTTGAGCTTCAAGAAAAGCTGGAGGATATATGGTTTAACTACTTAAAAGGAATACAATGA
151	WP_133965146.1	PD-(D/E)XK nuclease family protein	Bacteria	Fermicutes	Clostridia	Clostridiales	Eubacteriaceae	Eubacterium	Eubacterium limosum	31.928	9	325	5	304	4.64e-37	145	ATGATGGTCCCGGAAACACATTTGCTATATAAGGAGTTTAATGGTGTGAAGCGTCTTGCTATATCTTATTCCCAGATAGATACGTTTTTAACATGCCCAATGAAATGGTATAAAACTTATATAGAAGGAAAGAGATCTACAGAAAAGCAGGAGGCTACATCTTATGGTACGGTCATTCACAAGACATTGGAATACTTTTTTAAAAACGGGAAACAGCCTTCTGGTAAAGATCTTGGGGAAGCTATAAGTTACTATGCTTACCAAGAAGACATACCTTGGCAATCGCCAGAAAATATGATGATAGCCATGAAACAATCTGGAGAGCTTCTTGCTTGGATTGTGGATCTTTTTAAAAAAGACGGGAATAGGTTTATGATAGCTGATAGTGATCTTAATCCT…
152	No hits																ATGACTGACGAGGAATTTGCATTAGATAATAAAAATGATAAGATAATTATCAAGAAAAAGATATCTTACTTAAGTAAGGGTGATAAGGTGTGGATCGTGTCTTCGGATGGGTATCTGTTGCACACAGACATTGTGCGTAGGGATCGTGGCAGATCTTATGTGGACATAGACGGGGTACTGTATTGGAAACGAGGATTGGATGGCAAACATCGTAATCGTAGCAACTATATGCAGTTCGCCATGACACCAGAAGACGGTAAGAAGTATGTCGTATATTACCCAGAAGGATTTAAAGATAATGACTTATGA
153	No hits																ATGGATTTCGGACAAGATTTAGAACCAGAAGAACTAACTGAACATTATGATCAGTGTTATGATATTGATTTTGAAACAAAAGAAGTAGAAGAAGAGGAATATGACTGA
154	WP_032543480.1	flotillin family protein	Bacteria	Bacteroidetes	Bacteroidia	Bacteroidales	Bacteroidaceae	Bacteroides	Bacteroides fragilis	65.53	4	560	5	528	0	712	ATGACAACAATTATGTATGTATCAGCAATTTTAGCTGTAGTGATTATTTTGACGATCATCGGAGTCTTATCAAGGTATCGTAGATGTAAGCCTAATCAGGTATTGGTCGTTTATGGTAAGACAGGTGGGGAAAAGAAATCGGCGAAATTGTATCATGGTGGAGCAGCATTTGTATTGCCTATTATTCAAAGCTATGATATTTTGTCTATGGAACCTATGCAAATAGATTGCAGACTTACCGGCGCTTTGTCATCTCAAAATATCAGAGTGGATGTACCTACTACTATTACGGTAGCAATCAGCACAAATCCTGAAATCATGCAGAATGCAGCAGAAAGACTTTTGGGGATGGATACTGAATCTACTGAAAATCTTATTACGGATATCGTTTATGGCCAA…
155	WP_005936581.1	MULTISPECIES: hypothetical protein	Bacteria	Bacteroidetes	Bacteroidia	Bacteroidales	Bacteroidaceae	Bacteroides	Bacteroides	38.235	1	164	1	164	1.06e-30	118	ATGGGAAGTGATATAATTTTATGCATGGCTTTGATAGCATCATTTGCTTTTATCATACAATTCTTACTATCGGTGTTAGGGTCCGATTTAGATACAGATATTGATATTGATGATGCTTCGGATTTAAGTATGTCCTTATCAGACATCATATCATTTAAAGGGATCACACATTTTATTCTTGGATATAGTTGGACCACATACTTTTCAGGCTCTCATTTGGTAGGGGTCATAATAGGGTCATTTTTCTTTATCGTTTTGTTTTATGTATATAAGTTACTTCTTAAGCTAAAACAAGAAACAATATACGAATGCCCAGAAGATTTAAATGGTAGAGAAGTGGAAATAGTATTTAGATCAGGGAAAGATCATTATATGGTAAATATTACCAGAAATGGAAGA…
156	WP_031491568.1	acyl carrier protein	Bacteria	Proteobacteria	Gammaproteobacteria	Aeromonadales	Succinivibrionaceae	Succinivibrio	Succinivibrio dextrinosolvens	40.58	15	79	10	78	2.16e-06	50.8	ATGGAAAAAGTAAAAATCAGAGAGATAATAGAGGATATAGTTATTACTCATTTTCTCTATTCAGTAATAGAGCTGGTTCATGAAGAAGATGTATCATTTGAAGAGCTTGAATTAGATTCTCTTGATAAAATTGAACTTGTGGTGGAGGTAGAAAAAGAGTTTGGTATTCTTATTTATGATAACGAGATGGATAATATTAAATCCATTAAAGATATGACTGATCTTGTTTACAAAATAAAAACAGAAGGACATGGGAAGTGA
157	No hits																ATGTATATTAATTTCAGACAACTTGCAGCATCAGACATGACTCCTAATGATCTTGCTAATCTTCTTGCCATAAGACAGAAGGATACGGTTATGATCGAAGCCATGCCGGAAGAAGATGCTGGGAGGTATATAGAGCTTGGCCTGGTTGAGAAATTAAAATCAGGCGTGATGAGATTGACCAACAAAGGAACGTCTTTTGTGAATTATATAGAGACACCGGAAATGACGGATGAGGTTCTGGAAACGTTGAAGATTATGATAGGAATGTACGAATCATATTCGAAAGACATAGGTGTCAGCAGAAAAGAAGCAGAATCCAGGTTATGTTGGTTTATGGGTAACACTTCATTTAAGAAAGAGGTCATACTTCAGGTAACAGAATCTTATATAGCAGAGTCA…
158	WP_117702121.1	hypothetical protein	Bacteria	Bacteroidetes	Bacteroidia	Bacteroidales	Bacteroidaceae	Bacteroides	Bacteroides plebeius	38.235	1	65	1	68	1.25e-08	55.5	ATGGGAAAGAAGGAACTTAAAGTAGGAGAAACGTTTACTGCCGGATTTATAAGATTGAAATGTGTGGAAGGTGATACATGCGATGGATGTATATTCGAAGATTACGATTCTTGTTCATGTACAGACATAATTATTGGTTCATGTGGACATATTGATAGACAAGATGGCAAGAATGTTATTTTCATTAAAGCTGATTAG
159	No hits																ATGAGACTTACCGTAGAAGAAAACGAATACCTGATAAGTAAGTTCCTTTTGGTTCTTACTGAGTTTGCAGGGGATGAGAGAGAGATGTTTTTAATCAACTCCATACATGACAAGGCGGTGGCGGATATGAATTATCGTCTTCCGTCTTTAATAAGCAGAGAGCGTAAAAGACGAGTCATTGAGCTTCTTAAAGAAGGAACCAGAATAATCAAGGACTTTTCAGGTTATGCAGGTGATATGGGTATGATTAACGAATACGATCGTCTAAAGAAAGAAATAGGAACCATCCAAGACCAACTTGGCGACGTAGAAGGTCAACTCCGGGCGGCAGGGGAAGTTATTAAAAAAGAGCTTGATATGATTGCTGACCGAATAAAAGAAGATCTTCTTGATCGGGAA…
160	YP_008240785.1	replicative helicase, DnaB family	Viruses			Caudovirales	Podoviridae	Cellulophaga	Cellulophaga phage phi4:1	28.909	2	335	11	338	5.46e-36	143	ATGGAAGAGGCGTATGAGAATATCTTAAAATACAGGCGGGGAGAGCTTATCCCCGCTAAAACCGGATACGATTATATTGATGAGGCTTTGCTTGGAGGTATTTTCCCTCAGCATGCTATTGCCATAGGAGCTCGGCCATCTGTGGGTAAATCGTATGTGGCCCAAAAGATATTGGAAAATGTGATGAATCCGATGATCAACCCGCAGGCAGAAGATTATTTTCTTGTCAATTGCGAGTTCGAAATGAATCCTCAAGATCTTCTTCTTCGTAGAATGAGCCAGGATATGAAAAAACGGGCTCCTGAAATATTAAGAAGGCAAGATTCTAATACAGTAGAAGAGATGAGGATGTTTGAAATCCTTCAAGGTGAAATCAGAAATAATATAATATACATCGAC…
161	WP_118311936.1	hypothetical protein						Prevotella	Prevotella sp. AM23-5	56.977	4	89	5	90	2.59e-23	94.4	ATGGGCAGATCAACAGAGTACTACAGGACTCATCCCGAAGCCAGGAAGAAAAAGGCTAAAAAGGACAAGGAGATAAATGCCAGACCGGAGCAGAAAGCCAAACGCCGGGAACTTGGTCGTAAGAATTATGAAACAGACAAGAAGAAGGGCAAAGGCTGGAGGAAAGGCAAAGATTGTTCTCATACAAAGAACGGTCTTAGGTATAAATCAGTAAAAGCTAATAGGGGATCCAAATCGGATACGAAAGGTGACAAAAATGCAAGAGGAGATAGCAAATAG
162	WP_115484612.1	MULTISPECIES: hypothetical protein	Bacteria	Bacteroidetes	Bacteroidia	Bacteroidales	Bacteroidaceae	Bacteroides	Bacteroides	45.161	2	124	3	122	4.59e-28	111	ATGGAACTTAATGAGCGCCAACAACGGGTTTTAAGAGGCGAAATTTGTCCTTATTGCGGAAGAGAAACCGAGCTGGTAAATGCCGATAAAATATATAGCAGAAAAGGCTTAGGGATGGTTATGATGTGCAAACCATGCAACACTTATGTCGGTGTTCATGAATCAGGGCCGAATAAGGGAAAAGCTAAAGGCCGGCTTGCAGGGCCATCACTGAGATCTCTTAAGATAAGAGTCCATGCCGAACTTGACAGACTATGGTCTACGCCGGAGGAACGGGAAAGGATGTATAAAGATTTATCTGAATTTCTCTCTATACCGGAAGAATACACACATATAGGTATGTTCGGCGAGAAGACGATGGGAAAAGTCTTTCAGTTCTGTCATGTAAACAAAGAGCGA…
163	No hits																ATGGAAAAATATAAAAATACTTTAAATGAGGTAGTGGTGATCGAATCGTCACCAGAAACGTATTTTGTTTACGCTATTCGTAATGCTATTCGTATCTCTAAATGTGCGTATCCGACAGCCAAGAAAGTAATTTTCAAAAGAGAGGACGTAGAGGTAGAGATCTCAGAAATGGAAACTGAAAGCAGTTTGTATGAAAAGTTTAAAGAAAAACAAAAGAATAGGGTATGGAACTTAATGAGCGCCAACAACGGGTTTTAA
164	WP_080437023.1	hypothetical protein	Bacteria	Bacteroidetes	Bacteroidia	Bacteroidales	Prevotellaceae	Burkholderia	Burkholderia ubonensis	38.462	1	117	1	107	4.57e-19	85.1	ATGAGCCTGGACGTTTATATTAAAAGTAAGAAGAAAGAAGAGGATCGTGAATGGGTTGCAAACATCACCCACAACATGAACAAGATGGCACAAAGAATATTCGTATCGGAAAATAAAGAAACGCTGTACGATTATGTTTGGAGACCAGAAGAATTGTATAAAGAAATATATACCAATGAGATGAAGAATGTACTTACAAAAGGTATATGTATTATGATCTCTAAGAGAAAAAGTCTTTTGAGATACGAGCCGGAAAACGGATGGGGGTCTTATGATTCATTTCTTAAGTTTCTTATCAAATACAAAGAGGCGTGTGAAGATCATCCGGGTTATATAATTGAAGCAAGTAGATAA
165	WP_046314687.1	hypothetical protein, partial	Bacteria	Bacteroidetes	Cytophagia	Cytophagales	Hymenobacteraceae	Pontibacter	Pontibacter korlensis	34.743	12	322	5	319	1.48e-49	177	ATGCTTGATTTTAGAAAATACGAAAACGTACCTCGGTTTCAACTTGACCGCAGACCTGGCAGGAGCCGACTGAAGCTAACCTGCCCGGCTTGTGGGAAAAGCCGGTGCCTCACTCCTTATATTGATGTGGCAACAGGTCAGGTTGTTGGAAACGAGTTCGGAAGATGCGATCATGAACGGACTTGCGGTTATGATAAACGACCTACTGGTAAGGATGTAGGTGACAAAGATCTTTGGATTTCGGGAAATAAGTGTATAAGAGCTTATCGTCCTCCTGTAAATCCTGATGTTGTAAATTACATACCTTTTAGCGAGTTTGAGAGGACTGTAGTTCCAGACGATAGAAACACCGTATTTAGATTTTTATCGTCTCTATGGGGAAAAGAAAGGGTATCTGAT…
166	No hits																ATGAAAAGAAAAATTAGAAGAACAGGAGAGATAATAGACGTAATCACTTTCAGTAGCTCAACTACAAGAAGCGACCATGACAGAATACAGTTCTATGGTGATAATGGGAATGTGATAAGTGAGAGTTTAAATTTTTATCTCGATACCCTTCCTGTAAATGACGAAAACAAAGATGTAGACTGGGAGCAACGTAGATTCGATCTTATTAAGGCTTATTCTATTGAGTTTGTTAAAGCACAAAATAGAAAAGGTGAAATAGATTGCGGAGTATATGTACCAGATGTGGTGTCATGGTCTATAACTATAGCAGATAGAATCATAGAGGCAATGAGAGGAGTTAAAAATGCTTGA
167	No hits																ATGAACGATATTGTTATTCCTGAAGGAGATTATATAGAAATCGTAAAACCGATACATATCAATCCTTTTGGTGATTATTTTATTAACATCAAAAGGGGTTCGAGATTAAGATTATCGAAAGATTTGAAAATAGGAGATAAATATGCAATATGTGTACTTGCATCTCATAAGAAATATGGCAAGACCATCGAAATAATAATGCCTATATTGGTCAGAAATACAAGAAGAGTATGA
168	YP_006560663.1	hypothetical protein P2559S_43	Viruses			Caudovirales	Siphoviridae		Croceibacter phage P2559S	30.341	101	414	27	327	1.69e-15	88.2	ATGATAGAAGAAAAGATTAAAATATTAATGGATTTAGGGTTTGTTCCTATGGTGGAAGGAGAAGGAAATACGTTGTTTAGAATGAACGATGTTGTGATGTCGGTATCAGATCCTAATCAGACACCAGAGCAATTGAAAAAGGAAGTTATGGCTTTAATAAAGAATAAAGACATAGCAGAAAGAGGCGGACAGGTTCCAGTAGTTGAAGAGCCGGCTTCTGAGCCAGAGCAGGCCCAGAAGGAGGAACCGGAAGCTCCGGCGGAGGAAGCCGCTTCTAACCCTGGAGAAGAAGACTCGAATCCGTTTACAGAAAACCAGGAAACGTTAGAGCCGTTTTATATCTGTGATGAGTTGAAGAAGATTGAGACTCCCAAATTCGTAAGATTGACATTAGACGAT…
169	No hits																ATGATAAGAAGTCATGGCTTATGCCAGGCTTGCAGGAGCAAAGAGTTGACTCCGAAGAAAAAAAACAGAATTACATCCATTAAAAACAGCAGCAAGAAGAAAAAGTTAGAGAGCCCGGATTTATCCGGGTTTTTTCGTCTTATGCTGGAAGAGCTGAATAGTATTCGGATGTCTATGACTGGTAGGGCTATTCATTTTCCTACAGTATGCAACGTCTGCCATATACTTCCAAAAAGGATATATAAATCAGTTGCTACTTGTAGAGATAATATAGTCTTTCTACATGAATCAGAGCATACGATATTCGATATGTATCTTGACAGGATGGAATTTGATAAGCTTGAAACAGAATTTCCTTTTGTATGGAAATATGCAGTAAATAAGGTACTGGATATGGAA…
170	WP_122298180.1	DUF4494 domain-containing protein	Bacteria	Bacteroidetes	Bacteroidia	Bacteroidales	Tannerellaceae	Parabacteroides	Parabacteroides merdae	50.318	1	156	1	153	2.05e-38	137	ATGAATCGCTGGTTTGAAATTACGGTAAAAGCCGAGATTGACAATATCGAGAACGGCAAAAAAAAGAAAGTAAATGAAAAGTATTTGGTAGATGCCTTATCTTACACAGAGGCAGAGTCAAGATCTTATGAAATCCTAAAGGGGTTGTATAAGGTGTTTGATGTTGTCAAGATCAATCCTATTAAAGTGTCGGAAATTTTCTTCAACGGAGAAGCTGAGTACTGGTATAAGTGTAAGGTAAATTACATTACACTGGATGAAAAGAAAGGTAAAGAAAAGAAAACGCCATGCTATATGTATGTCCAGGCCGGCAATCCGAAAGATGCTGAGGCTGTGTTAACTAAAGGGATGCAAGGTACGTTGGGCGACTGGAATTGCGAAGCTATTGCTGAAACGAAG…
171	No hits																ATGGAAGAAAAGGAAATAAAAGAAGCTATGACTGAAGCCCTGACGCATTTGGAGGGGTGTAAGTATTTCGTGGCTACGATAGTAAATGAAGAGGAAAGAAGGTTTGATATGAGCCAACGAATGTCACAGCATCAATTGGCCTTAGTTATAAAAGGCATCTTATCTAATAATGAGATGATGATGATGGATGTTTTGCAGTGGTGCTCTGCCAGACTTAAAAATAATATAGATAAAAAGAAGTCAACTAATTAA
172	No hits																ATGAAAACAATTTTTGATTTAAGCAGAGATGAGATTACGGCATTGACAGACGAAGACATAAGTCTGTATATAGACAAAGAGCTTGCTAATAAAGGTATTCCAATTGAAGCTAAAAACTGGAATATAAAGGACGAAAAAGAAGTCGCGTATCCAAGAACGGGAGTTCCAGTATTTATGTTAAAAGATATCGGCATCGGTTTTAGAACCATAGAAGGTGCAACTGAGGTGGCTAATTTGCTTGTCAAGTATAATGCATTTAAAACAGAATCAAAGTATCTAACAGGATCGTATGAACGGTTTTGGATCATAAAGGAGGGTGTTTGCCCGGCTGTTAAAGGAGAAACAGGATATAGCGAGAAAGAGTTTGATAAGATAGATGAGAAAAATAAAAACCCTGAA…
173	No hits																ATGACTGACAGAGAACTTCTTGAAGAAAACAATAAAATGTTAAAGGAAATTCTAAGTTTTGTGAGAAAAGTCGATTCTGTTGAATATAGGGATCATCAAGACTTTATGGAATTTCTTAGAAATGTGGCAGCCGATATATGGGTAGAATATACGGAGCCTGAACAAAGAAGTAAGTTGTTTAATTTAATAAATAAAGAAAAATGA
174	WP_122131875.1	hypothetical protein	Bacteria	Bacteroidetes	Bacteroidia	Bacteroidales	Tannerellaceae	Parabacteroides	Parabacteroides merdae	98.182	2	56	3	57	1.05e-30	111	ATGAAAAAAGATTTAACAGACAAAGAAAAAGAGGAAAGAATGAATTACCTTACCATCCATAAATGTAAAAACGAGGATGAACGTAAAGAGTTAAAAGAATTATGTGATTGGTATTTTAAGGATACCCCTACGTTAACTATGTCTTTTTCTTTAACAGAAGAAGATCTTTCGGGTAACAATGGAAGGGGACGTGGAGTTGTCGGCGGTAGTCGGAGCTGTGAAGCGTCAACACCTTAA
175	WP_117737127.1	hypothetical protein	Bacteria	Bacteroidetes	Bacteroidia	Bacteroidales	Bacteroidaceae	Bacteroides	Bacteroides vulgatus	88.506	1	87	1	87	2.8e-52	167	ATGAGCAAATACAGAACAAAAGCCGGAATAGAATGCACGGAAGAAGAATGCAAGCTAATTGATTCATTTAAGAGGCTTGCCAAAAAATGGAAGAAAGATGGAAAACGATTGTGGATATATTCAGCAAGCGGAACATTACATGTAATGATGCATGGAGATACAAACTATAATCCTACACCGGAATTTACGCAATATGGAGGCAGTAACATTGAAAATAGTATAACCATCATTGATGGAATACCAAATGATGGCGGAGATTGGTAA
176	WP_142724554.1	hypothetical protein	Bacteria	Bacteroidetes	Flavobacteriia	Flavobacteriales	Flavobacteriaceae	Chryseobacterium	Chryseobacterium sp. ON_d1	48.235	3	87	74	157	2.38e-22	94.4	ATGAGCTATTTTATATTAATGGGAAGAAGAATCCCAAAACAAGCCGTAACAGGCTTCAAGTTTCAAAATGAAACAGATAACATTCGTCCTTTCCTGTCAATCAGGATAAGAGGGAAGGAGGAAATTATACCCCTTAAAGATAAAAGAGAAATACTGTCCGTGAAAGCACATCTGTGCTCTGTCTTCTCCGGGTTTGTGAAAATAGGCGACTGGTATCTCAAGATGTCGGAAGTTAAGGAATATAAGCCGGTGACTGCCGAAGACATGAACCCCTACATCTTGTTTAAGACATCTAAGTTCGGAAATATAAAAGTTCGTTTTCCGAAAGATGAAGATATGAATGCGGAATTGTTGGTGCTAGATCAACTTTTTGACGTAGAATGA
177	WP_107683970.1	AAA family ATPase	Bacteria	Proteobacteria	Gammaproteobacteria	Aeromonadales	Aeromonadaceae	Aeromonas	Aeromonas veronii	24.125	10	255	11	241	1.13e-08	65.1	ATGAACTGGAAGAAATACAAAGAGGAAAAACCTCCAGAGGGAGAAGAAGTGTTGGCTTATCATCCAAGTTGGATAGATGAAGATTTCAACCCAAGAGGCATAAGAATAGGGTTTTGGAATGGAGGGGACGATTTTAAATCAGCCCATTGGTGGGATTATCAAGATTGTTATATCACAATCTCTCATTGTGATTGTGATGATAATTCGCTTTTTAGTGATAGAATAAAAAACAGCATAGAGCCAGAGTTATGGATATCACTTGATGTTATTACAAATTACTTACCTGATATAAAACAAAATCACTTATAA
178	WP_107683970.1	AAA family ATPase	Bacteria	Proteobacteria	Gammaproteobacteria	Aeromonadales	Aeromonadaceae	Aeromonas	Aeromonas veronii	24.125	10	255	11	241	1.13e-08	65.1	ATGATAACATCAGTAAAAATAAAAGACAACACAAAAACTCCATTTGAATATGTTTCTGACATAGAGGCGTTTGAAAATGGCAGAGAATTTATTTTCAAGCCAGGAGTGAATGTGATTATAGGGAAAAACGGTAGTGGAAAATCAACTTTACTTAACATCATATCAATGTATGCGTTATGTGATAAGTCCATGTGCTCTGAAATGCCGGATGAGGCGCTGGATTTTCCACCTATATTTGATGATGATGACAAGGTTCTTGATGGGATTGATATATCATCCGATTATATAGGGAAAGTATTCCGTTTATTGCCGTCAACGGAGACAAATCGAGATAGTGTATTAAAAAACATCAGCAATTTCGATTTGTATGCGAATAGTATTCAAAAATCTTATGGGGAA…
179	WP_122202918.1	DUF1566 domain-containing protein	Bacteria	Bacteroidetes	Bacteroidia	Bacteroidales	Tannerellaceae	Parabacteroides	Parabacteroides merdae	71.354	94	278	19	210	8.65e-88	269	ATGAATGCAAGTAAAGAATACAAAATAATAAGAAACTTCATATTAAATGAGCTTCACATTACAAAAGAAGACATAATCAAAAACATAGAACCATTATTGAAAAAACTTGTAAAACAGTGTATGAATAATACATATGGGAATAACAATCAAATAGAGTATTGGATCAGATGTATGGTTAACGACGAACTTAAACAAAGAGATTCTGATTTTGTAAGAAGAATATGTAAGGAGGTTATAAAAGATCATGTGTCGAATGAGTTGAACATAATTGTAAGTCCCAAAAATGAAAGATGCGCATGTGAAAATAGAGTACCATCAAGAAAAGATGGTTTGTATCTAATCTACGGAAACGGACACGCTGAGCCGTTTACTAGAGAGAATTTCAAAAAGAATGTGCGT…
180	WP_130054738.1	hypothetical protein	Bacteria	Bacteroidetes	Bacteroidia	Bacteroidales	Bacteroidaceae	Bacteroides	Bacteroides dorei	73.77	1	61	42	102	6.78e-29	107	ATGAAGAGGCTGGTTATTGACGAAAATATTCCTTTCCCAGTGAGTACATGGGAAAGGTCATATAAGTATAAGGGATATGGTTACAACATGTGTAGGGAGACAAAGAAAAAGCTTCTGCAAGCTCTTAAGGGTGTGAATATAGAAGAGGAAGACGTATCTTTGTATGTTGATGGAGGATGGGATTAA

## Sheet: Annotation of cluster B contig
Cluster B contig EV_3300003155.a:Ga0052270_10307359
ORF	hit_accession	hit_name	domain	phylum	class	order	family	genus	species	percent_identity	query_start	query_end	hit_start	hit_end	E_value	bit_score	DNA_sequence
1	WP_138132273.1	hypothetical protein, partial	Bacteria	Proteobacteria	Gammaproteobacteria	Pseudomonadales	Moraxellaceae	Acinetobacter	Acinetobacter baumannii	68.444	1	225	97	321	7.44e-111	330	ATGATTTACATTGGTGATTCAGTTCACTTACTTTCTAAAGTAACTAACCGTAACATAGAAAGAAATATGAAACGGTTAAGAGAATCAGATGATGAGTGGGATAAAGACACTGCTCGTATAGTATTTGAATTTGATAGATGGAACAACTTTAGGATATTGCCTAAGATGTTACAGCAACCCTCTGCATTCAAGAGACGAGCAAATAAGAAGGACAAGATATATATCAAATATCTTCTTAACCGTATCCCAGAATGGATGCACACTAAATTAAGAGAAAGGTTTAAGTATAAAGTAAAACCCGGTAAAAAGAAATACTGGGTATGTTTGATATCAGAAGAATTATATACAGATGGCTACTTATTATTGCCCGTAAGACCTTTGCAAGAAGTTATTGATGAA…
2	WP_138132305.1	hypothetical protein	Bacteria	Proteobacteria	Gammaproteobacteria	Pseudomonadales	Moraxellaceae	Acinetobacter	Acinetobacter baumannii	77.143	26	200	14	188	9.29e-85	258	TTGCAGAGAATTAATGAAAACAACAAATTTAATATAGATATGAAAAAGAAAAAGAATAAACCAGCACCTTCTAAAGAGAAAGCCAGTTTCCTTGGTCATGCAGGAAGAAACATGACCTACAGGGATTTAAAAAGAAAGGCTGTCATATTGGGAATGCCTTTTCCTGATGCTTGTGCTGCAGGAATATTCGATTTAATTGGTTATATAGAAAGGTCAACCAACAAACCAGACAAATCATTAATTGACCAATATGATGATTGGATGGATAAACAATTAGAGAACATAGGTTATTCAAAGGATGACCCATTAAGAAGTTCAAAGTTAAGGCTTGGGTTTCTCGGAGAAGAAGGAGAAAATGGGAAGAGGAGAAATAAAAGAGTTCCCGGGATAAAGAAGCCA…
3	No hits																ATGTATGGAGTTGATGTTCTTCAATATATTCATATTATATCTGGTAGAAAGCTCATTAGGCTGGGCATAAGACAATTATCAGATATGAATGGGAAGTTATTAAAACATGGTTCTACTAAATTCTGGTATAAGGGTAAATTAGTTAAGGCTAGAAAATTTATCATACCTGACGAATATAAATTAGATAAACATAGAAGACGAAGGTTCATGGTTCAAATGCACCGGGTATTTAAAAGTAAAGGGAAGGAGGCATTCAATGAAAGGTACTCACAAAAACTCTATGGACAACGGGAAGGCATATCTCCCCAGTATATCCGGAAGAAGAGAATACAAATCCGTTCTGCTATCTTACAGGATTTACAACAGGCTAAGTCAAGAGGAAAAGAATACATATAA
4	No hits																ATGCATAAAGTACTATTTATCAAAGCACAGAGGGATATGATAGATATCTTTTATCAAGAATCCTTAAACCATTTAGGATGGGTTCCTAAAGAAAGATATCTGGTAAAAGCTTTAAGATTTCAAGGGTTTGTTCCTGCAAGCAAATATAAGATGCGAAGCAAATATGCCTACATCATGACCAACAGGATGCTAGAAAAAGAATATTGGGTATTTCCTATGAGACTAGCTGATAACTATAAATCAATGCAAAATCCAAAATACAAATTCTATACGGAAGTATTTGGTAAAGCAGGTATTCCAGGTATAACTAAAATTAAATACAGTAATGGAGACTAA
5	No hits																ATGGAGACTAAAAATAAGGTACCGGAAGTAAAGGTACACCAACCACTAAATCCATTCATGGGTAAAACCTTTAAGGTATTAACCTATAATGATGGTGACCAGGTAATTGATACCGAAACCGTAAATATAGAATCTCAAGAAGAATTAAAGACCCTTCTAGGAGAGATAAAACAATATAATTCTGAATATGCTTATCTAAGTAATTCGGAAAAGAAGTATAAGAAACTTATAACAGAGTGA
6	No hits																ATGGCTAAGAAAAAAGAAACCAAGAAAGAGTTGAAAGAAGTATCTCGTAAAGAGATTAACGGTGCAATCATTATCACCTACGAAGATGGTTCAGTAAAGATTATCCCGGCTCCTATTGTACTTTCGGCAGAAGAAGCCGCAGACCTTTTTGGTTCTGAAGATGCAGATGACGAAGATGAGGACGAAGAAGAGGAAGACGATGATGACTCGGATGATGAAGATGAAGATGATTCCGATGAGGATGACGATGACTCTGATGAAGACGAGGACGAAGACGACGAAGATGATGAGGACGAAGAAGAGGAAGAAGAAGAACTGACCGGTGAAGACCTTGCAGAAATGGACTTCGAAGAACTGGAAGATGTTTGCGACGACAAAGACCTTGAAACTGACCCGGAC…
7	No hits																ATGGCAACTAAGAAAAAAGAAGACTCTAAGAAAAAGGGTACAGAGAAAGTAAAGGACGAAGCTAAAGAAGCAAAACGTAAAGCAAGAATGGAAGCCTTGAAAAATCGTCCTGCAGAACAACGCCCCAACAGCAAACAGATTGATGTTATCAAAATCAACGAAAAATCCGAAGTTCGCAATTACGGTTATGCAGTAAAGAACAAAGAAGGCTATCAGGGAGTAGTGGTAACATCGGTTCTGGTCATCGAGGGAAAACCCACAACCACATCAGTGACTTTCGTTCCGGGTAATTTAACCGTTAAGTCTAAAAAGGGACACGGAATCATTTGCAATCCGAAGTCTAAAAAAGACAAAGAGGAAGCAGGAGATTCCGAAGATTAA
8	No hits																ATGGAATCATACAAAAATGATATCAGAAAGAATATTACTATCCTCGCATTGGATAATCTTATTCAGAATTATACTAATGCACTAGAAGATAAGAATATGAACCCTCCCTTATCAAACGAAGAAAGGGAATTAGCTGATTTAATAATTAAAGAGGCTAAAGAGATGCTAACGGAAATTGCTGTAGAAAATACTAACCATATAATACCGAGACCAAAATGGAAATGA
9	No hits																ATGGAAATGACAGTAAGAGACATTATTCAAACTCTACAACAGTTAATCAAGGATAGAGACTTCACTATCTATCAATTACAAGTTGCTCAGAGACAAGGTAAGAGAGGATATGCCCAAAAATATGCTATTCACTTAAAATATGTTAAGAATCGGATTAAAGACCTCTCTGATAAATTAGAGAAGAAACTAAAAGGCACTATCTCTACCGTTAAGTACTGTTATCATAACGGATGTGGTGGATTGGTTACTGTAGAACAAGAATTTGTGAATCTATCTGAACAAGAGATACGAGATATAATGGAAGTTCAGGCCATTATACATAAAATGGATATAACTATCCTAGAAATTAAAGAAATCTCCACTCAGGTTAGGATTATATAA
10	No hits																ATGAAGAAAGACAAGAAGAAGGCTAAACCGGTTAATAAGACTCCGGAGCTTTCAAAAGCAAAAAAGGCATTGGATGCTTATCTTAAAGAAAACAAGTTGGACCCTCAAAAGGATTGGACCAAAGACAAGAAACACGGTAAGAAGGTTACCGAGCTTGTTAACAAGCTCAACAAGGAACGGGACAAAGTCGCTGCCGAATATCCTGAAAAGGATTTGAAGAATGAGGCTAAACTCGTTAAGATGAAAGAGAAGAAGAATGCCGAAAAGACTGAAAAGAAAAAAGAGAAGAAGGAAAAAGCTTCTTCAGGTAGAACGGTAACGAAATACGATTATCCTCTCATCGATGGTCGGGAAATGACTTCCGATGAAAAGAAAAAATATCGTACCGAACAAAGAAGA…
11	WP_138132199.1	hypothetical protein, partial	Bacteria	Proteobacteria	Gammaproteobacteria	Pseudomonadales	Moraxellaceae	Acinetobacter	Acinetobacter baumannii	77.122	2	272	4	273	1.2e-150	431	ATGGAAGAAAAAATATATAAACCCAAACTTCGTATCACAACTCTCGAGGAAAATGGCTCCTACATTCAAGATAGATTGGTAGATGCCTATACCGAGATGAATTCAGGTCCTAAGGTACAACATAATGGACCTATAAGAATAGAAGTTACTCTTACTTGTAAACACGATGTAGAGAACTTTAAGACTTACTTAGATAGATTGGTAGGTAACCTACCTATCAAAGAACAATCCGTAGGCAGAGGTAGACCTTCAACTGGCAGTAAGCAATTAACTGAATCACCAAGAGAAGACATACTGGCAGATGTAGAGAAAATGGTGAATGAAGGAAAGAGCCAACAAGAGATTATTAAGTATCTAAGGGAATTAGGATTTGTCTTTATTCTTACAGAAGACTTTCTT…
12	WP_138051271.1	hypothetical protein	Bacteria	Proteobacteria	Gammaproteobacteria	Pseudomonadales	Moraxellaceae	Acinetobacter	Acinetobacter baumannii	61.864	9	126	1	118	3.85e-44	149	TTGTATAACGAAAAATTTAATAAAATGGATTTAGAAACCAAAGAGGTAGTAAAGAACATTGCTCAGATTCAAATTGAGGCTCTTACTAATATCCTTAACAACCTGGATAATACAGAACCCGATTTACTCAGAAAGTTATTACAGATAACCGATGACGATATTAGGGAATCATTAATTGCCCACATCCAGGTTTACAAAGAAATATTGGAAATGCCTCAATTGATAAAAACCTTACCTGAATACCAGTTATTCGTTTGCTCCCACATTCTATTCAGAATGGAAGACGAATGGATACCTGATAATTCTCAAGGAGTATATGGGACATGGGCTTTACTCCAAACGGAAACAAAGAAATTCCATCCGGAACTAACACTAATATTTTAA
13	WP_138132231.1	KTSC domain-containing protein	Bacteria	Proteobacteria	Gammaproteobacteria	Pseudomonadales	Moraxellaceae	Acinetobacter	Acinetobacter baumannii	62.5	1	88	1	88	6.32e-33	118	ATGGACAAGAACGAATATTTAGAAGCAGTTGAATTGAACACTGGAGTTGAAATGATTCCTTGCGAATCATCTAACATTGAAGGCTATGGCTATGACTCCAAGAATAAACAGTTATGGGTTGCTTTCAAAAACAACAAAGTTTATCGTTATGATGGTGTACCTCACGAAGTCTGCAACGAATTACACTTAGCAGAATCCAAGGGTAAATACGTTTCTTCTAACATCAGGAATAAATTTAAAACTACAGGCTATGAACTCAGGTCTTAA
14	WP_005848347.1	MULTISPECIES: hypothetical protein	Bacteria	Bacteroidetes	Bacteroidia	Bacteroidales	Bacteroidaceae	Bacteroides	Bacteroides	36.719	68	188	66	193	1.01e-11	70.5	ATGAACTCAGGTCTTAAAAAATTACCCATCATAGGGCTAGCAGGATTTATCTTAATCGGGATAGCTTTTGGCTCAAAACCTAAAGCTACATCGAACGAGGCAAATCCTGCTTCGTTGTTCTGGGCAGGTTTACCTACACCAGAATCTCAAGGTTATAATATAACCTTTGAATCGGAACCTAATCAACCCAAATCATTGAAGGACTCCATTAAAGAGATGGCAAATAGGTTGGGTAAAAGAATCTACGAATATATTGTAGAAACAGAAATAATCCCAGAGAATCAAATCTACCAGATAAGTAATTCTGGATACCAGCAATATGAAGTAACTAGAAAGGGAGTAGGTTATTCCTATACTGTAGTTAAATTTTATACAGATAAGAAACTAACCTATCAGGAT…
15	WP_138132235.1	hypothetical protein, partial	Bacteria	Proteobacteria	Gammaproteobacteria	Pseudomonadales	Moraxellaceae	Acinetobacter	Acinetobacter baumannii	52.941	1	118	1	104	2.75e-19	87	ATGAAAAAGAATGAATCAAAGGTTGCTAACCTTATCAGTAACAAAGTTGCTCAACAGTTAGAAGGAATTAAGGATGCTACATCCAAGTCTAAAACTCCAAAAGCCAAAAAGACTAAGGCTCAATTGGTAGAGGCATCAAAGGATGCTGCTAAGGAATTTGCCGATGCCAAATTGGTTCCACTTAAATCCGAAGACCAAACCTTAAAAGGTAAATCCAAAAAGGAACAGGTTATCAAGGAAGTCGAAAAACAACAGAAACCATCCATTATCGAAAAGGTAATCTCAAATCGGGAAGTAAAATACGTATACCCAGAGGATATCACCGATACCCTGGCCCGGAAGAAATGGAGACAACAAACTCGTAATGAACTTCATAGACTTGAACGGGAAATGTTCCGT…
16	No hits																ATGGTAAGAAACGTAAGAAAAGAAGACATAGAAAAGGTTGATGTAGAATACATCAAAGGTAAATACCAGTATAAAAAATCCTATGGTACCATCAGTAGAAAGAACCATAAAATCCTTTTCTCTGGTCCAGTAGTTGATTTACAACCTGCATTAGAGAATATCCGGTTATTGGTAAGGACTCCAGAAAACCGAATCTCTACTGAATCTCGGAGAAAACTAAAGGCTCTTGAAGAAAAGGCTTCCAACCTTAATAACTTCAAGGACCAAGGTATAACCCACATAATCATATACAGATGTTTGGAAATATAG
17	No hits																ATGTTTGGAAATATAGTCAAGGACCTATACATAGGTAAATCAAAGTTGATAATAAAATGTAATCAAAGAGAATTACCGCAAACCACCTTAGTAATGGATGTATTACAACCTACAGGTTTTACTGGTAATATGCCAGATTATGGTACTTATGGTAATTTACTTACTACCGGTGAGTTTGAAATAACTCCTGTGATGCCTAAACATAGACTTTATGTTACGGGTATACCAAAAGGGGCAATCCTTGATAATTTTCGGATTAGAAGGGTTTATTGGTCCTCATACTATGAGGATGATATAAGGGGATACTTATTTCAGATAACTGATGAATATCCTAAGTTGATAATTGCAAAATAA
18	No hits																ATGGAAGCAATAGATTACGTTAAACAGTTTAAACTCGACCAAGAGAATTATGACTTTAAAAGGGAAGAGTTTATTTCCGAACTTGGTAAAGAGTTTCTAGAATATTGCCAAACGACTACCATTGGCATTAACTCGGAGACCAAGCATATATATTATTACCGGTTCAGGGAAATAGTAAAGAATTTCCAAGAGAAGTTCTGGAGTATTTCAAAGCTAAAGATAGGAGAACCATTCTCGGAGAAGTTATGGAATGCCTTCTTTGCAACCCAGGTAGTTCCTTTAAGGAAAAAGTTATTCCCCGATATTCAGAAATTTATTGAGGAAAGGAAAAGGAATAACCTTGATAAACAAGACAAATTACCATTGGACCTTAAAAAAGGTAATTATGGCAAAAGAAAT…
19	WP_138051293.1	hypothetical protein	Bacteria	Proteobacteria	Gammaproteobacteria	Pseudomonadales	Moraxellaceae	Acinetobacter	Acinetobacter baumannii	45.833	1	91	1	96	3.05e-11	63.9	ATGGCAAAAGAAATCCTAGACCTACACGGAAATAAATTTAAGGTAGGAGATTATAAACTTAGCCTTGAAATTCCGATAGGTAAATGTAATAAATTAATATTCACCCGGGACCACATCTCGGGTGAAACCTTTAATTTGTTTGTGAAAGGTAAAATCTATAAGGCCTATTTCTATAACCTTAGCATTAACTGTTATGTATGTTATAAACTAGAGCTGGTAGGTTATGATGAATCTAAAGATATAAGAAAGGCTTATTTGTATGGCAAAAGAAGATAA
20	WP_138132207.1	hypothetical protein	Bacteria	Proteobacteria	Gammaproteobacteria	Pseudomonadales	Moraxellaceae	Acinetobacter	Acinetobacter baumannii	65.644	141	302	1	163	8.11e-63	205	ATGGCAAAAGAAGATAAAATAGTAAGATTCCCACGTCCTCTGGGTACTACAGCAATGATACTCGAATATCAGAAAAGTGGTAATCCAGAGGATTTGACTAAGGTACAGAACTACCTTATTAATCAATGGCTTTTGGGAAATGGAGTTCTTTGTGGAGTGACCTATGATATCAATTCATTTTCTAACCGATTAGGGATTGATACAGAGTATGTACGTATCTTTATGAGGGATAGATTACTATCCTCTAAGATTTGGGATAGAGATAAACAAGAAGAATTATTACAAGCATTAATGGGAGAACAACTAGCATGGGCTTTAGAAGACCGTATGGAAATCTCTCATCAATTGCAAATATTAAGGGATTCACAGGGAGGCAAATATACTCCATTTATATCTGCT…
21	WP_141417646.1	hypothetical protein	Bacteria	Bacteroidetes	Bacteroidia	Bacteroidales	Rikenellaceae	Alistipes	Alistipes sp. 3BBH6	55.556	9	71	3	65	1.37e-20	85.9	ATGGAAACATTCAACCAAGAACACAAGGAGACTAAGATTAAGAACATTAATCAAGGTACTTACTTTAGACTCAAACCCTCGGATACTGCACCTGTATGGGTCAGAGGAGAATATAACCGTTTAGCTGGTAAATACTCCTGCTGGAAATTCGATGATACTAATCATGAAAAACTCATGAAAGGTTCTCAAACCGTATATATTAACTTTACATTTTAA
22	No hits																ATGTTCAAATTCTTCAGAAAGAAAAAGAAAGTTAGAGTCATCAAATGTTCTAACCTATTTAAACTACAAAAGATAGAGGGCTTAGATAATTCTTATAACATTACCATTAGTAGCTATCTTCAAGATTTTCAGGTTAGAGTACAATCAATTCTTAATGAACTCCATATCTACGATGACCGAGTATGGATAGAAGCTTATCGGGAATATCAGAAACATTACAAGGTATATGATAGAGTACCAGATTTATTACTTTATAAGATACCCGTATTATTTGCTTTATCCTATCCAGAAATAAAAACTAAAATGGATAAGGATTTTACCTTCAGATATTATATCCCAGACCAATCCTATTATGAGGCTCTACCAGATGAGTTCAAATTGGGTTGGATTGAGGATGAA…
23	No hits																ATGAACAAGTTTAGATTCAAGGTATCTACCATGTTAGAACAGGTAGAGGACGATTACATTAAATTCGTGGGAGATAACTATGGTGTAAACCGGGATGAGTTCCTTAAAGACTTCAAGGATAAACTTAATCTTGAAAGTCATCATGTATCTACAGTACATGCAGAATTACTTGAATACGAACCAAATCGTATCATCATTCAGACCTCTAAGTATAATACCATATCAAAGGAATATAAAGACCATTACCTTTGGGTATTTACTAATAAGGGAGACAGAAAGTACGATTGGGACTTAAACAGATTCCGGGCTCTACCTCAGTAA
24	No hits																ATGCAAACCAAGTATTACTTAACCTTCGAACAAGTTGGAATCATTAGACGTATTCCACTTAAGGAACAGGACCCCGATATGCAGGGAATCCTAGATGCTTTCATCCAAGCCTTCAGAATTACCAATGAACTGGACGATGATGATACCGTTAATACGGTAGACCTAATCAATGCTCTTAACCATATAGATGACATTTACATTGATACAGTAGAGATTTACGAAGATGGGTTCGAAATGATTGAACAATCTATACCTTTGGGAGATGCTAGCAAATGCGTAAGTAATCTCTTACAGATTGTTCAATACAACGATGCCTTTGATTTAGCTGCTAATAATCTTGCTCTTGAGATTAAAAACAGTGTAAGATTCCATTGGAGACAACTTAACCCAGGTTCTTCA…
25	No hits																ATGCTAAAAATCGTATTTACCTCAGAAGACAATGAAAACTCTATGTTCGGCATAGAGGAATTCCCTATCTCAGCAGAACATGCCTCACAATTAATGCGAGGCGATATGTGCATAGAGAGGTTCTTGAACGATAACCTAAATGCTCCTGATGACATTTCTCGATTCAAAGGCCTTCTCCTAGAAGGAGATACCATTGACCATGTTACAGTTGCTATCAAATTTGAACCAGAATCCGATGTCAAAGAAGACATTAAAAAGCATCTGGTTAATGAACTATGGGAAACCATATATGATACTCTTTATAGCTCAAAGGATACCATAACCCAGGAGACTATAGAAATGCTTCATTCCAATATCGATGCTTTCTACAAACAAGAAGTTACCCGGGAAGTAAAGCCA…
26	No hits																ATGAAAACAACAACATCTAAATCCTCCATCCAGAACTTAGAAGAGGTACTTCAAAGATTCATTGCTAACAAAAACACTTTCTCCCTCTGTAATGGAGAAAAGGAAAACCTAAAGGCTAACTTATACGAGTTACTTAGTAAGTTATACGATAACTATCAACTTGCCTGCATTGATATCAATCAAATCTGGGTATACGAAACTTGCTATTATACATTTACATTTGAAAGCCTGGTTACAGTAGACCGACCAAGAGAAAACATCATTGCCGATGGCTGCATACGATTTATGCAAAATTTTACCGATGGTGACGGTATCTTTATCTCATTCACCAAGCTGGATAAAAATCATTGGGTTTACCAACTTAACTTCAGAATATCATGA
27	No hits																ATGAACGAAGAAGAATTAAAATCTCTGGCCTTACAGTTACATAAGGCACAGATACAAGAATATCCCTGGGTCTCAGCAGACCCAGAGGATGCTGAATCCTATATTAGGACTTACGGAGATACTAACGTACACTTGTACTACGATTATTTACTTGCTAACGGAATAGGAGAAGTAACGGAATAG
28	No hits																ATGAAAATCAGAGCTATCTTAGAAACAGAAACAATGGACCCTGACTTCAGGGAACCATTCTTAAATGGTATGCCATTTGACATTACAGAATCAACGTTTGATAGAATTGTACGCTATGCTTCAGGATGTACCGATGTTCAACAACCAGATGTAATTGCCATGGTTATTCAACATTCTTTGGATAACCGTAAAGAGTTATCAGAATTACTTGACATATGTAATCATACTACACAAATGAGAGTACTCATACCAGTACCAATCTCTTCAATTACCTTTATCAATCAGTACCAAAATACTCTTAAAAAGGCATTAAAGGAGAGAATCAAAGGAACACTGGATGGCCTATCAAAAGAACAACGTGCAGAACTCCTTAATGAGGTACTTAATGAAACTTTAAAT…
29	No hits																ATGAGGGTTCCCTTAACGACGATTAACCAGTTGTTTTCATATCTATCCCAGAGGCAGGACTCTAACCTAACTAAGAGCCTGCCTCTACCTCAGTTATATTTGCATATATTATTTATTATTCTTATCTTTGTAGTGAGAAATAAAAATATATTTATTCATTTTAAAATAGACAACAACATGGTTAATCTTTACAAACTCACCAACTTACTTGAATCTGGGATGACAATATTCCAGCTCAATCAATGGAAAAACGAAGGTATCTGGTATCCAATTACTCAATACAAAAAGCCTTCAAACGAAATTGAGGTAGTCACCAACCTATTTATCCCAATCGATACGGAAACACAACGTTATCACATTCAATTAACTGCTAACTATGATGCTAGCGAAATGGATGAA…
30	No hits																ATGACACCATCAAAGACTTATCTTAAATTCCAAGAGACAGGGTCCAAAGAGGACCTTGATACTCTTAATGGGTATTTACTCAGACTGCAACAAATCTCGGTTATCCTAAATGGAGATACAGAACTTTCCAATGAGGAAGAGAACAAACTATATGACGAAGACGAAACCCTAACAGACAAAGTCTTACGATTATTATTTGGAGATACATTCTTTACCTTCATTGCCGAATACAACCTCGATGGATACGATTCCTGGGAGGATACCGTCGAAGACTTAGTAGAAGACCTATGGATGACCTATTGGGAATTACATGAAGCCTAA
31	WP_138132264.1	hypothetical protein	Bacteria	Proteobacteria	Gammaproteobacteria	Pseudomonadales	Moraxellaceae	Acinetobacter	Acinetobacter baumannii	55.556	9	80	5	76	2.99e-23	93.2	ATGAATGAAGAAAGTAAATTAATCGAATTATTTAAAAAATACCCCGGAATTGCTGCACGCATACGGAGGTCATTTGCTTATCACTACGACCAAATCCAACGGGAAATCGAAGCCGAGGTTGCTACAATTAACAAAGACGATGCTGCAACCATTATCGATTATACTACCGAATATATGGAGGAATCCATGGGTTGGCCTGATGCCGATGACCAAACAACATTCAACAATCAAATCGCTAACAATTAA
32	No hits																ATGACAACATTAAAATCTACTTCAATCCTTGCTTCAATCCTTGCTCAAAACCCTTATCACATTATCTCCATCCAAGGTCAAATGCCTATGTCACATGCTCAAAATACATATGACTTCGAAATTGCCGAGGATGACCCACATTACGAGGAGATATCGGATTATTCACTCGAAATGCTCTGGGTATATACCTATGCCGATAAGGAATCCCTGGAACTTGACCTAATGGAAATCCTCAATCAAATGGATTTGCTCAGAGGCTGCGATGACCAATACTTCGATTATAACGTAGACGAAGTAGACATGGTACTCTACGGTGCAACTCTTATCCTTGAACAGGAAAAATACAAACCACTTATCATGGAAAAATTCCAATACTACAAGGATAATTTCAACGAGGAA…
33	No hits																ATGAAACTAAGAATCACAACTCTGGTAATCGTAGAAGAAGGCCAAGTCCAAGATATCTACCATTCATTCGAAGATGACCAAGACAAGGCTTATCAAGAAATCATAAACCAGGTAAATGCTGAATATGGAGACGGAGGAGTATTACAATTCTATTCTCTACAGGGTATCAAAGAATACTTCGAAATCGTACATATAGAGACCCAAGAACTAACTCCAACAGGATTTAAAACAGCCATCTTAGACCAATGA
34	No hits																ATGAAAAAGAAGAACAAAGACATAATATACATACCAGGCCAAGATACATGGTCTGAACATTTCCCTACTCCAGGTAAACTAAGACCCAGTAACTTCGGACATATGTTCTGTGAACCTAACTCCCAATTCAACAAGCTCCTCCGTACCCAGAACAAACTAAAATCCAAAAGAAAATGA
35	No hits																ATGCGTAGTATTAAACCCAACTTAGTTAAAACTTGGTTCACTAAAAACCAAGCAATCCTAAACATTGATTCTCAGGTAGATGAGAAAGGAGTTCTTGAGTATCTTTCCTTCCTAATAGACGAAGGATATCTACACATCCCAGAATTTACCTTCAAGGCATATAATTGCTCAGAACTAGCTCCCGGTCGTATAGTACATAATTTCTATTATGAACTTTCTAATAGAACTCTTACAGAAGCCCAAATAAACTCTATACTTGCCGAATGTCCTTTACTATTCGATGATGGTTCTCAACCTAAGCCTGCCTATACCGCTTATCTGGGTTCATTATACATTACCCTTATTGCAGAAGCCTAA
36	WP_107342063.1	hypothetical protein	Bacteria	Proteobacteria	Gammaproteobacteria	Enterobacterales	Enterobacteriaceae	Klebsiella	Klebsiella pneumoniae	57.018	44	156	46	156	8.58e-30	115	ATGGAAGAATTAAAAAATGTAGTAGTTGAAAACAAAGAAGTTTCTAACAACAAAGTAAACAAAGTTAGTGCTAATAAAGCAAAAGCACAAGCAAAAGCAAATAACACTATTAAATTATCAGTTGATTCGATTTTTAAAAATCTAAACGAAAAAACAAACGGACTTTTAAAAACTTCTTTAGGAAAGAAAACAGAAATTTATATTGAATCTTTGTTTTCAGAACTAAATGAAAAACAAAAAAAAGCATATCGAAAAAAGTTAAGAAATACAACTTTTTCTTTGCTTGATTCGATTTGCAAAGCGAAAGAAGAAAAGAAACAAAATGAACTAAAAACACTTGTTTCTGCATTTACAGAATTTTATAAGCAAGTCTACAAAGTGAATGATTTTTCTTTTGCT…
37	No hits																ATGAACAAAGAACTATTAAAGAAATTTTTAAATCATTCGATTTCTAAGAGTGACGGAAAGATAAATATTTCCGTTTTAGATATGCAAAGCGAATCTTTGCAAGACGAAGAAGAAACAGAAAAGCGTTTAAATGAAACGTTTGAAACATTAGATAAAATGCTTTTGCAAGACGGACACAAAAAAATAATTGAATCAGATTATTATAATATCTATTCAAGAAAAGACGATAGTAGCGAATTATTTGTTTTGCAAAACAAAGATACATGTGTTACTTTGATTGAATTAATTTAA
38	WP_107342064.1	hypothetical protein	Bacteria	Proteobacteria	Gammaproteobacteria	Enterobacterales	Enterobacteriaceae	Klebsiella	Klebsiella pneumoniae	47.727	1	88	1	83	1.16e-15	74.3	ATGGTAAAGGTTGATACAGTATATGAGGATGAATTTAAGAGAATCCTAAGGTGTTCTGAAGGCAATAGGATTTGGTATCAGTTATGGATTACTGATTTGGATATGAATTGTATTGAAAGATACTTTAAAGGTTATAATGAAGTTAAGAGATGGTGGTTACCTAATCTTCAAATGTGGTATGTTTTCTTTTATCGAAAGAATGGTGGTAAGATTAAGGGAGTATTAGGTAGGGAAAGGACCAATAACTTATTAGATAGTATTTTATGA
39	WP_024254838.1	hypothetical protein	Bacteria	Proteobacteria	Gammaproteobacteria	Enterobacterales	Enterobacteriaceae	Escherichia	Escherichia coli	33.766	7	160	2	143	2.67e-16	81.3	ATGGAAGAGCCTACGTTCACTGCAATCGATTATAACTCCTTAGAAAATAAGGTAATTGAAGGATTGGTAAGAGATAACTACTCAAAGATAAAGAATACTTTCTACAAGGTATTCAATAAAAGAGTAAAAAATCCCAATTCACCAGTAGGATTATGTGCTGACCTAATTGAGGCTTCTAACTATAAGGATGACCCAGATAGGATTCTTTGGAGAAAGGTAATTAAATCTTGGTTCACTCCTCAAAGGTTTAACCTTACCTATGTATACTTTGGATATTCTACTCCTTTAATCCAACATCTGAAGGAAGAAGTTCTAGATATAGATGGGAGAGTTTGGTTCAAGGTATCCTTAGAAAAGCTTAAGGACCACGAATACCTTTTAGGAACAGCATTCTGGTTC…
40	No hits																TTGCATAAACATTTTAATAATAAAGATATGAAAAAGAACAAAGAAACCAAAAAGCTAAAGGAGGGTGAAGAAGTCATTTTCTCTGATGGCAAAACCTTAATGGAGAAGGTAATCGTAGAATCTATCGATAAGAAAGGTGGGTTTGCAGTACTGAGCAATAAAGTAAAAGTATCAAGAACTATTGGACCAGATGGATGTTACACAAGGTTAGATGGTAAATCATCTATGGTATTACCTTTAACGGATAAATCCGAATTGGATTACCAAGCCTTCAAAGCTTACTTCTCTATTAAGAGAAACTTGGATTTTATCGAAGCCAAGATAAAAGATATGAAGGACAAAGAGTTCAGTGAACTAATCGTAGAGTTAGATAAAAAGATATCCAAAATCGTAACTAAG…
41	No hits																ATGAAAACAGAAAAATGTCACCTATGCAATGAACCTATCAACTTACATCAGTACGAATTATATAGGGCAATCCCTAAAATAATGGAAGCCAAACAACTTTGCTTTCATTGTGCTTTCTGGCAAAACATTAAGAATGAAGATGATAAGGTAAGAAAAGATTCTTCGATTCCATTAATCACTCCTGATTATCTTCATTACACTATCCATCTTAATTCCTTATGGATAGAAGTTGGTACTTTCAGAAGAGAATGTATTAAAACTTCAGAAAAATATATTGCCATGCTCACCGGGGATAATTCCATGGTTATTAACTCGTATAATAATTGGGGATTCCAGGGAATAATTCCAGAACACTCTAGAGGACTTTTTACTCCAAATGGAATAATCCTTACTCCCGTA…
42	WP_107342041.1	N-acetylmuramidase family protein	Bacteria	Proteobacteria	Gammaproteobacteria	Enterobacterales	Enterobacteriaceae	Klebsiella	Klebsiella pneumoniae	56.931	1	198	1	202	9.65e-75	233	ATGGATAAGTTAACTAATGAAATGATTGTGGCTCTAGCCAATGATTTAGGACTGGAGCCAGCTCTTTTAAAGGCAGTACAACTGGTTGAAGGAGCAGGTAGAGATGGATTTCTAGTAGATGGTAGACCTCAAATTCTGTTTGAAGGTCACATTATGTACAAAGAAATCAAAAATAAGTTCGGTTTAGACAAGTCAGTAGCTGCTCAAAAGAGTTACCCTACGATTTGTTTCCCAAAATGGGATAAATCGAAGTACTTAGGAGGAGCAAGTGAGTACAAAAGACTCGAAATTGCCAAGAAAATCGACGAAGAATGTGCTTTGAAGTCAGCTTCTTGGGGAATGTTTCAGATTATGGGCTTCAATCACCTCTATTGTGGCTGTAAAGACGTCTTCGAATTC…
43	YP_009443003.1	putative Zincin superfamily protease	Viruses			Caudovirales	Podoviridae		uncultured crAssphage	53.043	1	115	1	111	7.73e-34	122	ATGAAGGTAATTTACAACAAATTCATCCCTTTCAAGGGATACAAGGCAATGAACCTATTCGGAATTGTCTTTGTGAGAAAAGGTGCTAAGTTTGATACTTATGATTACAACCATGAGCACATTCATCTCAAACAAATGCAAGAGATGTTGTGGATATTCTACTACTTATGGTATGCAATCGAGTACTTAATCATCATGTGCTTTGCCAAATGGGATAAACAGAATGAAAGATATCATGATGTAAGTTTCGAAGAAGAAGCCCACAATAATGATAAGAATCTGAGCTATCTGGAAGACCGTAAGCCATTTGCTTGGATTAAGTACATTAAATTGAGAAGCTACAAATAG
44	WP_110311300.1	HNH endonuclease	Bacteria	Bacteroidetes	Bacteroidia	Bacteroidales	Dysgonamonadaceae	Dysgonomonas	Dysgonomonas alginatilytica	30.811	1	182	4	166	4.92e-14	76.3	ATGAAAGAAAATATTCCTGGTTTACCTTGTTATTTTGTAAGTAAACAAGGTCAAGTATTCAGAAAAGATGAATACATAGATGGGCGTAGTGGTAAGGTATTCCAAAAACGAAATGGAGATTGGAAAGAATTAAAAATATCAATACACACTAATCGTAAAGGTAAATACCCTTGCCCAAAAGTTCATGTATGTGTTAAAGATATAAATCGTTCTCTAAAAGTATCAAGGTTGGTAGCTTTAGCTTATATACCTAATCCTGAGAATAAACCTTGTGTATGTCACAAAGATAATAACCCATTAAATAATCATGTAGATAATTTATATTGGGGTACACAAGCTGAGAATATGCAACAATGTATTAGAGATGGCAGATACTCATATAACAGAACTTTTGGTAAA…
45	WP_107342043.1	DNA cytosine methyltransferase	Bacteria	Proteobacteria	Gammaproteobacteria	Enterobacterales	Enterobacteriaceae	Klebsiella	Klebsiella pneumoniae	69.412	2	334	3	335	3.3e-161	462	ATGGAAAAGTTTAATTTATTGGGAGTAAGCGCAGGTCAAGGTGCTTTATTATTCCCTTTTATAAAATCTAAAAAGTACAAGCTCCTGGGTAATATTGAACCAAGAGGAGTTTTTCATACAAATTGCGAAAGTCAGTGGAAAGCCAATTTTAAGGATATACCGTTCTACAAAGGATACTGTTTACAAGAGTTTGATGAGAAAGTAGATATCATAATCTCTTCTCCAGACTGTGGAGCATCATCAATTATGAGACTTTCAAAGGTTAAAGAATTGGGTAAGCCCAAAGATAACCGAAGTTTAAATCTAGTAATAGAAGGAATCAATTATTACAAGCCTAAGATTTTTCTTATAGAAAACCTACCTCGTTTGCTATCTCTCTTACCCAATGAATACCTTCAG…
46	WP_107342044.1	hypothetical protein	Bacteria	Proteobacteria	Gammaproteobacteria	Enterobacterales	Enterobacteriaceae	Klebsiella	Klebsiella pneumoniae	41.573	1	89	1	88	5.89e-13	67.8	ATGAAGTCACCGAAAGTAACTAAGCAAGAAGCCAGAGATTTAAAGAATATGGGCTTCATCCCTCAATCGATTAACAAATTGATTCAGAGACATCTAATTAAGAAAATGATTCCACTTGGAGCAAGAGTTTCTATGAAACGTTCAGATAACTCTTTGTTTGTAGGATATTCAATCCCATTAAACCAAAAGAACCTGGATTTAAGTGAAATTGAAAAACTCGAAGAAGTTATTGATGAACTGAAAGATATCATCAAGAAGAATAAATTTTAA
47	WP_107342045.1	hypothetical protein	Bacteria	Proteobacteria	Gammaproteobacteria	Enterobacterales	Enterobacteriaceae	Klebsiella	Klebsiella pneumoniae	52.315	1	214	1	205	1.44e-70	223	ATGAAGAAATGGAAAGATGTATTAGTTCTAGTCTTACTAGGATTTACTATTTACCTTTGCTTCAGGAATTACAAATTGAATTCGTATATCAGTCAACTTCCTGATTCATCGGTCATTGGTATCTCTGATACAATCAAACTGAAAGAAAAGTTTAAGCCCCAAAAACCTTTTTCCCAGTTAATTGAACCAAGTAGAATCCTTCTCTACGACTTTTATAGAAACAGCAATAGAATGACTAAATCTCCAAGTTCTGATTCAACAGCGGTTGATTCTGACCATTCGGTAAAAGTCAGCAAGAAGGATTCTCTGGTTCAGTTTACTCTAGACAACAACAAGTTAAATATCAGTCTGTTCAATAAGGAGACAGATTCTTATTCAACTAGAATGTTCAATCTAGAC…
48	WP_108864302.1	terminase	Bacteria	Proteobacteria	Alphaproteobacteria	Rhodospirillales	Rhodospirillaceae	Rhodobacteraceae	Rhodobacteraceae bacterium Water-Bin34	29.821	11	449	23	447	1.16e-48	185	ATGGCGAAAAAGATAATCACAGAAAATCACACTTCCCTTAACCGGGAGGAATTAGCAACCCTTGCAAAGGTTTCTAATGATGTTTTCTATTTCAGTCTTTTCACCTATGTGATACACCCAATGAGGGGAAAGGTTAGATTTGAACTTTATCCATACCAAAAATCGGTACTGTATAATTTCGTAAAAGAACGTTTCAATATCCTGCTTAAGTTTAGACAGGCTGGTATTACAGAACTTATTTCTATGTATTGCCTTTGGTTAGCAATGTATCATCCTAACAAGAAGATTAACATTATCTCAATCAAAGACACAACTGCTAAGAAAGTACTTAAGAAGATTAAGTTCATGTATAAGAACCTGCCATGGTATTTACAAACACCGATTATCAATGGTAGAGCT…
49	WP_107342047.1	hypothetical protein	Bacteria	Proteobacteria	Gammaproteobacteria	Enterobacterales	Enterobacteriaceae	Klebsiella	Klebsiella pneumoniae	75.934	21	494	16	497	0	753	ATGAAAAAGAAGTTCAACTTTAATTGGAGTTGGGGGAGAAAGAAGGACCCACCTCCAGAACCCTACAAAGAGGGGAAGAAATCAAAACCTTCTACTATCTCTCCTGGTAGAGTTTCAGTCGATGAAGATGAATCTCTTATCAGTTCATTAAAGGGTATTACTGCAATGGTAGACCCTTCTTTTCGTGTTGAAGTAATACCTCTAATTCGAGATTTATATAAAGTAAATCCGGATATGGGCATTGCTTTGCAGGATATGTTTAAGTTAACCAATACTGGGCATACAGTAACATTCCCTAATAATACGGATGAAGAAGCAGATAAGATGAGGAAACACTTGGCTGAGAAAACTAAGAAATGGTCAAGGTATACTGCTGGAATAGATGGCTTGGTTAACAAG…
50	WP_107342048.1	hypothetical protein	Bacteria	Proteobacteria	Gammaproteobacteria	Enterobacterales	Enterobacteriaceae	Klebsiella	Klebsiella pneumoniae	78.287	1	501	1	499	0	823	ATGAGTAAATTTACAAAGAAAAACAAAGAGCATCTTGATTCAATGGTGATTGGGCAAGGGCATACCATTATGGCTGGGTATATCCCAGAATCTGTTGGAGCCCAAGCTTTCTCCGAGAATTATTATAAATGGAAGACTCCAACACCGGACTCCATTGCTCAATTTGGATTTTGGGGAGGTGATATAGATTACAATACTTATTATCCTAACCTTGATAAATCTGAACTTACTCCTAAGGACGAAGAATTTATCGAACCGATGTTTAGATTACTTTCAGAAACGATTGTATCTAAGAATTGGAATCCTACTGACTTTAGTCAAAATGGAGTACTAAAGGCATCAATGAAACTGTTACTTGGTCAAACCGTAAACTGCGACCATGAAACAAACATTGGTAAT…
51	WP_138051288.1	hypothetical protein	Bacteria	Proteobacteria	Gammaproteobacteria	Pseudomonadales	Moraxellaceae	Acinetobacter	Acinetobacter baumannii	61.905	11	155	1	147	6.55e-59	189	ATGACGAAAATCGTAAACAAAGACCAAGCAATGACTCTCTTTGGGGAAAAGACTCCAAGAGCGGTGATTTACAAAAGTGAATCCCACAAATTGCACCAAGCCTTCAATGTAAAAGAAGGAGAAACAATCGTTCAGGGTATGCCGGTAGCAATTGATGAAACTGGCCTCATATTCCCTTTTAAAGCTGCTGATACTGAAGTATATTTGGGAGTTGCTGTTACTGATAACATCAATCCGGCTTACCGTGCCCAACATAACTTCCCTGTAGAAGTTACAGTTGCCATGGAAGGTTACATGATTTGTAATTGGGTATCAAATACTACTCTTACTGCTGGTTATGTAATCCCTTCTGGAGATTTGCTAAATGACCGTTTTGTAAAAGCAAACCAGGAAACCTCA…
52	WP_138132201.1	phage major capsid protein, partial	Bacteria	Proteobacteria	Gammaproteobacteria	Pseudomonadales	Moraxellaceae	Acinetobacter	Acinetobacter baumannii	82.545	5	279	4	278	9.99e-172	488	ATGGAAAAAGTTGATATTTCAAAACTGAAGAAGGAAGACTTTATCAAAGAACTTCCTCAAATGGTAAGTCAGCTGGATGCTTTCCGTCAGGGAGCCCAGAACAAAAAGCCGGTAGAAGTTACATTGGGTGAACTTGCTACAGGTAAGTGGGGAATTACAGAAGATGAACTGTTCGAAAAGGTTGGTATCAATCCAAAAATCGATACAATGGAAAATATCTTCACTATGCCTCAGCAAGATGTTCGTTGGATTGTTCCGGAAATCATTCGTTCTGCAATTACTTTGGGTATGCGACAAGCTCCGTTCTATCCGGAGATTATCGCATCTGACCAGTCTATCAATGGATTGACTGCTATCATGCCGATGATTAATATGTCCGATGCTGCACCGGCTAAGGTT…
[truncated: 58 more rows]
